# Supplementary material for: Network Properties Influence Covariance Between Gene Expression and Fecundity Fitness of Caenorhabditis elegans in a Novel Laboratory Environment
Source: Genome Biol Evol. 2026 Aug 3;18(8):evag180. doi: 10.1093/gbe/evag180 (PMC13429268; doi:10.1093/gbe/evag180)
Supplement: evag180_Supplementary_Data [file evag180_supplementary_data.zip]

Archive with 2 entries (2 files):
- SupplementaryFigures.docx
- SuppTable.xlsx
