# Supplementary material for: Network Properties Influence Covariance Between Gene Expression and Fecundity Fitness of Caenorhabditis elegans in a Novel Laboratory Environment
Source: Genome Biol Evol. 2026 Aug 3;18(8):evag180. doi: 10.1093/gbe/evag180 (PMC13429268; doi:10.1093/gbe/evag180)
Supplement: evag180_Supplementary_Data [file evag180_supplementary_data.zip › SuppTable.xlsx]

## Sheet: Legend
Table	Description
Supplementary Table 1	Linear (S) and quadratic (C) selection differentials for 25,849 transcripts across C. elegans, with A Hahnel and B Zhang fitness data
Supplementary Table 2	Direct Linear (β) and quadratic (Ɣ) selection differentials for PC1-PC22
Supplementary Table 3	Loadings of top 7 transcripts into PC1-PC22
Supplementary Table 4	Linear (S) and quadratic (C) selection differentials for 25,849 transcripts, after removal of divergent and Hawaiian strains
Supplementary Table 5	Overlap between selection models and fecundity-associated QTLs from Zhang et al. Nature Communications (2022)
Supplementary Table 6	Tau values for genes in C. elegans
Supplementary Table 7	Linear selection differentials (S) for GO terms in C. elegans

## Sheet: SuppTable1A_Hahnel_Liquid_Univa
WBGeneID	S	S.err	S.sig	S.quad	S.quad.err	S.quad.sig	C	C.err	C.sig	GENEID	GeneName	biotype	h2	H2	S.padj	C.padj	Genome	chrom	start	end	PtID	TxID	pos	absS	n_isotypes_swept	swept_isotypes	prop_isotypes_swept	sweep_status	domain	hdr_status
WBGene00000001	0.0447646	0.0180281	0.0138882	0.0374085	0.0197012	0.0591067	-0.0239162	0.0128913	0.354789	Y110A7A.10.1	aap-1	protein-coding	0.0996307	0.582624	1	1	caenorhabditis_elegans_prjna13758	I	5107843	5110183	Y110A7A.10.1	Y110A7A.10.1	5109013	0.0447646	129	AB1;CB4852;CB4855;CB4858;CX11262;CX11264;CX11271;CX11276;CX11292;CX11307;CX11314;DL200;DL226;ECA189;ECA348;ECA349;ECA372;ED3005;ED3012;ED3017;ED3048;ED3052;ED3073;ED3077;EG4724;EG4946;JT11398;JU1172;JU1200;JU1213;JU1242;JU1246;JU1395;JU1409;JU1440;JU1491;JU1530;JU1543;JU1568;JU1586;JU1652;JU1666;JU1792;JU1793;JU1808;JU1934;JU2001;JU2016;JU2017;JU2106;JU2131;JU2141;JU2234;JU2250;JU2257;JU2464;JU24…	0.668394	shared_sweep	center	not_HDR
WBGene00000002	0.00386001	0.0183146	0.833298	0.00347183	0.0187104	0.852991	-0.00297612	0.0137735	0.914079	F27C8.1.2	aat-1	protein-coding	0.0262155	0.249536	1	1	caenorhabditis_elegans_prjna13758	IV	9599178	9601695	F27C8.1.1	F27C8.1.1	9600436	0.00386001	92	AB1;BRC20067;BRC20263;CB4852;CB4857;CB4858;CX11262;CX11264;CX11271;CX11276;CX11285;CX11292;CX11314;CX11315;DL200;DL226;ECA348;ECA349;ED3012;ED3017;ED3040;ED3048;ED3073;ED3077;EG4347;EG4946;JT11398;JU1088;JU1172;JU1200;JU1242;JU1395;JU1530;JU1543;JU1568;JU1586;JU1792;JU2016;JU2464;JU2466;JU2478;JU2513;JU2534;JU2572;JU2575;JU2578;JU2586;JU2592;JU2619;JU2838;JU2853;JU2862;JU2866;JU2879;JU2906;JU2907…	0.476684	shared_sweep	center	not_HDR
WBGene00000003	-0.0365812	0.0181245	0.0449555	-0.0298369	0.01906	0.119149	-0.0299426	0.013186	0.25764	F07C3.7.1	aat-2	protein-coding	0.0272374	0.548493	1	1	caenorhabditis_elegans_prjna13758	V	9244402	9246360	F07C3.7.1	F07C3.7.1	9245381	0.0365812	164	AB1;BRC20067;CB4852;CB4857;CB4858;CX11262;CX11264;CX11271;CX11276;CX11285;CX11292;CX11314;CX11315;DL200;DL226;ECA189;ECA348;ECA349;ECA372;ED3005;ED3012;ED3017;ED3040;ED3048;ED3052;ED3073;ED3077;EG4347;EG4724;EG4946;GXW1;JT11398;JU1088;JU1172;JU1200;JU1212;JU1213;JU1242;JU1246;JU1395;JU1409;JU1440;JU1491;JU1530;JU1543;JU1568;JU1581;JU1586;JU1652;JU1666;JU1792;JU1808;JU1896;JU1934;JU2001;JU2007;JU2…	0.849741	shared_sweep	center	not_HDR
WBGene00000004	-0.0054075	0.0183125	0.768093	-0.00532724	0.0182432	0.770596	0.0391801	0.012498	0.118673	F52H2.2a.1	aat-3	protein-coding	0.188973	0.215959	1	1	caenorhabditis_elegans_prjna13758	X	2552260	2557736	F52H2.2b.1	F52H2.2b.1	2554998	0.0054075	76	AB1;BRC20067;BRC20263;CB4852;DL226;ED3012;ED3017;ED3040;ED3048;ED3049;ED3073;ED3077;EG4347;EG4946;GXW1;JU1088;JU1200;JU1213;JU1395;JU1409;JU1440;JU1530;JU1543;JU1568;JU1652;JU1896;JU2007;JU2017;JU2234;JU2464;JU2466;JU2513;JU2522;JU2578;JU2619;JU2811;JU2841;JU2853;JU310;JU3134;JU3144;JU440;JU774;JU778;JU782;KR314;MY1;MY10;MY2585;MY920;NIC1;NIC2;NIC207;NIC231;NIC236;NIC242;NIC252;NIC255;NIC256;NIC2…	0.393782	shared_sweep	arm	not_HDR
WBGene00000005	0.0010056	0.0184127	0.956503	0.00183385	0.0185665	0.921424	0.0111013	0.0137128	0.686099	T13A10.10a.1	aat-4	protein-coding	0.0805411	0.479741	1	1	caenorhabditis_elegans_prjna13758	IV	6272529	6275721	T13A10.10a.1	T13A10.10a.1	6274125	0.0010056	82	BRC20067;BRC20263;CB4852;CX11285;CX11307;DL200;DL226;ED3012;ED3017;ED3040;ED3048;ED3052;ED3073;ED3077;GXW1;JT11398;JU1088;JU1200;JU1242;JU1395;JU1530;JU1543;JU1568;JU1586;JU1792;JU2007;JU2257;JU2464;JU2466;JU2478;JU2513;JU2526;JU2534;JU2572;JU2575;JU2578;JU2586;JU2592;JU2619;JU2838;JU2841;JU2853;JU2906;JU2907;JU310;JU3128;JU3144;JU323;JU346;JU360;JU367;JU440;JU642;JU774;JU847;KR314;LKC34;MY10;MY2…	0.42487	shared_sweep	center	HDR
WBGene00000006	-0.0302681	0.0181853	0.0976672	-0.037767	0.018346	0.0408974	-0.0709626	0.0164445	0.0322112	C55C2.5a.1	aat-5	protein-coding	0.0505159	0.611265	1	1	caenorhabditis_elegans_prjna13758	I	2571740	2576020		C55C2.5d	2573880	0.0302681	42	BRC20263;CB4855;CB4857;CB4858;CX11271;CX11285;CX11292;CX11307;CX11314;DL226;ECA349;ED3005;ED3048;ED3052;ED3077;EG4347;EG4946;JU1172;JU2017;JU2234;JU2464;JU2466;JU2513;JU2578;JU2811;JU2853;JU2862;JU2866;JU323;KR314;LKC34;MY10;MY518;NIC231;NIC236;NIC274;NIC275;NIC3;PX179;QW947;QX1212;QX1233	0.217617	shared_sweep	arm	not_HDR
WBGene00000007	-0.0328932	0.0181614	0.0716876	-0.031028	0.0183965	0.0933171	0.0188137	0.0139497	0.500913	T11F9.4a.1	aat-6	protein-coding	0.00257881	0.6967	1	1	caenorhabditis_elegans_prjna13758	V	11466842	11470663	T11F9.4b.1	T11F9.4b.1	11468752	0.0328932	143	AB1;BRC20067;BRC20263;CB4852;CB4855;CB4857;CB4858;CX11271;CX11276;CX11292;CX11315;DL200;DL226;ECA349;ED3005;ED3012;ED3017;ED3040;ED3048;ED3052;ED3073;ED3077;EG4347;EG4946;GXW1;JT11398;JU1088;JU1172;JU1200;JU1212;JU1213;JU1246;JU1395;JU1409;JU1440;JU1491;JU1530;JU1543;JU1568;JU1581;JU1586;JU1652;JU1666;JU1792;JU1808;JU1896;JU2001;JU2007;JU2016;JU2017;JU2131;JU2234;JU2257;JU2464;JU2466;JU2478;JU251…	0.740933	shared_sweep	center	not_HDR
WBGene00000008	-0.0237744	0.0181532	0.191903	-0.0376457	0.0193441	0.053132	0.0564654	0.0143342	0.0503523	F54D12.3.1	aat-7	protein-coding	0.00498992	0.621046	1	1	caenorhabditis_elegans_prjna13758	II	1386870	1391639	F54D12.3.1	F54D12.3.1	1389254	0.0237744	87	AB1;BRC20067;CB4852;CX11292;DL200;ED3017;ED3040;ED3048;ED3049;ED3073;ED3077;EG4347;EG4724;GXW1;JT11398;JU1213;JU1242;JU1246;JU1395;JU1409;JU1440;JU1491;JU1530;JU1581;JU1586;JU1666;JU1792;JU1793;JU1808;JU2007;JU2131;JU2141;JU2234;JU2250;JU2466;JU2478;JU2519;JU2522;JU2534;JU2566;JU2570;JU2600;JU2610;JU2862;JU2906;JU310;JU3128;JU3132;JU3140;JU3144;JU346;JU360;JU397;JU642;JU775;JU778;JU792;LKC34;MY1;…	0.450777	shared_sweep	arm	HDR
WBGene00000009	-0.0433473	0.0180462	0.0172629	-0.0335827	0.0228944	0.144069	-0.0123775	0.00890933	0.48813	F28F9.4.1	aat-8	protein-coding	0.135532	0.461747	1	1	caenorhabditis_elegans_prjna13758	IV	3862033	3865044	F28F9.4.1	F28F9.4.1	3863538	0.0433473	67	BRC20067;BRC20263;CB4852;CB4857;CB4858;CX11262;CX11264;CX11276;CX11292;CX11307;CX11314;CX11315;DL200;ECA348;ECA349;ED3012;ED3017;ED3048;ED3073;ED3077;EG4347;EG4946;JU1088;JU1172;JU1200;JU1242;JU1530;JU1792;JU2007;JU2016;JU2466;JU2513;JU2534;JU2572;JU2575;JU2619;JU2838;JU2862;JU2866;JU2907;JU310;JU3128;JU360;JU440;JU642;KR314;LKC34;MY2585;MY2713;N2;NIC1;NIC166;NIC2;NIC207;NIC242;NIC255;NIC260;NIC2…	0.34715	shared_sweep	arm	not_HDR
WBGene00000010	0.019525	0.0182622	0.286351	0.0196004	0.018355	0.286943	0.00109653	0.00934498	0.953277	Y53H1C.1b.1	aat-9	protein-coding	0.00947244	0.145384	1	1	caenorhabditis_elegans_prjna13758	I	11388682	11396662	Y53H1C.1b.1	Y53H1C.1b.1	11392672	0.019525	70	AB1;CB4852;DL200;ED3012;ED3017;ED3048;ED3052;ED3077;EG4724;JU1200;JU1213;JU1242;JU1395;JU1440;JU1491;JU1543;JU1568;JU1586;JU1652;JU1666;JU1792;JU1793;JU1934;JU2001;JU2106;JU2131;JU2141;JU2250;JU2257;JU2519;JU2526;JU2565;JU2566;JU2570;JU2572;JU2575;JU2592;JU2600;JU2610;JU311;JU3140;JU323;JU367;JU394;JU397;JU406;JU774;JU778;JU782;JU792;JU847;LKC34;MY920;N2;NIC1;NIC199;NIC2;NIC207;NIC231;NIC255;NIC2…	0.362694	shared_sweep	arm	not_HDR
WBGene00000012	-0.0116744	0.0182972	0.524211	-0.0112721	0.0184032	0.540935	0.00759856	0.0141806	0.789052	C50F2.9.1	abf-1	protein-coding	0.227922	0.341613	1	1	caenorhabditis_elegans_prjna13758	I	3886070	3887095	C50F2.9.1	C50F2.9.1	3886582	0.0116744	106	AB1;CB4852;CX11276;DL200;DL226;ED3012;ED3017;ED3048;ED3049;ED3052;ED3073;ED3077;EG4724;JT11398;JU1200;JU1212;JU1213;JU1242;JU1246;JU1395;JU1409;JU1440;JU1491;JU1530;JU1543;JU1568;JU1586;JU1652;JU1666;JU1792;JU1934;JU2001;JU2131;JU2141;JU2234;JU2250;JU2257;JU2464;JU2466;JU2478;JU2513;JU2519;JU2522;JU2534;JU2565;JU2566;JU2570;JU2572;JU2575;JU2592;JU2600;JU2610;JU2838;JU2841;JU2853;JU310;JU311;JU312…	0.549223	shared_sweep	center	not_HDR
WBGene00000013	0.00467987	0.0183136	0.79858	0.00593097	0.0183917	0.747442	-0.021744	0.0131858	0.410676	C50F2.10.1	abf-2	protein-coding	0.117792	0.576495	1	1	caenorhabditis_elegans_prjna13758	I	3885631	3885888	C50F2.10.1	C50F2.10.1	3885759	0.00467987	106	AB1;CB4852;CX11276;DL200;DL226;ED3012;ED3017;ED3048;ED3049;ED3052;ED3073;ED3077;EG4724;JT11398;JU1200;JU1212;JU1213;JU1242;JU1246;JU1395;JU1409;JU1440;JU1491;JU1530;JU1543;JU1568;JU1586;JU1652;JU1666;JU1792;JU1934;JU2001;JU2131;JU2141;JU2234;JU2250;JU2257;JU2464;JU2466;JU2478;JU2513;JU2519;JU2522;JU2534;JU2565;JU2566;JU2570;JU2572;JU2575;JU2592;JU2600;JU2610;JU2838;JU2841;JU2853;JU310;JU311;JU312…	0.549223	shared_sweep	center	not_HDR
WBGene00000015	-0.0575171	0.0188351	0.00264296	-0.0696253	0.0224348	0.00225995	0.0281132	0.0141485	0.321956	Y38H6C.22.1	abf-4	protein-coding	0.157599	0.633074	1	1	caenorhabditis_elegans_prjna13758	V	20557876	20558370	Y38H6C.22.1	Y38H6C.22.1	20558123	0.0575171	75	BRC20067;BRC20263;CB4852;CB4855;CB4857;CB4858;CX11271;CX11285;CX11292;CX11314;ECA349;ED3005;ED3012;ED3017;ED3048;ED3073;ED3077;EG4724;EG4946;GXW1;JU1088;JU1172;JU1395;JU1409;JU1530;JU1581;JU1652;JU2007;JU2016;JU2017;JU2234;JU2464;JU2466;JU2478;JU2513;JU2586;JU2619;JU2811;JU2838;JU2862;JU2866;JU2879;JU310;JU3144;JU323;JU367;JU440;JU774;JU830;JU847;KR314;LKC34;MY1;MY18;MY2585;MY2713;MY518;MY795;MY9…	0.388601	shared_sweep	arm	HDR
WBGene00000016	-0.0316965	0.0181726	0.0827336	-0.034916	0.018245	0.0571583	-0.0369726	0.0124554	0.139414	T22H6.5.2	abf-5	protein-coding	0.0370618	0.482883	1	1	caenorhabditis_elegans_prjna13758	X	12792854	12793386	T22H6.5.1	T22H6.5.1	12793120	0.0316965	61	AB1;BRC20067;CB4852;CB4858;CX11262;CX11271;CX11292;CX11314;CX11315;ED3005;ED3012;ED3040;ED3048;ED3073;ED3077;EG4347;EG4724;EG4946;GXW1;JU1088;JU1172;JU1200;JU1395;JU1543;JU1586;JU1652;JU1896;JU2007;JU2016;JU2234;JU2466;JU2578;JU2586;JU2619;JU2906;JU2907;JU3134;JU346;JU440;JU642;JU830;KR314;MY2147;MY2212;MY2585;MY2713;MY518;MY920;N2;NIC1;NIC2;NIC207;NIC255;NIC511;NIC515;NIC528;NIC529;PX179;QG2075;…	0.316062	shared_sweep	arm	not_HDR
WBGene00000017	-0.0323859	0.0181662	0.0762143	-0.0326982	0.0183778	0.076802	-0.00365301	0.0143562	0.898895	T22H6.7.1	abf-6	protein-coding	0.0307013	0.389809	1	1	caenorhabditis_elegans_prjna13758	X	12794118	12794870	T22H6.7.1	T22H6.7.1	12794494	0.0323859	61	AB1;BRC20067;CB4852;CB4858;CX11262;CX11271;CX11292;CX11314;CX11315;ED3005;ED3012;ED3040;ED3048;ED3073;ED3077;EG4347;EG4724;EG4946;GXW1;JU1088;JU1172;JU1200;JU1395;JU1543;JU1586;JU1652;JU1896;JU2007;JU2016;JU2234;JU2466;JU2578;JU2586;JU2619;JU2906;JU2907;JU3134;JU346;JU440;JU642;JU830;KR314;MY2147;MY2212;MY2585;MY2713;MY518;MY920;N2;NIC1;NIC2;NIC207;NIC255;NIC511;NIC515;NIC528;NIC529;PX179;QG2075;…	0.316062	shared_sweep	arm	not_HDR
WBGene00000018	-0.0116763	0.0182972	0.524144	-0.0144504	0.0241773	0.550763	0.00489294	0.0138894	0.860372	M79.1a.2	abl-1	protein-coding	0.0447446	0.0908544	1	1	caenorhabditis_elegans_prjna13758	X	10605827	10624207	M79.1a.1	M79.1a.1	10615017	0.0116763	76	AB1;BRC20067;BRC20263;CB4852;CB4855;CB4858;CX11262;CX11271;CX11292;CX11314;CX11315;DL226;ED3005;ED3012;ED3040;ED3048;ED3052;ED3073;ED3077;EG4347;EG4724;EG4946;GXW1;JT11398;JU1088;JU1172;JU1200;JU1395;JU1440;JU1543;JU1586;JU1652;JU1896;JU2007;JU2016;JU2017;JU2234;JU2464;JU2466;JU2513;JU2578;JU2581;JU2586;JU2841;JU2853;JU2906;JU2907;JU3134;JU346;JU360;JU642;JU774;JU830;KR314;MY10;MY2212;MY2585;MY27…	0.393782	shared_sweep	center	not_HDR
WBGene00000019	-0.00962022	0.0183035	0.599779	-0.0016054	0.018858	0.932247	-0.0661852	0.0200576	0.100619	C24F3.5a.1	abt-1	protein-coding	0.0317522	0.782292	1	1	caenorhabditis_elegans_prjna13758	IV	10206189	10214911	C24F3.5b.1	C24F3.5b.1	10210550	0.00962022	107	AB1;BRC20067;BRC20263;CB4852;CB4855;CB4857;CB4858;CX11262;CX11264;CX11271;CX11276;CX11285;CX11292;CX11314;CX11315;DL200;DL226;ECA348;ECA349;ED3005;ED3012;ED3017;ED3040;ED3048;ED3073;ED3077;EG4347;EG4946;GXW1;JT11398;JU1088;JU1172;JU1200;JU1242;JU1395;JU1409;JU1440;JU1530;JU1568;JU1586;JU1792;JU1808;JU2007;JU2016;JU2017;JU2464;JU2466;JU2478;JU2513;JU2534;JU2572;JU2575;JU2578;JU2586;JU2592;JU2619;J…	0.554404	shared_sweep	center	not_HDR
WBGene00000020	-0.0330413	0.01816	0.0704082	-0.0321369	0.0184311	0.0828425	-0.00928149	0.0148303	0.754682	F12B6.1b.1	abt-2	protein-coding	0.0348224	0.234749	1	1	caenorhabditis_elegans_prjna13758	I	2255921	2272866	F12B6.1a.1	F12B6.1a.1	2264393	0.0330413	23	BRC20263;CB4857;CX11285;DL226;ED3048;ED3052;ED3077;EG4347;JU2464;JU2466;JU2513;JU2578;JU2811;JU2853;JU2866;JU323;LKC34;NIC231;NIC236;NIC274;NIC3;PX179;QW947	0.119171	shared_sweep	arm	not_HDR
WBGene00000021	-0.0164222	0.0180182	0.363228	-0.00158124	0.0265009	0.952484	-0.0189226	0.0123771	0.44557	F55G11.9	abt-3	pseudogenic	0.109048	0.623083	1	1	caenorhabditis_elegans_prjna13758	IV	12950315	12957128		F55G11.9	12953721	0.0164222	104	AB1;BRC20067;BRC20263;CB4852;CB4855;CB4857;CB4858;CX11262;CX11264;CX11271;CX11276;CX11285;CX11292;CX11314;CX11315;DL200;DL226;ECA348;ECA349;ED3005;ED3012;ED3017;ED3040;ED3048;ED3073;ED3077;EG4347;EG4946;GXW1;JT11398;JU1088;JU1172;JU1200;JU1395;JU1409;JU1440;JU1530;JU1543;JU1586;JU1792;JU1808;JU2007;JU2016;JU2017;JU2466;JU2478;JU2513;JU2534;JU2566;JU2572;JU2575;JU2578;JU2586;JU2592;JU2619;JU2838;J…	0.53886	shared_sweep	center	HDR
WBGene00000022	-0.0277167	0.0179453	0.124128	-0.0276861	0.0183562	0.133155	0.000220838	0.0131218	0.993295	Y39D8C.1.2	abt-4	protein-coding	0.0135077	0.206318	1	1	caenorhabditis_elegans_prjna13758	V	323777	330725	Y39D8C.1.1	Y39D8C.1.1	327251	0.0277167	102	BRC20067;BRC20263;CB4852;CB4855;CB4857;CB4858;CX11262;CX11264;CX11271;CX11276;CX11292;CX11314;CX11315;DL226;ED3005;ED3012;ED3040;ED3048;ED3049;ED3073;EG4347;EG4724;EG4946;GXW1;JT11398;JU1088;JU1172;JU1200;JU1395;JU1409;JU1543;JU1568;JU1652;JU1808;JU1896;JU2007;JU2016;JU2464;JU2466;JU2478;JU2513;JU2522;JU2534;JU2565;JU2578;JU2581;JU2586;JU2619;JU2811;JU2838;JU2841;JU2853;JU2862;JU2906;JU2907;JU311…	0.528497	shared_sweep	arm	HDR
WBGene00000023	-0.00595675	0.0183117	0.745312	0.0041198	0.0189249	0.827903	-0.0719737	0.018727	0.0561457	Y53C10A.9.1	abt-5	protein-coding	0.0341301	0.804693	1	1	caenorhabditis_elegans_prjna13758	I	12011195	12018684	Y53C10A.9.1	Y53C10A.9.1	12014939	0.00595675	81	AB1;BRC20263;CB4852;DL200;ED3012;ED3017;ED3048;ED3052;ED3077;EG4724;EG4946;JU1200;JU1213;JU1242;JU1395;JU1440;JU1491;JU1543;JU1568;JU1586;JU1652;JU1666;JU1792;JU1793;JU1934;JU2001;JU2106;JU2131;JU2141;JU2250;JU2257;JU2464;JU2466;JU2519;JU2526;JU2565;JU2566;JU2570;JU2572;JU2575;JU2592;JU2600;JU2610;JU2811;JU311;JU3140;JU323;JU367;JU394;JU397;JU406;JU440;JU774;JU775;JU778;JU782;JU792;JU847;LKC34;MY…	0.419689	shared_sweep	arm	not_HDR
WBGene00000024	-0.0668685	0.0176661	0.000205583	-0.0552604	0.0252835	0.0300656	-0.0168309	0.0130936	0.521186	AC3.3.1	abu-1	protein-coding	0.0826985	0.483186	1	1	caenorhabditis_elegans_prjna13758	V	10380340	10381826	AC3.3.1	AC3.3.1	10381083	0.0668685	167	AB1;BRC20067;BRC20263;CB4852;CB4855;CB4857;CB4858;CX11262;CX11264;CX11271;CX11276;CX11285;CX11292;CX11314;CX11315;DL200;DL226;ECA189;ECA348;ECA349;ECA372;ED3005;ED3012;ED3017;ED3040;ED3048;ED3052;ED3073;ED3077;EG4347;EG4724;EG4946;GXW1;JT11398;JU1088;JU1172;JU1200;JU1212;JU1213;JU1242;JU1246;JU1395;JU1409;JU1440;JU1491;JU1530;JU1543;JU1568;JU1581;JU1586;JU1652;JU1666;JU1792;JU1808;JU1896;JU1934;J…	0.865285	shared_sweep	center	not_HDR
WBGene00000025	-0.0698402	0.0176058	0.000102931	-0.091494	0.0325497	0.00545823	0.0164418	0.0103897	0.42978	F19G12.7.1	abu-2	protein-coding	0.0190083	0.341503	1	1	caenorhabditis_elegans_prjna13758	X	1408836	1410652	F19G12.7.1	F19G12.7.1	1409744	0.0698402	103	AB1;BRC20067;BRC20263;CB4855;CB4857;CB4858;CX11271;CX11276;CX11285;CX11292;CX11307;CX11314;CX11315;DL226;ECA349;ED3012;ED3040;ED3048;ED3073;ED3077;EG4347;EG4724;EG4946;GXW1;JU1088;JU1172;JU1200;JU1212;JU1213;JU1246;JU1409;JU1440;JU1491;JU1530;JU1568;JU1586;JU1652;JU1792;JU1896;JU1934;JU2016;JU2017;JU2141;JU2234;JU2257;JU2464;JU2466;JU2513;JU2522;JU2565;JU2566;JU2572;JU2576;JU2581;JU2592;JU2619;JU…	0.533679	shared_sweep	arm	not_HDR
WBGene00000027	-0.0684978	0.0178734	0.000172942	-0.0960867	0.0294693	0.00132124	0.0137471	0.00584095	0.240776	Y5H2A.3.1	abu-4	protein-coding	0.189082	0.46179	1	1	caenorhabditis_elegans_prjna13758	V	2274842	2275977	Y5H2A.3.1	Y5H2A.3.1	2275409	0.0684978	121	AB1;BRC20067;BRC20263;CB4852;CB4855;CB4857;CB4858;CX11262;CX11264;CX11271;CX11276;CX11292;CX11314;CX11315;DL226;ECA348;ED3005;ED3012;ED3040;ED3048;ED3049;ED3052;ED3073;EG4347;EG4724;EG4946;GXW1;JT11398;JU1088;JU1200;JU1395;JU1409;JU1440;JU1491;JU1543;JU1568;JU1581;JU1586;JU1652;JU1808;JU1896;JU2001;JU2007;JU2016;JU2017;JU2234;JU2257;JU2464;JU2466;JU2478;JU2513;JU2522;JU2534;JU2565;JU2575;JU2576;J…	0.626943	shared_sweep	arm	HDR
WBGene00000029	-0.0666195	0.0176711	0.000217541	-0.053173	0.027569	0.0552553	-0.0148746	0.0116913	0.525453	C03A7.7.1	abu-6	protein-coding	0.0332678	0.436576	1	1	caenorhabditis_elegans_prjna13758	V	5160678	5161892	C03A7.7.1	C03A7.7.1	5161285	0.0666195	144	AB1;BRC20067;CB4852;CB4857;CB4858;CX11262;CX11271;CX11276;CX11292;CX11307;CX11315;DL200;DL226;ECA349;ED3005;ED3012;ED3017;ED3048;ED3049;ED3052;ED3073;EG4347;EG4946;GXW1;JT11398;JU1088;JU1172;JU1200;JU1242;JU1246;JU1395;JU1409;JU1440;JU1491;JU1530;JU1543;JU1568;JU1581;JU1586;JU1652;JU1792;JU1808;JU1896;JU1934;JU2001;JU2016;JU2141;JU2234;JU2250;JU2257;JU2464;JU2466;JU2478;JU2513;JU2534;JU2565;JU256…	0.746114	shared_sweep	arm	not_HDR
WBGene00000030	-0.0625754	0.0177483	0.000528709	-0.0414785	0.027183	0.128698	-0.0250087	0.0122046	0.306872	C03A7.8.1	abu-7	protein-coding	0.0308407	0.459007	1	1	caenorhabditis_elegans_prjna13758	V	5163270	5164782	C03A7.8.1	C03A7.8.1	5164026	0.0625754	144	AB1;BRC20067;CB4852;CB4857;CB4858;CX11262;CX11271;CX11276;CX11292;CX11307;CX11315;DL200;DL226;ECA349;ED3005;ED3012;ED3017;ED3048;ED3049;ED3052;ED3073;EG4347;EG4946;GXW1;JT11398;JU1088;JU1172;JU1200;JU1242;JU1246;JU1395;JU1409;JU1440;JU1491;JU1530;JU1543;JU1568;JU1581;JU1586;JU1652;JU1792;JU1808;JU1896;JU1934;JU2001;JU2016;JU2141;JU2234;JU2250;JU2257;JU2464;JU2466;JU2478;JU2513;JU2534;JU2565;JU256…	0.746114	shared_sweep	arm	not_HDR
WBGene00000031	-0.0320959	0.0181689	0.0789048	-0.0292782	0.0257905	0.257709	-0.00339109	0.0109867	0.877516	C03A7.14.1	abu-8	protein-coding	0.0341263	0.191821	1	1	caenorhabditis_elegans_prjna13758	V	5192995	5194608	C03A7.14.1	C03A7.14.1	5193801	0.0320959	144	AB1;BRC20067;CB4852;CB4857;CB4858;CX11262;CX11271;CX11276;CX11292;CX11307;CX11315;DL200;DL226;ECA349;ED3005;ED3012;ED3017;ED3048;ED3049;ED3052;ED3073;EG4347;EG4946;GXW1;JT11398;JU1088;JU1172;JU1200;JU1242;JU1246;JU1395;JU1409;JU1440;JU1491;JU1530;JU1543;JU1568;JU1581;JU1586;JU1652;JU1792;JU1808;JU1896;JU1934;JU2001;JU2016;JU2141;JU2234;JU2250;JU2257;JU2464;JU2466;JU2478;JU2513;JU2534;JU2565;JU256…	0.746114	shared_sweep	arm	not_HDR
WBGene00000033	-0.066997	0.0176636	0.000199653	-0.0605981	0.0251383	0.0168798	-0.00970419	0.0135326	0.720332	F35A5.3.1	abu-10	protein-coding	0.0689829	0.518944	1	1	caenorhabditis_elegans_prjna13758	X	3798182	3799741	F35A5.3.1	F35A5.3.1	3798961	0.066997	109	AB1;BRC20067;BRC20263;CB4852;CB4855;CB4858;CX11271;CX11292;CX11314;DL226;ECA349;ED3005;ED3012;ED3017;ED3040;ED3048;ED3049;ED3052;ED3073;ED3077;EG4347;EG4946;GXW1;JT11398;JU1172;JU1200;JU1212;JU1213;JU1395;JU1409;JU1440;JU1491;JU1530;JU1543;JU1568;JU1586;JU1652;JU1792;JU1896;JU1934;JU2007;JU2016;JU2141;JU2234;JU2257;JU2464;JU2466;JU2513;JU2522;JU2565;JU2566;JU2572;JU2576;JU2578;JU2581;JU2586;JU259…	0.564767	shared_sweep	arm	not_HDR
WBGene00000034	-0.0590178	0.017812	0.00110264	-0.0486042	0.0233878	0.0390358	-0.0184252	0.0133831	0.492056	T01D1.6.1	abu-11	protein-coding	0.0599173	0.523996	1	1	caenorhabditis_elegans_prjna13758	II	192509	194558	T01D1.6.1	T01D1.6.1	193533	0.0590178	74	AB1;BRC20067;CB4852;DL200;ED3012;ED3017;ED3040;ED3048;ED3073;ED3077;EG4347;EG4724;GXW1;JT11398;JU1213;JU1242;JU1395;JU1409;JU1440;JU1491;JU1581;JU1586;JU1666;JU1792;JU1793;JU2007;JU2131;JU2141;JU2234;JU2250;JU2464;JU2466;JU2519;JU2522;JU2534;JU2570;JU2862;JU310;JU311;JU3128;JU3132;JU3140;JU3144;JU397;JU775;JU778;JU792;LKC34;MY1;MY10;MY2147;MY2453;MY2585;NIC1;NIC207;NIC231;NIC236;NIC242;NIC259;NIC…	0.38342	shared_sweep	arm	not_HDR
WBGene00000035	-0.00587208	0.0183118	0.748809	-0.00816004	0.0187833	0.664468	-0.0147154	0.0129808	0.571509	W09B12.1.1	ace-1	protein-coding	0.116642	0.284066	1	1	caenorhabditis_elegans_prjna13758	X	16367293	16373789	W09B12.1.1	W09B12.1.1	16370541	0.00587208	31	BRC20067;ED3048;ED3073;ED3077;JU1088;JU1586;JU1652;JU2466;JU2478;JU2581;JU2811;JU2906;JU2907;JU3134;JU3144;JU360;JU440;JU847;MY10;MY2585;NIC1;NIC166;NIC2;NIC207;NIC231;NIC255;NIC523;NIC528;PX179;QX1792;RC301	0.160622	shared_sweep	arm	not_HDR
WBGene00000036	-0.0399103	0.0180876	0.0285416	-0.0388001	0.0181669	0.0339791	-0.0209771	0.0138326	0.449243	Y44E3A.2.1	ace-2	protein-coding	0.0465998	0.236416	1	1	caenorhabditis_elegans_prjna13758	I	3301368	3307935	Y44E3A.2.2	Y44E3A.2.2	3304651	0.0399103	106	AB1;BRC20263;CB4852;CB4857;CX11276;CX11285;DL226;ED3012;ED3017;ED3048;ED3049;ED3052;ED3077;EG4347;JT11398;JU1200;JU1212;JU1213;JU1242;JU1246;JU1395;JU1409;JU1440;JU1491;JU1530;JU1543;JU1568;JU1586;JU1666;JU1792;JU1934;JU2001;JU2007;JU2131;JU2141;JU2234;JU2250;JU2257;JU2464;JU2466;JU2478;JU2513;JU2519;JU2522;JU2534;JU2565;JU2566;JU2570;JU2572;JU2575;JU2592;JU2600;JU2811;JU2838;JU2841;JU2853;JU2866…	0.549223	shared_sweep	arm	not_HDR
WBGene00000037	-0.056346	0.0178572	0.0018626	-0.0527487	0.0181438	0.00407988	-0.0356675	0.0161944	0.272191	Y48B6A.8.1	ace-3	protein-coding	0.0446719	0.37986	1	1	caenorhabditis_elegans_prjna13758	II	14205635	14210214	Y48B6A.8.1	Y48B6A.8.1	14207924	0.056346	50	BRC20067;BRC20263;CB4857;ED3040;ED3048;ED3049;ED3052;ED3073;ED3077;GXW1;JU1088;JU1242;JU1246;JU1409;JU1491;JU1581;JU1652;JU1793;JU2001;JU2141;JU2250;JU2464;JU2466;JU2513;JU2522;JU2570;JU2811;JU3128;JU3140;JU3144;JU323;JU397;JU775;JU778;JU782;JU792;MY1;NIC1;NIC199;NIC2;NIC231;NIC236;NIC259;NIC268;NIC276;NIC3;NIC513;NIC514;NIC526;QW947	0.259067	shared_sweep	arm	not_HDR
WBGene00000038	-0.0489239	0.0179714	0.00708245	-0.0574943	0.0199929	0.0044912	0.0308306	0.0157501	0.328951	Y48B6A.7.1	ace-4	protein-coding	0	0.288708	1	1	caenorhabditis_elegans_prjna13758	II	14198046	14205460	Y48B6A.7.1	Y48B6A.7.1	14201753	0.0489239	50	BRC20067;BRC20263;CB4857;ED3040;ED3048;ED3049;ED3052;ED3073;ED3077;GXW1;JU1088;JU1242;JU1246;JU1409;JU1491;JU1581;JU1652;JU1793;JU2001;JU2141;JU2250;JU2464;JU2466;JU2513;JU2522;JU2570;JU2811;JU3128;JU3140;JU3144;JU323;JU397;JU775;JU778;JU782;JU792;MY1;NIC1;NIC199;NIC2;NIC231;NIC236;NIC259;NIC268;NIC276;NIC3;NIC513;NIC514;NIC526;QW947	0.259067	shared_sweep	arm	not_HDR
WBGene00000039	-0.0608161	0.0177803	0.000764513	-0.0825966	0.023446	0.000534725	0.0236381	0.00832305	0.157234	C42D8.5.1	acn-1	protein-coding	0.0928464	0.588354	1	1	caenorhabditis_elegans_prjna13758	X	5092481	5097067	C42D8.5.1	C42D8.5.1	5094774	0.0608161	89	AB1;BRC20067;BRC20263;CB4852;CX11307;CX11315;DL226;ED3012;ED3017;ED3040;ED3048;ED3052;ED3073;ED3077;EG4946;GXW1;JT11398;JU1200;JU1212;JU1213;JU1395;JU1409;JU1440;JU1491;JU1543;JU1568;JU1586;JU1652;JU1808;JU1896;JU2007;JU2017;JU2234;JU2257;JU2466;JU2513;JU2522;JU2565;JU2575;JU2578;JU2586;JU2619;JU2811;JU2853;JU2879;JU2907;JU311;JU3134;JU3144;JU367;JU394;JU406;JU774;JU778;JU782;KR314;LKC34;MY1;MY10…	0.46114	shared_sweep	arm	not_HDR
WBGene00000040	0.0350833	0.01814	0.0545866	0.0348496	0.0190408	0.0687781	0.00109048	0.0131451	0.966958	ZK455.1.1	aco-1	protein-coding	0	0.0113232	1	1	caenorhabditis_elegans_prjna13758	X	11339874	11343327	ZK455.1.1	ZK455.1.1	11341600	0.0350833	68	AB1;BRC20067;BRC20263;CB4852;CB4855;CB4858;CX11262;CX11271;CX11292;CX11314;CX11315;ED3005;ED3012;ED3040;ED3048;ED3073;ED3077;EG4347;EG4724;EG4946;GXW1;JU1088;JU1172;JU1200;JU1395;JU1440;JU1543;JU1586;JU1652;JU1896;JU2007;JU2016;JU2017;JU2234;JU2466;JU2513;JU2578;JU2581;JU2586;JU2841;JU2853;JU2906;JU2907;JU3128;JU3134;JU346;JU360;JU440;JU642;KR314;MY2212;MY2585;MY2713;MY518;MY920;NIC2;NIC207;NIC23…	0.352332	shared_sweep	center	not_HDR
WBGene00000041	-0.0147041	0.0182858	0.422324	-0.0157631	0.0202359	0.43697	-0.00331502	0.0134083	0.901749	F54H12.1a.1	aco-2	protein-coding	0.307376	0.516158	1	1	caenorhabditis_elegans_prjna13758	III	7973717	7977355	F54H12.1c.1	F54H12.1c.1	7975536	0.0147041	14	JU1213;JU1246;JU1793;JU1934;JU2007;JU2106;JU2141;JU2841;JU3132;NIC501;NIC515;NIC527;QW947;WN2050	0.0725389	shared_sweep	center	not_HDR
WBGene00000042	-0.035431	0.0181364	0.0522114	-0.0398309	0.0204599	0.0530348	0.0142606	0.01523	0.640196	K11G12.2.1	acr-2	protein-coding	0.0173003	0.464298	1	1	caenorhabditis_elegans_prjna13758	X	6702549	6709308	K11G12.2.1	K11G12.2.1	6705928	0.035431	92	AB1;BRC20067;BRC20263;CB4852;CB4855;CB4858;CX11262;CX11271;CX11285;CX11292;CX11314;DL226;ECA348;ED3005;ED3012;ED3017;ED3040;ED3048;ED3052;ED3073;ED3077;EG4347;EG4946;GXW1;JT11398;JU1088;JU1172;JU1200;JU1395;JU1409;JU1440;JU1491;JU1543;JU1652;JU1896;JU2007;JU2016;JU2234;JU2464;JU2466;JU2513;JU2522;JU2578;JU2581;JU2586;JU2619;JU2811;JU2841;JU2853;JU2879;JU3128;JU3134;JU3144;JU774;JU778;JU782;JU830;…	0.476684	shared_sweep	center	not_HDR
WBGene00000043	-0.0274333	0.0182088	0.133568	-0.0321643	0.0219246	0.144017	0.0100684	0.0129296	0.69745	K11G12.7.1	acr-3	protein-coding	0.042131	0.401172	1	1	caenorhabditis_elegans_prjna13758	X	6709538	6712925	K11G12.7.1	K11G12.7.1	6711231	0.0274333	92	AB1;BRC20067;BRC20263;CB4852;CB4855;CB4858;CX11262;CX11271;CX11285;CX11292;CX11314;DL226;ECA348;ED3005;ED3012;ED3017;ED3040;ED3048;ED3052;ED3073;ED3077;EG4347;EG4946;GXW1;JT11398;JU1088;JU1172;JU1200;JU1395;JU1409;JU1440;JU1491;JU1543;JU1652;JU1896;JU2007;JU2016;JU2234;JU2464;JU2466;JU2513;JU2522;JU2578;JU2581;JU2586;JU2619;JU2811;JU2841;JU2853;JU2879;JU3128;JU3134;JU3144;JU774;JU778;JU782;JU830;…	0.476684	shared_sweep	center	not_HDR
WBGene00000044	-0.028877	0.0181972	0.114191	-0.0288571	0.0187825	0.126108	-0.000123064	0.0138233	0.996453	K03F8.2.1	acr-5	protein-coding	0.0740684	0.388168	1	1	caenorhabditis_elegans_prjna13758	III	6509445	6514773	K03F8.2.1	K03F8.2.1	6512109	0.028877	5	JU2007;JU2841;NIC515;NIC527;QW947	0.0259067	shared_sweep	center	not_HDR
WBGene00000045	-0.00505161	0.0183131	0.782964	-0.00597839	0.0224738	0.790515	0.00192307	0.0134454	0.943064	ZK973.5.1	acr-6	protein-coding	0.0716291	0.32436	1	1	caenorhabditis_elegans_prjna13758	I	4359207	4362548	ZK973.5.1	ZK973.5.1	4360877	0.00505161	134	AB1;BRC20067;BRC20263;CB4852;CB4855;CB4858;CX11271;CX11276;CX11292;CX11307;CX11314;DL200;DL226;ECA189;ECA349;ED3005;ED3012;ED3017;ED3048;ED3049;ED3052;ED3073;ED3077;EG4724;EG4946;GXW1;JT11398;JU1088;JU1172;JU1200;JU1212;JU1213;JU1242;JU1246;JU1395;JU1409;JU1440;JU1491;JU1530;JU1543;JU1568;JU1586;JU1652;JU1666;JU1792;JU1793;JU1808;JU1934;JU2001;JU2016;JU2017;JU2131;JU2141;JU2234;JU2250;JU2257;JU24…	0.694301	shared_sweep	center	not_HDR
WBGene00000046	-0.0333248	0.0181573	0.068011	-0.0317626	0.0210551	0.133076	-0.00421147	0.0142607	0.882767	T09A5.3.1	acr-7	protein-coding	0.0290839	0.387285	1	1	caenorhabditis_elegans_prjna13758	II	7845631	7849797	T09A5.3.1	T09A5.3.1	7847714	0.0333248	15	BRC20067;CB4855;GXW1;JU2464;JU2466;JU2566;JU2619;JU2879;JU3128;KR314;MY2212;MY2585;MY2713;QX1233;RC301	0.0777202	shared_sweep	center	not_HDR
WBGene00000047	-0.0344869	0.0181459	0.05887	-0.0308123	0.0182876	0.093655	-0.0481628	0.0171327	0.161482	ZC504.2.1	acr-8	protein-coding	0	0.439866	1	1	caenorhabditis_elegans_prjna13758	X	10412725	10416661	ZC504.2.2	ZC504.2.2	10414693	0.0344869	74	AB1;BRC20067;BRC20263;CB4852;CB4855;CB4858;CX11262;CX11271;CX11292;CX11314;CX11315;DL226;ED3005;ED3040;ED3048;ED3052;ED3073;ED3077;EG4347;EG4724;EG4946;GXW1;JT11398;JU1088;JU1172;JU1200;JU1395;JU1440;JU1543;JU1586;JU1652;JU1896;JU2007;JU2016;JU2017;JU2234;JU2464;JU2466;JU2513;JU2578;JU2581;JU2586;JU2841;JU2853;JU2906;JU2907;JU346;JU360;JU642;JU774;JU830;KR314;MY10;MY2212;MY2585;MY2713;MY518;MY920…	0.38342	shared_sweep	center	not_HDR
WBGene00000048	0.00400435	0.0183144	0.82716	0.0145875	0.0187708	0.438046	-0.0600345	0.0137304	0.0300241	C40C9.2.1	acr-9	protein-coding	0.0252766	0.44971	1	1	caenorhabditis_elegans_prjna13758	X	13642313	13646898	C40C9.2.1	C40C9.2.1	13644605	0.00400435	34	BRC20067;CX11315;ED3017;ED3048;ED3077;EG4347;EG4724;JU1088;JU1200;JU1543;JU1586;JU1652;JU2007;JU2234;JU2464;JU2466;JU2578;JU2586;JU2811;JU2906;JU2907;JU3134;JU440;KR314;MY2147;MY2212;MY2713;NIC1;NIC166;NIC2;NIC207;NIC255;NIC511;PX179	0.176166	shared_sweep	arm	not_HDR
WBGene00000049	-0.0128528	0.0182931	0.483159	-0.0198499	0.0214595	0.356142	0.0164122	0.0131018	0.531847	R02E12.8.1	acr-10	protein-coding	0.124847	0.237698	1	1	caenorhabditis_elegans_prjna13758	X	4022267	4025641	R02E12.8.1	R02E12.8.1	4023954	0.0128528	103	AB1;BRC20067;BRC20263;CB4852;CB4855;CB4858;CX11271;CX11292;CX11314;DL226;ECA349;ED3005;ED3012;ED3017;ED3040;ED3048;ED3049;ED3052;ED3073;ED3077;EG4347;EG4946;GXW1;JT11398;JU1172;JU1200;JU1212;JU1213;JU1395;JU1409;JU1440;JU1491;JU1530;JU1543;JU1568;JU1586;JU1652;JU1792;JU1808;JU1896;JU1934;JU2007;JU2016;JU2141;JU2234;JU2257;JU2464;JU2466;JU2513;JU2565;JU2566;JU2572;JU2575;JU2576;JU2578;JU2581;JU258…	0.533679	shared_sweep	arm	not_HDR
WBGene00000050	-0.0105077	0.0183009	0.566535	-0.0104568	0.0183462	0.56937	0.00755583	0.0135418	0.780562	D2092.3.1	acr-11	protein-coding	0.0659373	0.23088	1	1	caenorhabditis_elegans_prjna13758	I	6621624	6624918	D2092.3.1	D2092.3.1	6623271	0.0105077	122	AB1;CB4852;CB4855;CB4858;CX11262;CX11264;CX11271;CX11276;CX11292;CX11307;CX11314;DL200;ECA189;ECA348;ECA349;ECA372;ED3012;ED3017;ED3048;ED3052;ED3073;ED3077;EG4724;EG4946;JU1172;JU1200;JU1213;JU1242;JU1246;JU1395;JU1409;JU1440;JU1491;JU1530;JU1543;JU1568;JU1586;JU1652;JU1666;JU1792;JU1793;JU1934;JU2001;JU2016;JU2017;JU2106;JU2131;JU2141;JU2234;JU2250;JU2257;JU2464;JU2466;JU2478;JU2513;JU2519;JU25…	0.632124	shared_sweep	center	not_HDR
WBGene00000051	-0.00891868	0.0183054	0.626663	0.00865384	0.0203364	0.670928	-0.0443522	0.0115092	0.0554941	R01E6.4b.1	acr-12	protein-coding	0.102656	0.222381	1	1	caenorhabditis_elegans_prjna13758	X	13532853	13536459	R01E6.4b.1	R01E6.4b.1	13534656	0.00891868	37	BRC20067;CX11315;ED3017;ED3040;ED3048;ED3077;EG4347;EG4724;JU1088;JU1200;JU1543;JU1586;JU1652;JU1896;JU2007;JU2234;JU2466;JU2578;JU2586;JU2619;JU2811;JU2906;JU2907;JU3134;JU440;KR314;MY2147;MY2212;MY2713;N2;NIC1;NIC166;NIC2;NIC207;NIC255;NIC511;PX179	0.19171	shared_sweep	arm	not_HDR
WBGene00000054	-0.0237901	0.0182357	0.193602	-0.0260774	0.0185166	0.160667	0.021652	0.0146154	0.459776	F25G6.4.1	acr-15	protein-coding	0	0.0749958	1	1	caenorhabditis_elegans_prjna13758	V	8552695	8555383	F25G6.4.1	F25G6.4.1	8554039	0.0237901	78	AB1;BRC20067;CB4852;CB4857;CB4858;CX11271;CX11276;CX11292;CX11315;DL200;ECA349;ED3005;ED3048;ED3073;ED3077;EG4347;EG4946;GXW1;JU1088;JU1172;JU1200;JU1246;JU1395;JU1568;JU1652;JU1808;JU1896;JU2016;JU2017;JU2257;JU2464;JU2466;JU2478;JU2513;JU2534;JU2565;JU2575;JU2619;JU2841;JU2853;JU2862;JU2866;JU2906;JU2907;JU3128;JU346;JU360;JU367;JU642;JU830;JU847;KR314;MY1;MY10;MY18;MY2147;MY2212;MY2585;MY2713;…	0.404145	shared_sweep	center	not_HDR
WBGene00000055	0.0094918	0.0183038	0.604662	0.0115183	0.0185811	0.536073	-0.0225697	0.0169368	0.506032	F25G6.3.2	acr-16	protein-coding	0	0.331872	1	1	caenorhabditis_elegans_prjna13758	V	8561216	8564345	F25G6.3.1	F25G6.3.1	8562780	0.0094918	152	AB1;BRC20067;CB4852;CB4857;CB4858;CX11262;CX11264;CX11271;CX11276;CX11292;CX11314;CX11315;DL200;DL226;ECA189;ECA348;ECA349;ECA372;ED3005;ED3012;ED3017;ED3040;ED3048;ED3052;ED3073;ED3077;EG4347;EG4946;GXW1;JT11398;JU1088;JU1172;JU1200;JU1212;JU1213;JU1242;JU1246;JU1395;JU1409;JU1440;JU1491;JU1530;JU1543;JU1568;JU1581;JU1586;JU1652;JU1666;JU1792;JU1808;JU1896;JU1934;JU2001;JU2016;JU2017;JU2131;JU21…	0.787565	shared_sweep	center	not_HDR
WBGene00000056	0.00397334	0.0218969	0.856262	0.00746378	0.0220096	0.735018	-0.0501713	0.019306	0.195892	F53E10.2g.1	acr-17	protein-coding	0.017892	0.0754845	1	1	caenorhabditis_elegans_prjna13758	V	2608652	2615262		F53E10.2e	2611957	0.00397334	124	AB1;BRC20067;BRC20263;CB4852;CB4855;CB4857;CB4858;CX11262;CX11264;CX11271;CX11276;CX11292;CX11307;CX11314;CX11315;DL226;ECA348;ED3005;ED3012;ED3040;ED3048;ED3049;ED3052;ED3073;EG4347;EG4946;GXW1;JT11398;JU1088;JU1200;JU1395;JU1409;JU1440;JU1491;JU1543;JU1568;JU1581;JU1586;JU1652;JU1792;JU1808;JU1896;JU2001;JU2007;JU2016;JU2017;JU2234;JU2257;JU2464;JU2466;JU2478;JU2513;JU2522;JU2534;JU2565;JU2566;…	0.642487	shared_sweep	arm	HDR
WBGene00000057	-0.0349291	0.0178789	0.0522111	-0.0308897	0.018519	0.0969719	0.0222721	0.0131693	0.39884	F28F8.1.1	acr-18	protein-coding	0.0230202	0.0344724	1	1	caenorhabditis_elegans_prjna13758	V	15551157	15559147	F28F8.1.1	F28F8.1.1	15555152	0.0349291	133	AB1;BRC20067;CB4852;CB4855;CB4857;CB4858;CX11292;DL200;DL226;ECA349;ED3005;ED3012;ED3017;ED3040;ED3048;ED3049;ED3052;ED3073;ED3077;EG4347;EG4946;GXW1;JT11398;JU1088;JU1172;JU1200;JU1212;JU1213;JU1242;JU1246;JU1395;JU1409;JU1440;JU1491;JU1530;JU1543;JU1568;JU1581;JU1586;JU1666;JU1792;JU1808;JU1896;JU1934;JU2007;JU2016;JU2017;JU2131;JU2141;JU2234;JU2250;JU2257;JU2464;JU2466;JU2478;JU2513;JU2534;JU2…	0.689119	shared_sweep	center	HDR
WBGene00000058	-0.0150195	0.0182845	0.412423	-0.0244199	0.0209711	0.2457	0.0230913	0.0125964	0.360525	C31H5.3b.1	acr-19	protein-coding	0.00515734	0.165723	1	1	caenorhabditis_elegans_prjna13758	I	9031235	9036695	C31H5.3a.1	C31H5.3a.1	9033965	0.0150195	88	AB1;CB4852;CX11276;DL200;ED3012;ED3017;ED3048;ED3049;ED3052;ED3077;EG4724;JU1200;JU1213;JU1242;JU1395;JU1440;JU1491;JU1530;JU1543;JU1568;JU1586;JU1652;JU1666;JU1792;JU1793;JU1934;JU2001;JU2106;JU2131;JU2141;JU2234;JU2250;JU2257;JU2464;JU2466;JU2513;JU2519;JU2522;JU2526;JU2565;JU2566;JU2570;JU2572;JU2575;JU2592;JU2600;JU2610;JU2906;JU310;JU311;JU3128;JU3132;JU3140;JU323;JU367;JU394;JU397;JU406;JU7…	0.455959	shared_sweep	center	not_HDR
WBGene00000059	-0.00347476	0.018315	0.849729	-0.0188766	0.0270781	0.48658	0.0178506	0.0115474	0.440526	R06A4.10c.1	acr-20	protein-coding	0.0926171	0.224767	1	1	caenorhabditis_elegans_prjna13758	II	14373831	14377896	R06A4.10a.1	R06A4.10a.1	14375863	0.00347476	47	BRC20067;BRC20263;CB4857;ED3040;ED3048;ED3049;ED3052;ED3073;ED3077;JU1088;JU1242;JU1246;JU1409;JU1491;JU1581;JU1652;JU1793;JU2001;JU2141;JU2250;JU2464;JU2466;JU2513;JU2522;JU2570;JU2811;JU3128;JU3140;JU3144;JU323;JU397;JU775;JU778;JU782;JU792;MY1;NIC1;NIC199;NIC231;NIC236;NIC259;NIC276;NIC3;NIC513;NIC514;NIC526;QW947	0.243523	shared_sweep	arm	not_HDR
WBGene00000060	-0.00138066	0.0183165	0.939993	-4.2982e-05	0.0236701	0.998553	-0.00237221	0.013242	0.928722	F27B3.2a.1	acr-21	protein-coding	0.0723655	0.361978	1	1	caenorhabditis_elegans_prjna13758	III	6581885	6586580	F27B3.2a.1	F27B3.2a.1	6584232	0.00138066	5	JU2007;JU2841;NIC515;NIC527;QW947	0.0259067	shared_sweep	center	not_HDR
WBGene00000061	-0.0435973	0.018043	0.0166203	-0.0422713	0.0202811	0.038473	-0.00489563	0.0169283	0.885181	F48E3.7.1	lgc-11	protein-coding	0.00293448	0.334906	1	1	caenorhabditis_elegans_prjna13758	X	7503780	7506633	F48E3.7.1	F48E3.7.1	7505206	0.0435973	84	AB1;BRC20067;BRC20263;CB4852;CB4855;CB4858;CX11262;CX11271;CX11276;CX11285;CX11292;CX11314;DL226;ED3005;ED3012;ED3017;ED3040;ED3048;ED3052;ED3073;ED3077;EG4347;EG4946;GXW1;JT11398;JU1088;JU1172;JU1200;JU1395;JU1409;JU1440;JU1491;JU1543;JU1652;JU1896;JU2007;JU2016;JU2017;JU2234;JU2464;JU2466;JU2513;JU2578;JU2581;JU2586;JU2619;JU2811;JU2841;JU2853;JU3128;JU3134;JU3144;JU360;JU774;JU778;JU830;KR314;…	0.435233	shared_sweep	center	not_HDR
WBGene00000062	0.011621	0.0181656	0.523129	0.00915604	0.022174	0.68014	0.00537081	0.0137803	0.845704	F59B1.9a.1	acr-23	protein-coding	0.129995	0.12794	1	1	caenorhabditis_elegans_prjna13758	V	3651656	3659572	F59B1.9b.1	F59B1.9b.1	3655614	0.011621	152	AB1;BRC20067;BRC20263;CB4852;CB4855;CB4857;CB4858;CX11262;CX11264;CX11271;CX11276;CX11292;CX11307;CX11314;CX11315;DL226;ECA189;ECA348;ECA349;ED3005;ED3012;ED3040;ED3048;ED3052;ED3073;EG4347;EG4946;GXW1;JT11398;JU1088;JU1172;JU1200;JU1242;JU1395;JU1409;JU1440;JU1491;JU1530;JU1543;JU1568;JU1581;JU1586;JU1652;JU1792;JU1808;JU1896;JU1934;JU2001;JU2007;JU2016;JU2017;JU2141;JU2234;JU2250;JU2257;JU2464;…	0.787565	shared_sweep	arm	HDR
WBGene00000063	-0.0367208	0.018123	0.0441349	-0.052505	0.0235364	0.0268639	0.0124849	0.0059415	0.294754	T04C12.6.1	act-1	protein-coding	0.0168089	0	1	1	caenorhabditis_elegans_prjna13758	V	11081052	11082415	T04C12.6.1	T04C12.6.1	11081733	0.0367208	149	AB1;BRC20067;BRC20263;CB4852;CB4855;CB4857;CB4858;CX11271;CX11276;CX11292;CX11315;DL200;DL226;ECA349;ED3005;ED3012;ED3017;ED3040;ED3048;ED3052;ED3073;ED3077;EG4347;EG4724;EG4946;GXW1;JT11398;JU1088;JU1172;JU1200;JU1212;JU1213;JU1246;JU1395;JU1409;JU1440;JU1491;JU1530;JU1543;JU1568;JU1581;JU1586;JU1652;JU1666;JU1792;JU1808;JU1896;JU2001;JU2007;JU2016;JU2017;JU2131;JU2234;JU2257;JU2464;JU2466;JU247…	0.772021	shared_sweep	center	not_HDR
WBGene00000064	0.0465761	0.018004	0.0104251	0.0452	0.0183169	0.0144845	0.0101875	0.0116952	0.663665	T04C12.5.1	act-2	protein-coding	0.0983089	0.237394	1	1	caenorhabditis_elegans_prjna13758	V	11076777	11078154	T04C12.5.1	T04C12.5.1	11077465	0.0465761	149	AB1;BRC20067;BRC20263;CB4852;CB4855;CB4857;CB4858;CX11271;CX11276;CX11292;CX11315;DL200;DL226;ECA349;ED3005;ED3012;ED3017;ED3040;ED3048;ED3052;ED3073;ED3077;EG4347;EG4724;EG4946;GXW1;JT11398;JU1088;JU1172;JU1200;JU1212;JU1213;JU1246;JU1395;JU1409;JU1440;JU1491;JU1530;JU1543;JU1568;JU1581;JU1586;JU1652;JU1666;JU1792;JU1808;JU1896;JU2001;JU2007;JU2016;JU2017;JU2131;JU2234;JU2257;JU2464;JU2466;JU247…	0.772021	shared_sweep	center	not_HDR
WBGene00000065	-0.00897669	0.0183052	0.624421	-0.0210763	0.0187253	0.261774	-0.0567098	0.0115261	0.014785	T04C12.4.2	act-3	protein-coding	0.0746421	0.289874	1	1	caenorhabditis_elegans_prjna13758	V	11071690	11074498	T04C12.4.3	T04C12.4.3	11073094	0.00897669	149	AB1;BRC20067;BRC20263;CB4852;CB4855;CB4857;CB4858;CX11271;CX11276;CX11292;CX11315;DL200;DL226;ECA349;ED3005;ED3012;ED3017;ED3040;ED3048;ED3052;ED3073;ED3077;EG4347;EG4724;EG4946;GXW1;JT11398;JU1088;JU1172;JU1200;JU1212;JU1213;JU1246;JU1395;JU1409;JU1440;JU1491;JU1530;JU1543;JU1568;JU1581;JU1586;JU1652;JU1666;JU1792;JU1808;JU1896;JU2001;JU2007;JU2016;JU2017;JU2131;JU2234;JU2257;JU2464;JU2466;JU247…	0.772021	shared_sweep	center	not_HDR
WBGene00000066	-0.0119435	0.0182963	0.514684	-0.0104912	0.0182705	0.5665	0.0378003	0.0130002	0.147641	M03F4.2a.2	act-4	protein-coding	0.0718223	0.358417	1	1	caenorhabditis_elegans_prjna13758	X	4960621	4964413	M03F4.2b.1	M03F4.2b.1	4962517	0.0119435	88	AB1;BRC20067;BRC20263;CB4852;CX11307;DL226;ED3012;ED3017;ED3040;ED3048;ED3052;ED3073;ED3077;EG4946;GXW1;JT11398;JU1200;JU1212;JU1213;JU1395;JU1409;JU1440;JU1491;JU1543;JU1568;JU1586;JU1652;JU1808;JU1896;JU2007;JU2017;JU2234;JU2257;JU2466;JU2513;JU2522;JU2565;JU2575;JU2578;JU2586;JU2619;JU2811;JU2853;JU2879;JU2907;JU311;JU3134;JU3144;JU367;JU394;JU406;JU642;JU774;JU778;JU782;KR314;LKC34;MY1;MY10;M…	0.455959	shared_sweep	arm	not_HDR
WBGene00000067	-0.0481343	0.0179825	0.00808117	-0.0460668	0.0187402	0.0148602	-0.0129049	0.0160348	0.68784	T25C8.2.1	act-5	protein-coding	0.0223926	0.650606	1	1	caenorhabditis_elegans_prjna13758	III	13604412	13606066	T25C8.2.1	T25C8.2.1	13605239	0.0481343	51	BRC20067;BRC20263;CB4852;CB4858;CX11271;CX11276;CX11285;CX11292;ECA349;ED3048;ED3052;ED3073;ED3077;EG4347;EG4946;JU1395;JU1409;JU1530;JU1586;JU2007;JU2016;JU2464;JU2466;JU2478;JU2534;JU2578;JU2862;JU2866;JU2879;JU310;JU3128;JU3144;JU323;JU642;MY1;MY10;MY920;NIC231;NIC266;NIC267;NIC268;NIC274;NIC275;NIC276;NIC277;NIC3;NIC515;NIC528;PX179;QW947;QX1212	0.264249	shared_sweep	arm	not_HDR
WBGene00000068	-0.0296138	0.018191	0.105186	-0.0302554	0.0180819	0.0959243	-0.0643974	0.0175042	0.0674039	F17C8.1.1	acy-1	protein-coding	0.12338	0.67129	1	1	caenorhabditis_elegans_prjna13758	III	4722095	4730919	F17C8.1.1	F17C8.1.1	4726507	0.0296138	15	JU1213;JU1246;JU1793;JU1934;JU2106;JU2141;JU2464;JU2600;JU2610;JU2841;JU3132;NIC501;NIC527;NIC528;WN2050	0.0777202	shared_sweep	center	not_HDR
WBGene00000069	-0.0423832	0.0180582	0.0199476	-0.0368443	0.0194547	0.0597641	-0.019052	0.0123652	0.442027	C10F3.3.1	acy-2	protein-coding	0.0734706	0.433157	1	1	caenorhabditis_elegans_prjna13758	V	5976024	5981478	C10F3.3.1	C10F3.3.1	5978751	0.0423832	141	AB1;BRC20067;CB4852;CB4857;CB4858;CX11271;CX11276;CX11292;CX11307;CX11315;DL200;DL226;ECA349;ED3005;ED3012;ED3017;ED3048;ED3052;ED3073;EG4347;EG4946;GXW1;JT11398;JU1088;JU1172;JU1200;JU1213;JU1242;JU1246;JU1395;JU1409;JU1440;JU1491;JU1530;JU1568;JU1581;JU1586;JU1652;JU1666;JU1792;JU1808;JU1896;JU1934;JU2001;JU2016;JU2131;JU2141;JU2234;JU2250;JU2257;JU2464;JU2466;JU2478;JU2513;JU2534;JU2565;JU2566…	0.73057	shared_sweep	center	not_HDR
WBGene00000070	-0.0187821	0.0182662	0.305138	-0.0257242	0.0192953	0.184068	-0.0249286	0.0112214	0.268077	C44F1.5.1	acy-3	protein-coding	0.0447895	0.295636	1	1	caenorhabditis_elegans_prjna13758	III	3774896	3786477	C44F1.5.1	C44F1.5.1	3780686	0.0187821	2	JU2841;NIC528	0.0103627	shared_sweep	center	not_HDR
WBGene00000071	-0.000523278	0.0183167	0.977239	-0.00859019	0.0259872	0.741346	0.0133185	0.0151859	0.661511	T01C2.1.2	acy-4	protein-coding	0.0222545	0.151494	1	1	caenorhabditis_elegans_prjna13758	V	5624727	5630892	T01C2.1.1	T01C2.1.1	5627809	0.000523278	142	AB1;BRC20067;CB4852;CB4857;CB4858;CX11271;CX11276;CX11292;CX11307;CX11315;DL200;DL226;ECA349;ED3005;ED3012;ED3017;ED3048;ED3052;ED3073;EG4347;EG4946;GXW1;JT11398;JU1088;JU1172;JU1200;JU1213;JU1242;JU1246;JU1395;JU1409;JU1440;JU1491;JU1530;JU1543;JU1568;JU1581;JU1586;JU1652;JU1666;JU1792;JU1808;JU1896;JU1934;JU2001;JU2016;JU2131;JU2141;JU2234;JU2250;JU2257;JU2464;JU2466;JU2478;JU2513;JU2534;JU2565…	0.735751	shared_sweep	arm	not_HDR
WBGene00000072	-0.0305516	0.0181828	0.0945451	-0.030559	0.0183612	0.0976966	0.00010739	0.0157553	0.997284	F39C12.2e.1	add-1	protein-coding	0.0230388	0.0423471	1	1	caenorhabditis_elegans_prjna13758	X	4854065	4860045	F39C12.2e.1	F39C12.2e.1	4857055	0.0305516	86	AB1;BRC20067;BRC20263;CB4852;CX11307;DL226;ED3012;ED3017;ED3040;ED3048;ED3052;ED3073;ED3077;EG4946;GXW1;JT11398;JU1200;JU1212;JU1395;JU1409;JU1440;JU1543;JU1568;JU1586;JU1652;JU1808;JU1896;JU2007;JU2017;JU2234;JU2257;JU2466;JU2513;JU2522;JU2565;JU2575;JU2578;JU2586;JU2619;JU2811;JU2853;JU2879;JU2907;JU311;JU3134;JU3144;JU367;JU394;JU406;JU642;JU774;JU778;JU782;KR314;LKC34;MY1;MY10;MY2453;MY2585;M…	0.445596	shared_sweep	arm	not_HDR
WBGene00000073	0.0127171	0.0182936	0.487796	0.00188975	0.0197709	0.923953	-0.0376639	0.0132472	0.156789	F57F5.4b.1	add-2	protein-coding	0.0207	0.312912	1	1	caenorhabditis_elegans_prjna13758	V	12009540	12013406	F57F5.4a.1	F57F5.4a.1	12011473	0.0127171	140	AB1;BRC20067;BRC20263;CB4852;CB4857;CB4858;CX11271;CX11276;CX11292;CX11315;DL200;DL226;ECA349;ED3005;ED3012;ED3017;ED3040;ED3048;ED3052;ED3073;ED3077;EG4347;EG4946;GXW1;JT11398;JU1088;JU1172;JU1200;JU1212;JU1213;JU1246;JU1395;JU1409;JU1440;JU1491;JU1530;JU1543;JU1568;JU1581;JU1586;JU1652;JU1666;JU1792;JU1808;JU1896;JU2001;JU2007;JU2016;JU2017;JU2131;JU2234;JU2257;JU2464;JU2466;JU2478;JU2513;JU253…	0.725389	shared_sweep	center	not_HDR
WBGene00000074	-0.0247872	0.0182287	0.1755	-0.0237268	0.0186241	0.204226	-0.00413985	0.00703086	0.768769	C04A11.4a.1	adm-2	protein-coding	0.0444294	0.24863	1	1	caenorhabditis_elegans_prjna13758	X	13687955	13695801	C04A11.4b.1	C04A11.4b.1	13691878	0.0247872	34	BRC20067;CX11315;ED3017;ED3048;ED3077;EG4347;EG4724;JU1088;JU1200;JU1543;JU1586;JU1652;JU2007;JU2234;JU2464;JU2466;JU2578;JU2586;JU2811;JU2906;JU2907;JU3134;JU440;KR314;MY2147;MY2212;MY2713;NIC1;NIC166;NIC2;NIC207;NIC255;NIC511;PX179	0.176166	shared_sweep	arm	not_HDR
WBGene00000075	0.000191407	0.0183167	0.991673	-0.0024816	0.0185305	0.893608	-0.0258495	0.0134529	0.337903	ZK154.7.2	adm-4	protein-coding	0.18459	0.613766	1	1	caenorhabditis_elegans_prjna13758	X	7794875	7798298	ZK154.7.1	ZK154.7.1	7796586	0.000191407	94	AB1;BRC20067;BRC20263;CB4852;CB4855;CB4858;CX11262;CX11271;CX11276;CX11285;CX11292;CX11314;CX11315;DL226;ED3005;ED3012;ED3017;ED3040;ED3048;ED3049;ED3052;ED3073;ED3077;EG4347;EG4724;EG4946;GXW1;JT11398;JU1088;JU1172;JU1200;JU1395;JU1409;JU1440;JU1491;JU1543;JU1652;JU1896;JU2007;JU2016;JU2017;JU2234;JU2464;JU2466;JU2513;JU2522;JU2578;JU2581;JU2586;JU2619;JU2811;JU2841;JU2853;JU3128;JU3134;JU3144;J…	0.487047	shared_sweep	center	not_HDR
WBGene00000079	-0.00617337	0.0183113	0.736385	-0.00798282	0.0233105	0.732386	0.0033154	0.0131599	0.899892	H15N14.1d.1	adr-1	protein-coding	0	0.0519674	1	1	caenorhabditis_elegans_prjna13758	I	7773416	7777655	H15N14.1e.1	H15N14.1e.1	7775535	0.00617337	98	AB1;CB4852;CB4855;CB4858;CX11262;CX11264;CX11271;CX11276;CX11292;CX11307;CX11314;DL200;ECA189;ECA348;ECA349;ECA372;ED3017;ED3048;ED3052;ED3073;ED3077;EG4724;EG4946;JU1172;JU1213;JU1242;JU1395;JU1440;JU1491;JU1530;JU1543;JU1652;JU1666;JU1793;JU1934;JU2001;JU2016;JU2106;JU2131;JU2141;JU2234;JU2250;JU2464;JU2466;JU2478;JU2513;JU2519;JU2522;JU2534;JU2565;JU2570;JU2600;JU2610;JU2838;JU2862;JU2906;JU31…	0.507772	shared_sweep	center	not_HDR
WBGene00000080	0.0358053	0.0181326	0.0497504	0.0293877	0.0182529	0.109052	-0.0629979	0.0153657	0.0417423	T20H4.4.1	adr-2	protein-coding	0.111118	0.659038	1	1	caenorhabditis_elegans_prjna13758	III	7231039	7232882	T20H4.4.1	T20H4.4.1	7231960	0.0358053	5	JU2007;JU2841;NIC515;NIC527;QW947	0.0259067	shared_sweep	center	not_HDR
WBGene00000081	-0.0508942	0.0186252	0.00690785	-0.0477371	0.0186784	0.0114226	-0.0463035	0.0153744	0.133855	Y50D7A.7.2	ads-1	protein-coding	0.132569	0.386493	1	1	caenorhabditis_elegans_prjna13758	III	295654	298556	Y50D7A.7.1	Y50D7A.7.1	297105	0.0508942	16	BRC20067;CB4852;ED3052;ED3073;ED3077;JU1395;JU1530;JU2007;JU2466;JU2534;JU310;JU323;MY772;MY920;NIC3;NIC528	0.0829016	shared_sweep	arm	HDR
WBGene00000082	-0.0416663	0.0180669	0.0221715	-0.0305389	0.0261186	0.243772	-0.0105086	0.00889249	0.555311	C02B4.1b.1	adt-1	protein-coding	0.0848142	0.460529	1	1	caenorhabditis_elegans_prjna13758	X	12678832	12689279	C02B4.1b.1	C02B4.1b.1	12684055	0.0416663	62	AB1;BRC20067;CB4852;CB4858;CX11262;CX11271;CX11292;CX11314;CX11315;ED3005;ED3012;ED3040;ED3048;ED3073;ED3077;EG4347;EG4724;EG4946;GXW1;JU1088;JU1172;JU1200;JU1395;JU1543;JU1586;JU1652;JU1896;JU2007;JU2016;JU2234;JU2466;JU2578;JU2586;JU2619;JU2906;JU2907;JU3128;JU3134;JU346;JU440;JU642;JU830;KR314;MY2147;MY2212;MY2585;MY2713;MY518;MY920;N2;NIC1;NIC2;NIC207;NIC255;NIC511;NIC515;NIC528;NIC529;PX179;…	0.321244	shared_sweep	arm	not_HDR
WBGene00000083	0.0115917	0.0182975	0.527156	0.00127111	0.0221172	0.95423	0.0197757	0.0118829	0.406392	F08C6.1c.1	adt-2	protein-coding	0.0882887	0.357991	1	1	caenorhabditis_elegans_prjna13758	X	7586209	7595416	F08C6.1a.1	F08C6.1a.1	7590812	0.0115917	84	AB1;BRC20067;BRC20263;CB4852;CB4855;CB4858;CX11262;CX11271;CX11276;CX11285;CX11292;CX11314;CX11315;DL226;ED3005;ED3012;ED3017;ED3040;ED3048;ED3052;ED3073;ED3077;EG4347;EG4946;GXW1;JT11398;JU1088;JU1172;JU1200;JU1395;JU1409;JU1440;JU1491;JU1543;JU1652;JU1896;JU2007;JU2016;JU2017;JU2234;JU2464;JU2466;JU2513;JU2578;JU2581;JU2586;JU2619;JU2811;JU2841;JU2853;JU3128;JU3134;JU3144;JU360;JU774;JU778;JU83…	0.435233	shared_sweep	center	not_HDR
WBGene00000084	0.0108339	0.0182999	0.55454	0.00685259	0.0216532	0.751993	0.00956841	0.0138283	0.729746	D2030.10a.2	aex-1	protein-coding	0	0.0114049	1	1	caenorhabditis_elegans_prjna13758	I	7602307	7608245	D2030.10b.1	D2030.10b.1	7605276	0.0108339	98	AB1;CB4852;CB4855;CB4858;CX11262;CX11264;CX11271;CX11276;CX11292;CX11307;CX11314;DL200;ECA189;ECA348;ECA349;ECA372;ED3017;ED3048;ED3052;ED3073;ED3077;EG4724;EG4946;JU1172;JU1213;JU1242;JU1395;JU1440;JU1491;JU1530;JU1543;JU1652;JU1666;JU1793;JU1934;JU2001;JU2016;JU2106;JU2131;JU2141;JU2234;JU2250;JU2464;JU2466;JU2478;JU2513;JU2519;JU2522;JU2534;JU2565;JU2570;JU2600;JU2610;JU2838;JU2862;JU2906;JU31…	0.507772	shared_sweep	center	not_HDR
WBGene00000085	0.0139849	0.0182888	0.44541	0.0199947	0.019033	0.29481	0.0314701	0.0139192	0.259708	T14B1.2.1	aex-2	protein-coding	0	0.0871006	1	1	caenorhabditis_elegans_prjna13758	X	9650999	9653116	T14B1.2.1	T14B1.2.1	9652057	0.0139849	61	AB1;BRC20067;BRC20263;CB4852;CX11315;DL226;ED3012;ED3040;ED3048;ED3052;ED3073;ED3077;EG4724;GXW1;JT11398;JU1088;JU1200;JU1395;JU1409;JU1440;JU1543;JU1586;JU1652;JU1896;JU2007;JU2017;JU2234;JU2464;JU2466;JU2513;JU2578;JU2581;JU2586;JU2841;JU2853;JU2906;JU2907;JU346;JU360;JU642;JU774;JU830;KR314;MY10;MY2212;MY2585;MY2713;MY920;NIC2;NIC207;NIC231;NIC255;NIC275;NIC511;NIC515;NIC526;NIC528;NIC529;PX17…	0.316062	shared_sweep	center	not_HDR
WBGene00000086	-0.0271935	0.0182107	0.137018	-0.03058	0.0183907	0.098002	0.0397363	0.0160697	0.217845	C02H7.3b.1	aex-3	protein-coding	0	0.459486	1	1	caenorhabditis_elegans_prjna13758	X	751203	759734	C02H7.3b.1	C02H7.3b.1	755468	0.0271935	101	AB1;BRC20067;BRC20263;CB4855;CB4857;CB4858;CX11271;CX11276;CX11285;CX11292;CX11307;CX11314;CX11315;DL226;ECA349;ED3012;ED3040;ED3048;ED3073;ED3077;EG4347;EG4724;EG4946;GXW1;JT11398;JU1088;JU1172;JU1200;JU1212;JU1246;JU1409;JU1440;JU1491;JU1530;JU1543;JU1568;JU1586;JU1652;JU1792;JU1896;JU1934;JU2016;JU2017;JU2141;JU2234;JU2257;JU2464;JU2466;JU2513;JU2522;JU2565;JU2566;JU2572;JU2576;JU2581;JU2592;J…	0.523316	shared_sweep	arm	not_HDR
WBGene00000088	-0.0229242	0.0182415	0.210394	-0.0229482	0.0183128	0.211701	0.000763983	0.0147192	0.979323	F32A7.6.1	aex-5	protein-coding	0.102813	0.774132	1	1	caenorhabditis_elegans_prjna13758	I	14850052	14855827	F32A7.6.1	F32A7.6.1	14852939	0.0229242	94	BRC20067;CB4852;CB4855;CB4857;CB4858;CX11264;CX11271;CX11276;CX11285;CX11292;CX11307;CX11314;ECA349;ED3005;ED3012;ED3017;ED3048;ED3052;ED3077;EG4347;EG4724;EG4946;GXW1;JT11398;JU1088;JU1172;JU1200;JU1213;JU1242;JU1395;JU1440;JU1530;JU1568;JU1586;JU1666;JU1792;JU1793;JU1808;JU2007;JU2016;JU2106;JU2131;JU2257;JU2464;JU2466;JU2478;JU2513;JU2565;JU2566;JU2570;JU2572;JU2575;JU2592;JU2600;JU2610;JU2838…	0.487047	shared_sweep	arm	not_HDR
WBGene00000089	-0.00936418	0.0183042	0.609531	-0.0190326	0.0195021	0.330342	-0.0314064	0.0111363	0.160149	Y87G2A.4.2	aex-6	protein-coding	0.065355	0.382266	1	1	caenorhabditis_elegans_prjna13758	I	13543068	13545188	Y87G2A.4.1	Y87G2A.4.1	13544128	0.00936418	124	BRC20067;CB4852;CB4855;CB4857;CB4858;CX11264;CX11271;CX11276;CX11285;CX11292;CX11314;DL200;ECA349;ED3005;ED3012;ED3017;ED3048;ED3052;ED3073;ED3077;EG4347;EG4724;EG4946;GXW1;JU1088;JU1172;JU1200;JU1212;JU1213;JU1242;JU1246;JU1395;JU1409;JU1440;JU1491;JU1530;JU1543;JU1568;JU1586;JU1652;JU1666;JU1792;JU1793;JU1808;JU1934;JU2001;JU2007;JU2016;JU2106;JU2131;JU2141;JU2250;JU2257;JU2464;JU2466;JU2478;JU…	0.642487	shared_sweep	arm	not_HDR
WBGene00000090	-0.00576241	0.018312	0.753348	-0.0125578	0.0191972	0.513807	-0.0365017	0.0156243	0.244227	B0334.8a.1	age-1	protein-coding	0.031078	0.51981	1	1	caenorhabditis_elegans_prjna13758	II	11519328	11527054	B0334.8b.1	B0334.8b.1	11523191	0.00576241	28	BRC20067;BRC20263;CB4855;CX11285;ED3073;GXW1;JU2464;JU2466;JU2513;JU2534;JU2566;JU2619;JU2811;JU2841;JU2879;JU3128;JU774;KR314;MY10;MY2212;MY2585;MY2713;NIC255;NIC523;NIC528;NIC529;QX1233;RC301	0.145078	shared_sweep	center	not_HDR
WBGene00000092	-0.0143613	0.0182872	0.433241	-0.03413	0.0203145	0.0945853	-0.0530033	0.0123222	0.0327606	F32A6.4e.1	ags-3	protein-coding	0.0344028	0.112286	1	1	caenorhabditis_elegans_prjna13758	X	5289724	5303600	F32A6.4d.1	F32A6.4d.1	5296662	0.0143613	75	AB1;BRC20067;BRC20263;CB4852;CX11307;CX11315;DL226;ED3012;ED3017;ED3040;ED3048;ED3052;ED3073;ED3077;EG4946;GXW1;JT11398;JU1088;JU1200;JU1212;JU1395;JU1409;JU1440;JU1543;JU1568;JU1586;JU1652;JU1808;JU1896;JU2007;JU2017;JU2234;JU2257;JU2466;JU2478;JU2513;JU2565;JU2575;JU2578;JU2586;JU2619;JU2811;JU2853;JU2879;JU2907;JU311;JU3134;JU367;JU394;JU406;JU774;JU778;KR314;LKC34;MY1;MY10;MY2453;MY2585;MY920…	0.388601	shared_sweep	arm	not_HDR
WBGene00000093	-0.0132787	0.0182915	0.468758	-0.0102637	0.0187741	0.585229	-0.0169558	0.0116171	0.466423	Y62E10A.5a.1	agt-1	protein-coding	0.157224	0.217651	1	1	caenorhabditis_elegans_prjna13758	IV	13368276	13369412	Y62E10A.5a.1	Y62E10A.5a.1	13368844	0.0132787	116	AB1;BRC20067;BRC20263;CB4852;CB4855;CB4857;CB4858;CX11262;CX11264;CX11271;CX11276;CX11285;CX11292;CX11307;CX11314;CX11315;DL200;DL226;ECA348;ECA349;ED3005;ED3012;ED3017;ED3040;ED3048;ED3073;ED3077;EG4347;EG4724;EG4946;GXW1;JT11398;JU1088;JU1172;JU1200;JU1395;JU1409;JU1440;JU1530;JU1543;JU1586;JU1808;JU2007;JU2016;JU2017;JU2466;JU2478;JU2513;JU2519;JU2522;JU2534;JU2566;JU2572;JU2575;JU2578;JU2586;…	0.601036	shared_sweep	arm	not_HDR
WBGene00000094	0.00966412	0.0183034	0.598114	0.0184513	0.0209292	0.379105	0.0104155	0.00600263	0.38672	F09E5.13.1	agt-2	protein-coding	0.125792	0.682764	1	1	caenorhabditis_elegans_prjna13758	II	5371980	5373827	F09E5.13.1	F09E5.13.1	5372903	0.00966412	23	BRC20067;CB4852;CB4855;ED3073;GXW1;JU1395;JU2016;JU2017;JU2464;JU2466;JU2619;JU2879;JU311;JU642;JU847;KR314;MY2212;MY2453;MY2585;MY2713;MY920;QX1233;RC301	0.119171	shared_sweep	center	not_HDR
WBGene00000095	-0.00458465	0.0183137	0.802594	-0.00595168	0.0273801	0.828151	0.00259714	0.0192934	0.946409	C25A1.11.2	aha-1	protein-coding	0.0242459	0.0195322	1	1	caenorhabditis_elegans_prjna13758	I	10193925	10196997	C25A1.11.1	C25A1.11.1	10195461	0.00458465	21	AB1;CB4852;CX11276;DL200;ED3017;ED3048;ED3052;ED3077;JU1395;JU1543;JU1652;JU2464;JU2466;JU2513;JU2565;JU323;JU847;LKC34;MY10;NIC275;QW947	0.108808	shared_sweep	center	not_HDR
WBGene00000096	-0.0279412	0.0182048	0.126481	-0.0329017	0.0182978	0.0737448	0.0496681	0.0136085	0.0695878	C41G7.5a.1	ahr-1	protein-coding	0.124422	0.257636	1	1	caenorhabditis_elegans_prjna13758	I	9522550	9531132	C41G7.5a.1	C41G7.5a.1	9526841	0.0279412	118	AB1;BRC20067;BRC20263;CB4852;CX11276;DL200;ED3012;ED3017;ED3048;ED3049;ED3052;ED3073;ED3077;EG4724;GXW1;JU1088;JU1200;JU1213;JU1242;JU1246;JU1395;JU1409;JU1440;JU1491;JU1530;JU1543;JU1568;JU1586;JU1652;JU1666;JU1792;JU1793;JU1934;JU2001;JU2007;JU2017;JU2106;JU2131;JU2141;JU2250;JU2257;JU2464;JU2466;JU2513;JU2519;JU2522;JU2526;JU2534;JU2565;JU2566;JU2570;JU2572;JU2575;JU2578;JU2592;JU2600;JU2610;J…	0.611399	shared_sweep	center	not_HDR
WBGene00000097	0.0485385	0.0179769	0.00755536	0.0485717	0.01827	0.00851704	-0.00023687	0.0106622	0.991149	F58E10.4.1	aip-1	protein-coding	0.135258	0.492351	1	1	caenorhabditis_elegans_prjna13758	V	14012333	14013644	F58E10.4.1	F58E10.4.1	14012988	0.0485385	139	AB1;BRC20067;CB4852;CB4855;CB4857;CB4858;CX11271;CX11276;CX11285;CX11292;CX11315;DL200;DL226;ECA349;ED3005;ED3012;ED3017;ED3040;ED3048;ED3052;ED3073;ED3077;EG4347;EG4946;GXW1;JT11398;JU1088;JU1172;JU1200;JU1212;JU1242;JU1246;JU1395;JU1409;JU1440;JU1491;JU1530;JU1543;JU1568;JU1581;JU1586;JU1652;JU1666;JU1792;JU1808;JU1896;JU1934;JU2007;JU2016;JU2017;JU2131;JU2141;JU2234;JU2250;JU2257;JU2464;JU2466…	0.720207	shared_sweep	center	not_HDR
WBGene00000098	0.0208715	0.0182544	0.254315	0.020407	0.0183652	0.267896	-0.00638679	0.0107821	0.76742	K07C11.2.2	air-1	protein-coding	0.0727843	0.026109	1	1	caenorhabditis_elegans_prjna13758	V	8221488	8223582	K07C11.2.1	K07C11.2.1	8222535	0.0208715	148	AB1;BRC20067;CB4852;CB4857;CB4858;CX11271;CX11276;CX11292;CX11315;DL200;DL226;ECA349;ED3005;ED3012;ED3017;ED3040;ED3048;ED3052;ED3073;ED3077;EG4347;EG4724;EG4946;GXW1;JT11398;JU1088;JU1172;JU1200;JU1212;JU1213;JU1242;JU1246;JU1395;JU1409;JU1440;JU1491;JU1530;JU1543;JU1568;JU1581;JU1586;JU1652;JU1666;JU1792;JU1808;JU1896;JU1934;JU2001;JU2016;JU2017;JU2131;JU2141;JU2234;JU2250;JU2257;JU2464;JU2466;…	0.766839	shared_sweep	center	not_HDR
WBGene00000099	0.0345595	0.0181452	0.0583344	0.0348398	0.0188054	0.0654837	0.00143476	0.0121828	0.953106	B0207.4.2	air-2	protein-coding	0.0702989	0.527551	1	1	caenorhabditis_elegans_prjna13758	I	5937195	5938881	B0207.4.1	B0207.4.1	5938038	0.0345595	129	AB1;CB4852;CB4855;CB4858;CX11262;CX11264;CX11271;CX11276;CX11292;CX11307;CX11314;DL200;ECA189;ECA348;ECA349;ECA372;ED3012;ED3017;ED3048;ED3052;ED3073;ED3077;EG4724;EG4946;JT11398;JU1172;JU1200;JU1213;JU1242;JU1246;JU1395;JU1409;JU1440;JU1491;JU1530;JU1543;JU1568;JU1586;JU1652;JU1666;JU1792;JU1793;JU1934;JU2001;JU2016;JU2017;JU2106;JU2131;JU2141;JU2234;JU2250;JU2257;JU2464;JU2466;JU2478;JU2513;JU2…	0.668394	shared_sweep	center	not_HDR
WBGene00000100	-0.0412035	0.0180725	0.0237183	-0.051924	0.0191378	0.00727671	-0.0397839	0.0121	0.101838	C25A11.4c.2	ajm-1	protein-coding	0.0516199	0.0960959	1	1	caenorhabditis_elegans_prjna13758	X	9082946	9113619	C25A11.4e.1	C25A11.4e.1	9098282	0.0412035	72	AB1;BRC20067;BRC20263;CB4852;CX11276;CX11285;CX11315;DL226;ED3012;ED3040;ED3048;ED3052;ED3073;ED3077;EG4724;GXW1;JT11398;JU1088;JU1200;JU1395;JU1409;JU1440;JU1491;JU1543;JU1652;JU1896;JU2007;JU2017;JU2234;JU2464;JU2466;JU2513;JU2522;JU2578;JU2581;JU2586;JU2811;JU2841;JU2853;JU2907;JU3134;JU360;JU774;JU778;JU782;JU830;KR314;LKC34;MY10;MY2212;MY2585;MY2713;MY920;NIC2;NIC207;NIC231;NIC236;NIC242;NIC…	0.373057	shared_sweep	center	not_HDR
WBGene00000101	0.0231702	0.0182398	0.205519	0.0241204	0.0183996	0.191466	0.00596934	0.00663203	0.653195	D1022.7b.2	aka-1	protein-coding	0.0870213	0.342696	1	1	caenorhabditis_elegans_prjna13758	II	7472729	7478537	D1022.7c.1	D1022.7c.1	7475633	0.0231702	15	BRC20067;CB4855;GXW1;JU2464;JU2466;JU2566;JU2619;JU2879;JU3128;KR314;MY2212;MY2585;MY2713;QX1233;RC301	0.0777202	shared_sweep	center	not_HDR
WBGene00000102	-0.0102986	0.0183016	0.574288	-0.0103377	0.0182893	0.572582	-0.0345895	0.015431	0.263796	C12D8.10b.1	akt-1	protein-coding	0.0469222	0.255899	1	1	caenorhabditis_elegans_prjna13758	V	10248905	10252845	C12D8.10c.1	C12D8.10c.1	10250875	0.0102986	167	AB1;BRC20067;BRC20263;CB4852;CB4855;CB4857;CB4858;CX11262;CX11264;CX11271;CX11276;CX11285;CX11292;CX11314;CX11315;DL200;DL226;ECA189;ECA348;ECA349;ECA372;ED3005;ED3012;ED3017;ED3040;ED3048;ED3052;ED3073;ED3077;EG4347;EG4724;EG4946;GXW1;JT11398;JU1088;JU1172;JU1200;JU1212;JU1213;JU1242;JU1246;JU1395;JU1409;JU1440;JU1491;JU1530;JU1543;JU1568;JU1581;JU1586;JU1652;JU1666;JU1792;JU1808;JU1896;JU1934;J…	0.865285	shared_sweep	center	not_HDR
WBGene00000103	0.0130642	0.0182923	0.475982	0.0130773	0.018338	0.476645	-0.00604303	0.0133404	0.82106	F28H6.1a.1	akt-2	protein-coding	0.083794	0.675392	1	1	caenorhabditis_elegans_prjna13758	X	14147700	14152070	F28H6.1a.1	F28H6.1a.1	14149885	0.0130642	26	BRC20067;ED3048;ED3077;EG4347;JU1088;JU1200;JU1586;JU1652;JU2234;JU2466;JU2578;JU2811;JU2906;JU2907;JU3134;JU440;KR314;MY10;MY2147;MY2713;NIC1;NIC166;NIC2;NIC207;NIC255;PX179	0.134715	shared_sweep	arm	not_HDR
WBGene00000105	0.011727	0.0182971	0.52234	0.00917105	0.0202752	0.651548	-0.00801931	0.0135577	0.767746	F48F7.1a.2	alg-1	protein-coding	0.134402	0.177077	1	1	caenorhabditis_elegans_prjna13758	X	13949110	13956261	F48F7.1a.2	F48F7.1a.2	13952685	0.011727	31	BRC20067;ED3017;ED3048;ED3077;EG4347;EG4724;JU1088;JU1200;JU1543;JU1586;JU1652;JU1896;JU2234;JU2464;JU2466;JU2578;JU2811;JU2906;JU2907;JU3134;JU440;KR314;MY2147;MY2713;NIC1;NIC166;NIC2;NIC207;NIC255;NIC511;PX179	0.160622	shared_sweep	arm	not_HDR
WBGene00000106	-0.036503	0.0181765	0.0460709	-0.0337159	0.0249706	0.178602	0.00286508	0.00877396	0.870483	T07D3.7b.2	alg-2	protein-coding	0.0934316	0.323689	1	1	caenorhabditis_elegans_prjna13758	II	873212	879885	T07D3.7a.1	T07D3.7a.1	876548	0.036503	93	AB1;BRC20067;CB4852;CX11292;DL200;ED3012;ED3017;ED3040;ED3048;ED3049;ED3073;ED3077;EG4347;EG4724;GXW1;JT11398;JU1213;JU1242;JU1246;JU1395;JU1409;JU1440;JU1491;JU1530;JU1581;JU1586;JU1666;JU1792;JU1793;JU2007;JU2016;JU2131;JU2141;JU2234;JU2250;JU2464;JU2466;JU2478;JU2519;JU2522;JU2534;JU2566;JU2570;JU2600;JU2610;JU2619;JU2862;JU2906;JU310;JU311;JU3128;JU3132;JU3140;JU3144;JU346;JU360;JU397;JU642;J…	0.481865	shared_sweep	arm	HDR
WBGene00000107	-0.00209861	0.0183161	0.9089	-0.00292207	0.0183864	0.873896	0.019207	0.0146437	0.512738	F54D8.3a.1	alh-1	protein-coding	0.0152284	0.470331	1	1	caenorhabditis_elegans_prjna13758	III	5077764	5080661	F54D8.3b.1	F54D8.3b.1	5079212	0.00209861	16	JU1213;JU1246;JU1793;JU1934;JU2106;JU2141;JU2464;JU2600;JU2610;JU2841;JU3132;NIC501;NIC515;NIC527;NIC528;WN2050	0.0829016	shared_sweep	center	not_HDR
WBGene00000109	-0.016818	0.0182763	0.358624	-0.0188406	0.0184213	0.30772	0.0180943	0.0100049	0.366997	F36H1.6.2	alh-3	protein-coding	0.0775941	0.405508	1	1	caenorhabditis_elegans_prjna13758	IV	11022603	11025870	F36H1.6.1	F36H1.6.1	11024236	0.016818	77	AB1;BRC20067;BRC20263;CB4852;CX11285;DL200;DL226;ED3012;ED3017;ED3040;ED3048;ED3073;ED3077;GXW1;JT11398;JU1088;JU1200;JU1242;JU1395;JU1409;JU1440;JU1530;JU1543;JU1568;JU1586;JU1792;JU2007;JU2464;JU2466;JU2478;JU2513;JU2534;JU2572;JU2575;JU2578;JU2586;JU2592;JU2619;JU2838;JU2853;JU2866;JU2879;JU2906;JU2907;JU310;JU3128;JU3134;JU3144;JU323;JU367;JU440;JU642;JU774;KR314;MY1;MY2585;MY2713;MY920;N2;NI…	0.398964	shared_sweep	center	not_HDR
WBGene00000110	0.0113755	0.0182982	0.534898	0.0124331	0.0183927	0.499873	-0.0193201	0.0144276	0.503955	T05H4.13a.2	alh-4	protein-coding	0.0193282	0.138103	1	1	caenorhabditis_elegans_prjna13758	V	6427208	6429920	T05H4.13a.1	T05H4.13a.1	6428564	0.0113755	143	AB1;BRC20067;CB4852;CB4857;CB4858;CX11271;CX11276;CX11292;CX11307;CX11315;DL200;DL226;ECA349;ED3005;ED3012;ED3017;ED3048;ED3052;ED3073;EG4347;EG4946;GXW1;JT11398;JU1088;JU1172;JU1200;JU1213;JU1242;JU1246;JU1395;JU1409;JU1440;JU1491;JU1530;JU1568;JU1581;JU1586;JU1652;JU1666;JU1792;JU1808;JU1896;JU1934;JU2001;JU2016;JU2131;JU2141;JU2234;JU2250;JU2257;JU2464;JU2466;JU2478;JU2513;JU2534;JU2565;JU2566…	0.740933	shared_sweep	center	not_HDR
WBGene00000111	-0.0060472	0.0183115	0.74158	-0.0218545	0.0212616	0.305309	-0.0340944	0.0117482	0.148415	T08B1.3.2	alh-5	protein-coding	0.150313	0.528261	1	1	caenorhabditis_elegans_prjna13758	V	1996105	1999581	T08B1.3.1	T08B1.3.1	1997843	0.0060472	92	BRC20067;BRC20263;CB4852;CB4855;CB4857;CB4858;CX11262;CX11264;CX11271;CX11276;CX11292;CX11314;CX11315;DL226;ED3005;ED3012;ED3040;ED3048;ED3049;ED3073;EG4347;EG4724;EG4946;GXW1;JT11398;JU1088;JU1200;JU1395;JU1409;JU1543;JU1568;JU1586;JU1652;JU1808;JU1896;JU2007;JU2016;JU2464;JU2466;JU2478;JU2522;JU2534;JU2565;JU2578;JU2581;JU2586;JU2619;JU2811;JU2838;JU2853;JU2862;JU2879;JU2906;JU2907;JU311;JU3128…	0.476684	shared_sweep	arm	not_HDR
WBGene00000112	-0.0104325	0.0191208	0.586089	-0.00945553	0.0191844	0.622776	-0.0256095	0.0163491	0.434663	F56D12.1a.2	alh-6	protein-coding	0.0967227	0.352894	1	1	caenorhabditis_elegans_prjna13758	II	1306240	1310133	F56D12.1a.1	F56D12.1a.1	1308186	0.0104325	87	AB1;BRC20067;CB4852;CX11292;DL200;ED3017;ED3040;ED3048;ED3049;ED3073;ED3077;EG4347;EG4724;GXW1;JT11398;JU1213;JU1242;JU1246;JU1395;JU1409;JU1440;JU1491;JU1530;JU1581;JU1586;JU1666;JU1792;JU1793;JU1808;JU2007;JU2131;JU2141;JU2234;JU2250;JU2466;JU2478;JU2519;JU2522;JU2534;JU2566;JU2570;JU2600;JU2610;JU2862;JU2906;JU310;JU3128;JU3132;JU3140;JU3144;JU346;JU360;JU397;JU642;JU775;JU778;JU792;LKC34;MY1;…	0.450777	shared_sweep	arm	HDR
WBGene00000113	-0.0218491	0.0179879	0.226005	-0.0222743	0.0187592	0.236567	0.00272248	0.0165227	0.934427	F45H10.1b.1	alh-7	protein-coding	0.0912067	0.522204	1	1	caenorhabditis_elegans_prjna13758	II	13487243	13491786	F45H10.1b.1	F45H10.1b.1	13489514	0.0218491	55	BRC20067;BRC20263;CB4857;CX11285;DL200;ED3048;ED3049;ED3073;ED3077;GXW1;JU1242;JU1246;JU1409;JU1491;JU1581;JU1652;JU1793;JU2001;JU2141;JU2250;JU2466;JU2478;JU2513;JU2522;JU2570;JU2600;JU2610;JU2811;JU3128;JU3140;JU323;JU397;JU775;JU778;JU782;JU792;JU830;MY1;NIC1;NIC199;NIC2;NIC231;NIC236;NIC242;NIC255;NIC259;NIC268;NIC276;NIC3;NIC513;NIC514;NIC523;NIC526;NIC529;QW947	0.284974	shared_sweep	arm	HDR
WBGene00000114	-0.0329955	0.0181605	0.0708016	-0.0347174	0.0187705	0.065929	-0.0094272	0.0125569	0.707797	F13D12.4b.1	alh-8	protein-coding	0.0212269	0.404983	1	1	caenorhabditis_elegans_prjna13758	II	11729055	11731198	F13D12.4b.1	F13D12.4b.1	11730126	0.0329955	9	ED3017;JU2007;JU2131;JU2862;JU346;JU847;LKC34;MY772;NIC527	0.0466321	shared_sweep	center	not_HDR
WBGene00000115	0.0189209	0.0182655	0.301566	0.0163862	0.0192727	0.396268	-0.0124218	0.0147756	0.674706	F01F1.6.2	alh-9	protein-coding	0.045913	0.620287	1	1	caenorhabditis_elegans_prjna13758	III	5856018	5859179	F01F1.6.1	F01F1.6.1	5857598	0.0189209	5	JU2007;JU2841;NIC515;NIC527;QW947	0.0259067	shared_sweep	center	not_HDR
WBGene00000116	0.0186863	0.0182668	0.307617	0.0218068	0.0186588	0.243985	0.0231938	0.0138802	0.404488	C54D1.4.1	alh-10	protein-coding	0.129843	0.562183	1	1	caenorhabditis_elegans_prjna13758	X	7140504	7143641	C54D1.4.1	C54D1.4.1	7142072	0.0186863	93	AB1;BRC20067;BRC20263;CB4852;CB4855;CB4858;CX11262;CX11271;CX11276;CX11285;CX11292;CX11314;CX11315;DL226;ED3005;ED3012;ED3017;ED3040;ED3048;ED3052;ED3073;ED3077;EG4347;EG4946;GXW1;JT11398;JU1088;JU1172;JU1200;JU1395;JU1409;JU1440;JU1491;JU1543;JU1652;JU1896;JU2007;JU2016;JU2234;JU2464;JU2466;JU2513;JU2522;JU2578;JU2581;JU2586;JU2619;JU2811;JU2841;JU2853;JU2879;JU3128;JU3134;JU3144;JU360;JU774;JU7…	0.481865	shared_sweep	center	not_HDR
WBGene00000117	-0.0285924	0.0181995	0.117826	0.0111428	0.0325741	0.732672	-0.0292989	0.00997368	0.143538	F42G9.5a.2	alh-11	protein-coding	0.0577034	0.237584	1	1	caenorhabditis_elegans_prjna13758	III	774321	778871	F42G9.5a.1	F42G9.5a.1	776596	0.0285924	23	BRC20067;CB4852;ED3052;ED3073;ED3077;EG4347;JU1213;JU1246;JU1395;JU1530;JU1586;JU2234;JU2466;JU2478;JU2534;JU310;JU3128;JU323;MY772;MY920;NIC3;NIC528;PX179	0.119171	shared_sweep	arm	not_HDR
WBGene00000118	-0.0334681	0.0181559	0.0668246	-0.0327069	0.0184061	0.077175	-0.00815973	0.0147236	0.782008	Y69F12A.2a.2	alh-12	protein-coding	0	0.430296	1	1	caenorhabditis_elegans_prjna13758	III	7454074	7455936	Y69F12A.2b.1	Y69F12A.2b.1	7455005	0.0334681	5	JU2007;JU2841;NIC515;NIC527;QW947	0.0259067	shared_sweep	center	not_HDR
WBGene00000120	-0.0137189	0.0182898	0.454128	-0.00865615	0.018639	0.642886	-0.0390881	0.0145893	0.181971	C01F6.5.1	aly-1	protein-coding	0.136688	0.605211	1	1	caenorhabditis_elegans_prjna13758	IV	9108931	9109753	C01F6.5.1	C01F6.5.1	9109342	0.0137189	70	AB1;BRC20067;BRC20263;CB4852;CX11285;DL200;DL226;ED3012;ED3017;ED3040;ED3048;ED3073;ED3077;JT11398;JU1088;JU1200;JU1242;JU1395;JU1530;JU1543;JU1568;JU1586;JU1792;JU2464;JU2466;JU2478;JU2513;JU2534;JU2572;JU2575;JU2578;JU2586;JU2592;JU2619;JU2838;JU2853;JU2879;JU2906;JU2907;JU310;JU3128;JU3144;JU323;JU367;JU440;JU642;JU774;KR314;MY1;MY2585;MY2713;MY920;N2;NIC1;NIC166;NIC2;NIC207;NIC242;NIC255;NIC2…	0.362694	shared_sweep	center	not_HDR
WBGene00000121	0.0351191	0.0181396	0.0543384	0.0346473	0.0190834	0.0710127	-0.00145747	0.00892916	0.93504	F23B2.6.2	aly-2	protein-coding	0.00307309	0.0786474	1	1	caenorhabditis_elegans_prjna13758	IV	9147468	9148579	F23B2.6.1	F23B2.6.1	9148023	0.0351191	91	AB1;BRC20067;BRC20263;CB4852;CB4857;CB4858;CX11262;CX11264;CX11271;CX11276;CX11285;CX11292;CX11314;CX11315;DL200;DL226;ECA348;ECA349;ED3012;ED3017;ED3040;ED3048;ED3073;ED3077;EG4347;EG4946;JT11398;JU1088;JU1172;JU1200;JU1242;JU1395;JU1530;JU1543;JU1568;JU1586;JU1792;JU2016;JU2464;JU2466;JU2478;JU2513;JU2534;JU2572;JU2575;JU2578;JU2586;JU2592;JU2619;JU2838;JU2853;JU2862;JU2866;JU2879;JU2906;JU2907…	0.471503	shared_sweep	center	not_HDR
WBGene00000122	0.0063671	0.0183109	0.728432	-0.000670395	0.0237533	0.977514	-0.0133508	0.0143085	0.641369	M18.7a.1	aly-3	protein-coding	0	0.204822	1	1	caenorhabditis_elegans_prjna13758	IV	12123282	12124809		M18.7b	12124045	0.0063671	92	AB1;BRC20067;BRC20263;CB4852;CX11285;DL200;DL226;ED3005;ED3012;ED3017;ED3040;ED3048;ED3073;ED3077;EG4724;GXW1;JT11398;JU1088;JU1200;JU1395;JU1409;JU1440;JU1530;JU1568;JU1586;JU1792;JU1808;JU2007;JU2464;JU2466;JU2478;JU2513;JU2519;JU2522;JU2534;JU2572;JU2575;JU2578;JU2586;JU2592;JU2619;JU2838;JU2853;JU2866;JU2879;JU2906;JU2907;JU310;JU3128;JU3134;JU3144;JU323;JU367;JU440;JU642;JU774;JU830;KR314;MY…	0.476684	shared_sweep	center	not_HDR
WBGene00000123	-0.0150045	0.0182845	0.41289	0.00235629	0.023909	0.921598	0.0175316	0.00778603	0.261653	F36A4.7.1	ama-1	protein-coding	0.0698748	0.178665	1	1	caenorhabditis_elegans_prjna13758	IV	4248070	4258169	F36A4.7.1	F36A4.7.1	4253119	0.0150045	65	BRC20067;CB4852;CB4857;CB4858;CX11262;CX11264;CX11276;CX11292;CX11307;CX11314;CX11315;DL226;ECA348;ECA349;ED3012;ED3017;ED3048;ED3073;ED3077;EG4347;EG4946;JU1088;JU1172;JU1200;JU1242;JU1530;JU1792;JU2007;JU2016;JU2466;JU2513;JU2534;JU2572;JU2575;JU2578;JU2619;JU2838;JU2841;JU2862;JU2866;JU2907;JU310;JU3128;JU360;JU440;KR314;MY2585;MY2713;N2;NIC1;NIC166;NIC2;NIC242;NIC255;NIC260;NIC268;NIC276;NIC2…	0.336788	shared_sweep	center	not_HDR
WBGene00000133	-0.0313354	0.0181759	0.0863232	-0.0201725	0.020835	0.334175	-0.0271703	0.0124155	0.275248	C05E11.4.1	amt-1	protein-coding	0.321894	0.702722	1	1	caenorhabditis_elegans_prjna13758	X	4571437	4573914	C05E11.4.1	C05E11.4.1	4572675	0.0313354	95	AB1;BRC20067;BRC20263;CB4852;CB4857;CX11285;CX11307;DL226;ED3012;ED3017;ED3040;ED3048;ED3049;ED3052;ED3073;ED3077;EG4946;GXW1;JT11398;JU1200;JU1212;JU1213;JU1395;JU1409;JU1440;JU1491;JU1530;JU1543;JU1568;JU1586;JU1652;JU1808;JU1896;JU2007;JU2017;JU2234;JU2257;JU2466;JU2513;JU2522;JU2565;JU2575;JU2578;JU2586;JU2619;JU2811;JU2853;JU2879;JU2907;JU310;JU311;JU3132;JU3134;JU3144;JU367;JU394;JU406;JU64…	0.492228	shared_sweep	arm	not_HDR
WBGene00000134	-0.0144365	0.0182869	0.43083	-0.00468624	0.0198694	0.813801	-0.0298706	0.011997	0.214695	F49E11.3.1	amt-2	protein-coding	0.0791053	0.418195	1	1	caenorhabditis_elegans_prjna13758	IV	13042391	13047043	F49E11.3.1	F49E11.3.1	13044717	0.0144365	104	AB1;BRC20067;BRC20263;CB4852;CB4855;CB4857;CB4858;CX11262;CX11264;CX11271;CX11276;CX11285;CX11292;CX11314;CX11315;DL200;DL226;ECA348;ECA349;ED3005;ED3012;ED3017;ED3040;ED3048;ED3073;ED3077;EG4946;GXW1;JT11398;JU1088;JU1172;JU1200;JU1395;JU1409;JU1440;JU1530;JU1543;JU1586;JU1808;JU2007;JU2016;JU2017;JU2466;JU2478;JU2513;JU2534;JU2566;JU2572;JU2575;JU2578;JU2586;JU2592;JU2619;JU2838;JU2841;JU2853;J…	0.53886	shared_sweep	arm	not_HDR
WBGene00000135	-0.0146189	0.0182862	0.42502	-0.0269818	0.0259751	0.300238	0.0179294	0.0133581	0.502968	M195.3.2	amt-3	protein-coding	0.0547281	0.189012	1	1	caenorhabditis_elegans_prjna13758	II	8363172	8369159	M195.3.1	M195.3.1	8366165	0.0146189	16	BRC20067;CB4855;GXW1;JU2464;JU2466;JU2513;JU2566;JU2619;JU2879;JU3128;KR314;MY2212;MY2585;MY2713;QX1233;RC301	0.0829016	shared_sweep	center	not_HDR
WBGene00000136	-0.0448486	0.018027	0.0137078	-0.0428414	0.0191681	0.0265793	0.00731851	0.0116593	0.753981	C05E11.5.1	amt-4	protein-coding	0.0680741	0.578067	1	1	caenorhabditis_elegans_prjna13758	X	4565302	4569620	C05E11.5.1	C05E11.5.1	4567461	0.0448486	95	AB1;BRC20067;BRC20263;CB4852;CB4857;CX11285;CX11307;DL226;ED3012;ED3017;ED3040;ED3048;ED3049;ED3052;ED3073;ED3077;EG4946;GXW1;JT11398;JU1200;JU1212;JU1213;JU1395;JU1409;JU1440;JU1491;JU1530;JU1543;JU1568;JU1586;JU1652;JU1808;JU1896;JU2007;JU2017;JU2234;JU2257;JU2466;JU2513;JU2522;JU2565;JU2575;JU2578;JU2586;JU2619;JU2811;JU2853;JU2879;JU2907;JU310;JU311;JU3132;JU3134;JU3144;JU367;JU394;JU406;JU64…	0.492228	shared_sweep	arm	not_HDR
WBGene00000137	-0.0130744	0.0182923	0.475636	-0.0102686	0.0182621	0.574582	-0.057922	0.0164459	0.0798491	R13G10.2.1	amx-1	protein-coding	0.0808915	0.77097	1	1	caenorhabditis_elegans_prjna13758	III	3822403	3826260	R13G10.2.1	R13G10.2.1	3824331	0.0130744	2	JU2841;NIC528	0.0103627	shared_sweep	center	not_HDR
WBGene00000138	-0.0497233	0.0231578	0.0337116	-0.0428672	0.0236832	0.0727139	-0.0597206	0.0228852	0.194382	B0019.1.1	amx-2	protein-coding	0.0155947	0.678368	1	1	caenorhabditis_elegans_prjna13758	I	12759587	12764960	B0019.1.1	B0019.1.1	12762273	0.0497233	85	AB1;BRC20263;CB4852;CX11276;ED3012;ED3017;ED3048;ED3052;ED3077;EG4724;EG4946;JU1200;JU1213;JU1242;JU1395;JU1409;JU1440;JU1491;JU1543;JU1568;JU1586;JU1652;JU1666;JU1792;JU1793;JU1934;JU2001;JU2007;JU2106;JU2131;JU2141;JU2250;JU2257;JU2464;JU2466;JU2513;JU2534;JU2565;JU2566;JU2570;JU2572;JU2575;JU2592;JU2600;JU2610;JU2811;JU2853;JU2866;JU311;JU3140;JU323;JU367;JU394;JU397;JU406;JU440;JU774;JU778;JU…	0.440415	shared_sweep	arm	HDR
WBGene00000139	0.0090433	0.018305	0.62185	0.00728155	0.0184037	0.692802	-0.0195893	0.0103228	0.343906	F25C8.2a.1	amx-3	protein-coding	0.0518794	0.501623	1	1	caenorhabditis_elegans_prjna13758	V	20898840	20903714	F25C8.2b.1	F25C8.2b.1	20901277	0.0090433	58	BRC20067;BRC20263;CB4852;CB4857;CB4858;CX11271;CX11285;CX11292;CX11314;ECA349;ED3017;ED3048;ED3073;ED3077;EG4946;GXW1;JU1172;JU1395;JU1530;JU1581;JU2016;JU2017;JU2234;JU2464;JU2466;JU2478;JU2513;JU2619;JU2811;JU2838;JU2862;JU2879;JU310;JU3144;JU323;JU367;JU440;JU774;JU830;JU847;KR314;LKC34;MY1;MY2585;MY2713;MY518;MY920;NIC231;NIC275;NIC276;NIC277;NIC3;NIC513;NIC514;NIC515;PB306;QG2075;QX1212	0.300518	shared_sweep	arm	not_HDR
WBGene00000140	-0.0270612	0.0182118	0.13895	-0.0267871	0.0182392	0.143579	0.0236977	0.0165761	0.475601	ZK973.6a.1	anc-1	protein-coding	0.0886804	0.332518	1	1	caenorhabditis_elegans_prjna13758	I	4318033	4359092	ZK973.6b.1	ZK973.6b.1	4338562	0.0270612	112	AB1;BRC20067;BRC20263;CB4852;CX11276;DL200;DL226;ED3012;ED3017;ED3048;ED3049;ED3052;ED3073;ED3077;EG4724;GXW1;JT11398;JU1088;JU1200;JU1212;JU1213;JU1242;JU1246;JU1395;JU1409;JU1440;JU1491;JU1530;JU1543;JU1568;JU1586;JU1652;JU1666;JU1792;JU1793;JU1934;JU2001;JU2131;JU2141;JU2234;JU2250;JU2257;JU2464;JU2466;JU2478;JU2513;JU2519;JU2522;JU2534;JU2565;JU2566;JU2570;JU2572;JU2575;JU2592;JU2600;JU2610;J…	0.580311	shared_sweep	center	not_HDR
WBGene00000142	0.0385955	0.0181026	0.0342806	0.0298687	0.0193833	0.124993	-0.0334415	0.0134066	0.213857	C08B6.9.1	aos-1	protein-coding	0	0.0812183	1	1	caenorhabditis_elegans_prjna13758	V	10127492	10130295	C08B6.9.1	C08B6.9.1	10128893	0.0385955	168	AB1;BRC20067;BRC20263;CB4852;CB4855;CB4857;CB4858;CX11262;CX11264;CX11271;CX11276;CX11285;CX11292;CX11314;CX11315;DL200;DL226;ECA189;ECA348;ECA349;ECA372;ED3005;ED3012;ED3017;ED3040;ED3048;ED3052;ED3073;ED3077;EG4347;EG4724;EG4946;GXW1;JT11398;JU1088;JU1172;JU1200;JU1212;JU1213;JU1242;JU1246;JU1395;JU1409;JU1440;JU1491;JU1530;JU1543;JU1568;JU1581;JU1586;JU1652;JU1666;JU1792;JU1808;JU1896;JU1934;J…	0.870466	shared_sweep	center	not_HDR
WBGene00000143	0.00938836	0.0183041	0.608607	0.00167099	0.0194477	0.931619	-0.0325658	0.013964	0.24505	K06H7.6.2	apc-2	protein-coding	0	0.106813	1	1	caenorhabditis_elegans_prjna13758	III	8080629	8083701	K06H7.6.1	K06H7.6.1	8082165	0.00938836	14	JU1213;JU1246;JU1793;JU1934;JU2007;JU2106;JU2141;JU2841;JU3132;NIC501;NIC515;NIC527;QW947;WN2050	0.0725389	shared_sweep	center	not_HDR
WBGene00000144	-0.0150638	0.0182843	0.411041	-0.0246482	0.0200936	0.221466	-0.0248587	0.010849	0.253375	F15H10.3c.1	apc-10	protein-coding	0	0.10866	1	1	caenorhabditis_elegans_prjna13758	V	10425362	10426353	F15H10.3c.1	F15H10.3c.1	10425857	0.0150638	167	AB1;BRC20067;BRC20263;CB4852;CB4855;CB4857;CB4858;CX11262;CX11264;CX11271;CX11276;CX11285;CX11292;CX11314;CX11315;DL200;DL226;ECA189;ECA348;ECA349;ECA372;ED3005;ED3012;ED3017;ED3040;ED3048;ED3052;ED3073;ED3077;EG4347;EG4724;EG4946;GXW1;JT11398;JU1088;JU1172;JU1200;JU1212;JU1213;JU1242;JU1246;JU1395;JU1409;JU1440;JU1491;JU1530;JU1543;JU1568;JU1581;JU1586;JU1652;JU1666;JU1792;JU1808;JU1896;JU1934;J…	0.865285	shared_sweep	center	not_HDR
WBGene00000145	-0.00863913	0.0183061	0.637517	-0.00879359	0.0183473	0.632288	0.00880633	0.00968583	0.649917	F35G12.9.1	apc-11	protein-coding	0.0959885	0.24052	1	1	caenorhabditis_elegans_prjna13758	III	4593863	4594424	F35G12.9.1	F35G12.9.1	4594143	0.00863913	14	JU1213;JU1246;JU1793;JU1934;JU2106;JU2141;JU2464;JU2600;JU2610;JU2841;JU3132;NIC501;NIC528;WN2050	0.0725389	shared_sweep	center	not_HDR
WBGene00000146	-0.0106087	0.0183006	0.562808	-0.0118241	0.0185571	0.524778	0.0136697	0.0159222	0.668215	F46F3.4d.1	ape-1	protein-coding	0	0	1	1	caenorhabditis_elegans_prjna13758	V	11675938	11685274	F46F3.4c.1	F46F3.4c.1	11680606	0.0106087	143	AB1;BRC20067;BRC20263;CB4852;CB4855;CB4857;CB4858;CX11271;CX11276;CX11292;CX11315;DL200;DL226;ECA349;ED3005;ED3012;ED3017;ED3040;ED3048;ED3052;ED3073;ED3077;EG4347;EG4946;GXW1;JT11398;JU1088;JU1172;JU1200;JU1212;JU1213;JU1246;JU1395;JU1409;JU1440;JU1491;JU1530;JU1543;JU1568;JU1581;JU1586;JU1652;JU1666;JU1792;JU1808;JU1896;JU2001;JU2007;JU2016;JU2017;JU2131;JU2234;JU2257;JU2464;JU2466;JU2478;JU251…	0.740933	shared_sweep	center	not_HDR
WBGene00000147	0.017177	0.0182745	0.348434	0.0526345	0.0314664	0.0960275	0.00953999	0.00345019	0.168432	VF36H2L.1.2	aph-1	protein-coding	0.0425521	0.298669	1	1	caenorhabditis_elegans_prjna13758	I	9232068	9233560	VF36H2L.1.1	VF36H2L.1.1	9232814	0.017177	120	AB1;BRC20067;BRC20263;CB4852;CX11276;DL200;ED3012;ED3017;ED3048;ED3049;ED3052;ED3073;ED3077;EG4724;GXW1;JU1088;JU1200;JU1213;JU1242;JU1246;JU1395;JU1409;JU1440;JU1491;JU1530;JU1543;JU1568;JU1586;JU1652;JU1666;JU1792;JU1793;JU1934;JU2001;JU2007;JU2017;JU2106;JU2131;JU2141;JU2250;JU2257;JU2464;JU2466;JU2513;JU2519;JU2522;JU2526;JU2534;JU2565;JU2566;JU2570;JU2572;JU2575;JU2578;JU2592;JU2600;JU2610;J…	0.621762	shared_sweep	center	not_HDR
WBGene00000148	0.0286932	0.0181987	0.116528	0.025432	0.0184157	0.168901	-0.0308942	0.0137317	0.262039	ZC434.6a.1	aph-2	protein-coding	0	0.126249	1	1	caenorhabditis_elegans_prjna13758	I	10340997	10345654	ZC434.6b.1	ZC434.6b.1	10343325	0.0286932	58	AB1;CB4852;CX11276;DL200;ED3017;ED3048;ED3052;ED3077;EG4724;JU1213;JU1242;JU1395;JU1440;JU1491;JU1543;JU1652;JU1666;JU1793;JU1934;JU2001;JU2106;JU2131;JU2141;JU2464;JU2466;JU2513;JU2519;JU2522;JU2526;JU2565;JU2570;JU2600;JU2610;JU3140;JU323;JU397;JU774;JU778;JU782;JU792;JU847;LKC34;MY10;MY920;NIC199;NIC231;NIC242;NIC258;NIC259;NIC261;NIC271;NIC274;NIC275;NIC501;NIC513;NIC514;NIC529;QW947	0.300518	shared_sweep	center	not_HDR
WBGene00000149	-0.0363622	0.0181268	0.0462681	-0.0363752	0.0181748	0.0467715	0.00232152	0.0143377	0.93556	C42D8.8b.1	apl-1	protein-coding	0	0.399125	1	1	caenorhabditis_elegans_prjna13758	X	5112422	5116866	C42D8.8a.1	C42D8.8a.1	5114644	0.0363622	90	AB1;BRC20067;BRC20263;CB4852;CX11307;CX11315;DL226;ED3012;ED3017;ED3040;ED3048;ED3052;ED3073;ED3077;EG4946;GXW1;JT11398;JU1200;JU1212;JU1213;JU1395;JU1409;JU1440;JU1491;JU1543;JU1568;JU1586;JU1652;JU1808;JU1896;JU2007;JU2017;JU2234;JU2257;JU2466;JU2478;JU2513;JU2522;JU2565;JU2575;JU2578;JU2586;JU2619;JU2811;JU2853;JU2879;JU2907;JU311;JU3134;JU3144;JU367;JU394;JU406;JU774;JU778;JU782;KR314;LKC34;M…	0.466321	shared_sweep	arm	not_HDR
WBGene00000150	-0.0157004	0.0182815	0.391518	-0.0152937	0.0184644	0.408552	-0.0044316	0.0122096	0.856184	F55A12.7.2	apm-1	protein-coding	0.102901	0.60328	1	1	caenorhabditis_elegans_prjna13758	I	5342180	5344724	F55A12.7.1	F55A12.7.1	5343452	0.0157004	130	AB1;CB4852;CB4855;CB4858;CX11262;CX11264;CX11271;CX11276;CX11292;CX11307;CX11314;DL200;ECA189;ECA348;ECA349;ECA372;ED3012;ED3017;ED3048;ED3052;ED3073;ED3077;EG4724;EG4946;JT11398;JU1172;JU1200;JU1213;JU1242;JU1246;JU1395;JU1409;JU1440;JU1491;JU1530;JU1543;JU1568;JU1586;JU1652;JU1666;JU1792;JU1793;JU1934;JU2001;JU2016;JU2017;JU2106;JU2131;JU2141;JU2234;JU2250;JU2257;JU2464;JU2466;JU2478;JU2513;JU2…	0.673575	shared_sweep	center	not_HDR
WBGene00000151	0.0377893	0.0181115	0.0382627	0.0402948	0.018028	0.0265736	-0.0383776	0.0098869	0.0537586	T05H10.2.2	apn-1	protein-coding	0.0681527	0.275893	1	1	caenorhabditis_elegans_prjna13758	II	8047564	8049063	T05H10.2.1	T05H10.2.1	8048313	0.0377893	15	BRC20067;CB4855;GXW1;JU2464;JU2466;JU2566;JU2619;JU2879;JU3128;KR314;MY2212;MY2585;MY2713;QX1233;RC301	0.0777202	shared_sweep	center	not_HDR
WBGene00000155	0.0239766	0.0182344	0.190116	0.0286306	0.0183891	0.121151	0.0410127	0.0127669	0.109887	W03G9.4.1	app-1	protein-coding	0.022995	0.409376	1	1	caenorhabditis_elegans_prjna13758	I	4964667	4967089	W03G9.4.1	W03G9.4.1	4965878	0.0239766	134	AB1;BRC20067;BRC20263;CB4852;CB4855;CB4858;CX11264;CX11271;CX11276;CX11292;CX11307;CX11314;DL200;DL226;ECA189;ECA349;ED3005;ED3012;ED3017;ED3048;ED3052;ED3073;ED3077;EG4724;EG4946;GXW1;JT11398;JU1088;JU1172;JU1200;JU1213;JU1242;JU1246;JU1395;JU1409;JU1440;JU1491;JU1530;JU1543;JU1568;JU1586;JU1652;JU1666;JU1792;JU1793;JU1808;JU1934;JU2001;JU2016;JU2017;JU2106;JU2131;JU2141;JU2234;JU2250;JU2257;JU2…	0.694301	shared_sweep	center	not_HDR
WBGene00000156	0.0282224	0.0182025	0.122686	0.0297584	0.0183336	0.106212	0.0221563	0.0145309	0.446774	K04G2.8b.1	2026-04-01	protein-coding	0	0.0748392	1	1	caenorhabditis_elegans_prjna13758	I	8050037	8055475	K04G2.8c.1	K04G2.8c.1	8052756	0.0282224	94	AB1;CB4852;CB4855;CB4858;CX11262;CX11264;CX11271;CX11276;CX11292;CX11314;DL200;ECA189;ECA348;ECA349;ECA372;ED3017;ED3048;ED3049;ED3052;ED3073;ED3077;EG4724;EG4946;JU1172;JU1213;JU1242;JU1395;JU1440;JU1491;JU1530;JU1543;JU1652;JU1666;JU1793;JU1934;JU2001;JU2016;JU2106;JU2131;JU2141;JU2234;JU2250;JU2464;JU2466;JU2478;JU2513;JU2519;JU2522;JU2534;JU2565;JU2570;JU2600;JU2610;JU2838;JU2862;JU2906;JU310…	0.487047	shared_sweep	center	not_HDR
WBGene00000157	-0.0123471	0.0182949	0.500561	-0.0121715	0.0184196	0.509549	0.00201794	0.00967782	0.917076	F02E8.3.2	aps-2	protein-coding	0.0154888	0.433185	1	1	caenorhabditis_elegans_prjna13758	X	4458272	4459255	F02E8.3.1	F02E8.3.1	4458763	0.0123471	106	AB1;BRC20067;BRC20263;CB4852;CX11262;CX11307;DL226;ECA348;ED3012;ED3017;ED3040;ED3048;ED3049;ED3052;ED3073;ED3077;EG4946;GXW1;JT11398;JU1200;JU1212;JU1213;JU1395;JU1409;JU1440;JU1491;JU1530;JU1543;JU1568;JU1586;JU1652;JU1792;JU1808;JU1896;JU1934;JU2007;JU2017;JU2141;JU2234;JU2257;JU2464;JU2466;JU2513;JU2522;JU2565;JU2566;JU2572;JU2575;JU2576;JU2578;JU2581;JU2586;JU2592;JU2619;JU2811;JU2841;JU2853…	0.549223	shared_sweep	arm	not_HDR
WBGene00000158	0.016968	0.0182755	0.354344	0.022001	0.0192715	0.255044	0.0177739	0.0107187	0.408083	Y105E8A.9.2	apg-1	protein-coding	0.118325	0.109668	1	1	caenorhabditis_elegans_prjna13758	I	14406028	14417934	Y105E8A.9.1	Y105E8A.9.1	14411981	0.016968	100	BRC20067;CB4852;CB4855;CB4857;CB4858;CX11264;CX11271;CX11276;CX11285;CX11292;CX11314;DL200;ECA349;ED3005;ED3012;ED3017;ED3048;ED3052;ED3077;EG4347;EG4724;EG4946;GXW1;JU1088;JU1172;JU1200;JU1212;JU1213;JU1242;JU1395;JU1409;JU1440;JU1491;JU1543;JU1568;JU1586;JU1666;JU1792;JU1793;JU1808;JU2007;JU2016;JU2106;JU2131;JU2257;JU2464;JU2466;JU2478;JU2513;JU2534;JU2565;JU2566;JU2570;JU2572;JU2575;JU2592;JU…	0.518135	shared_sweep	arm	not_HDR
WBGene00000159	0.0524823	0.0179187	0.00381558	0.0587562	0.0175759	0.000998229	-0.0506712	0.00768221	0.00116257	F29G9.3.1	aps-1	protein-coding	0.153386	0.16685	1	1	caenorhabditis_elegans_prjna13758	V	6017970	6018886	F29G9.3.1	F29G9.3.1	6018428	0.0524823	141	AB1;BRC20067;CB4852;CB4857;CB4858;CX11271;CX11276;CX11292;CX11307;CX11315;DL200;DL226;ECA349;ED3005;ED3012;ED3017;ED3048;ED3052;ED3073;EG4347;EG4946;GXW1;JT11398;JU1088;JU1172;JU1200;JU1213;JU1242;JU1246;JU1395;JU1409;JU1440;JU1491;JU1530;JU1568;JU1581;JU1586;JU1652;JU1666;JU1792;JU1808;JU1896;JU1934;JU2001;JU2016;JU2131;JU2141;JU2234;JU2250;JU2257;JU2464;JU2466;JU2478;JU2513;JU2534;JU2565;JU2566…	0.73057	shared_sweep	center	not_HDR
WBGene00000160	-0.00847757	0.0183065	0.643826	0.03488	0.0267364	0.193611	0.03095	0.0070155	0.0285952	Y71H2B.10.2	apb-1	protein-coding	0.058044	0.0609879	1	1	caenorhabditis_elegans_prjna13758	III	2583971	2597034	Y71H2B.10.1	Y71H2B.10.1	2590502	0.00847757	8	ED3073;JU2234;JU2534;JU323;MY1;MY772;NIC231;NIC528	0.0414508	shared_sweep	arm	HDR
WBGene00000161	0.0233156	0.0182389	0.202678	0.0205943	0.0182212	0.2598	0.0513588	0.015157	0.0918615	T20B5.1.2	apa-2	protein-coding	0	0.0474127	1	1	caenorhabditis_elegans_prjna13758	X	9338675	9342900	T20B5.1.1	T20B5.1.1	9340787	0.0233156	73	AB1;BRC20067;BRC20263;CB4852;CX11276;CX11285;CX11315;DL226;ED3012;ED3040;ED3048;ED3052;ED3073;ED3077;EG4724;GXW1;JT11398;JU1088;JU1200;JU1395;JU1409;JU1440;JU1491;JU1543;JU1586;JU1652;JU1896;JU2007;JU2017;JU2234;JU2464;JU2466;JU2513;JU2522;JU2578;JU2581;JU2586;JU2811;JU2841;JU2853;JU2907;JU3134;JU360;JU774;JU778;JU782;JU830;KR314;LKC34;MY10;MY2212;MY2585;MY2713;MY920;NIC2;NIC207;NIC231;NIC236;NIC…	0.378238	shared_sweep	center	not_HDR
WBGene00000162	-0.0145762	0.0182863	0.426378	0.0241271	0.028955	0.405743	0.0236372	0.00687839	0.0873851	W09G10.4a.2	apd-3	protein-coding	0	0.09476	1	1	caenorhabditis_elegans_prjna13758	II	3532527	3546431	W09G10.4a.1	W09G10.4a.1	3539479	0.0145762	17	BRC20067;CB4852;ED3049;GXW1;JU1395;JU2016;JU2466;JU2619;JU2879;JU311;JU774;JU847;KR314;MY2212;MY2585;MY2713;RC301	0.0880829	shared_sweep	arm	not_HDR
WBGene00000163	-0.0199913	0.0182595	0.274965	-0.0239732	0.018599	0.198982	-0.0338692	0.0152811	0.269173	R11A5.1b.1	apb-3	protein-coding	0.130327	0.53043	1	1	caenorhabditis_elegans_prjna13758	I	7853750	7857853	R11A5.1b.1	R11A5.1b.1	7855801	0.0199913	101	AB1;CB4852;CB4855;CB4858;CX11262;CX11264;CX11271;CX11276;CX11292;CX11307;CX11314;DL200;ECA189;ECA348;ECA349;ECA372;ED3017;ED3048;ED3052;ED3073;ED3077;EG4724;EG4946;JT11398;JU1172;JU1213;JU1242;JU1395;JU1440;JU1491;JU1530;JU1543;JU1652;JU1666;JU1793;JU1934;JU2001;JU2016;JU2106;JU2131;JU2141;JU2234;JU2250;JU2464;JU2466;JU2478;JU2513;JU2519;JU2522;JU2534;JU2565;JU2570;JU2600;JU2610;JU2838;JU2862;JU2…	0.523316	shared_sweep	center	not_HDR
WBGene00000164	-0.0204099	0.0182571	0.265007	-0.0264926	0.0213018	0.21515	-0.0154978	0.0139107	0.578151	F53H8.1.1	apm-3	protein-coding	0	0.0122323	1	1	caenorhabditis_elegans_prjna13758	X	954975	957762	F53H8.1.1	F53H8.1.1	956368	0.0204099	100	AB1;BRC20067;BRC20263;CB4855;CB4857;CB4858;CX11271;CX11276;CX11285;CX11292;CX11307;CX11314;CX11315;DL226;ECA349;ED3012;ED3040;ED3048;ED3073;ED3077;EG4347;EG4724;EG4946;GXW1;JT11398;JU1088;JU1172;JU1200;JU1212;JU1246;JU1409;JU1440;JU1491;JU1530;JU1568;JU1586;JU1652;JU1792;JU1896;JU1934;JU2016;JU2017;JU2141;JU2234;JU2257;JU2464;JU2466;JU2513;JU2522;JU2565;JU2566;JU2572;JU2576;JU2581;JU2592;JU2619;J…	0.518135	shared_sweep	arm	not_HDR
WBGene00000165	-0.0133676	0.0182912	0.465782	-0.0131201	0.0183437	0.475342	0.0105655	0.0138516	0.703346	Y48G8AL.14.2	aps-3	protein-coding	0.0317588	0.171703	1	1	caenorhabditis_elegans_prjna13758	I	1154514	1156020	Y48G8AL.14.1	Y48G8AL.14.1	1155267	0.0133676	34	BRC20263;CB4855;CB4857;CB4858;CX11292;CX11307;CX11314;DL226;ECA348;ECA349;ED3005;ED3077;JU1172;JU1530;JU1652;JU2016;JU2478;JU2513;JU2534;JU2811;JU2862;JU310;JU3132;JU323;JU346;JU367;MY2585;MY518;NIC231;PS2025;QW947;QX1212;QX1233;RC301	0.176166	shared_sweep	arm	not_HDR
WBGene00000166	-0.0338254	0.0181525	0.0639402	-0.0306545	0.0185747	0.100525	-0.024874	0.0151606	0.413045	W04G3.4.1	apt-9	protein-coding	0	0.433865	1	1	caenorhabditis_elegans_prjna13758	X	11068527	11072047	W04G3.4.1	W04G3.4.1	11070287	0.0338254	71	AB1;BRC20067;BRC20263;CB4852;CB4855;CB4858;CX11262;CX11271;CX11292;CX11314;CX11315;ED3005;ED3012;ED3040;ED3048;ED3073;ED3077;EG4347;EG4724;EG4946;GXW1;JT11398;JU1088;JU1172;JU1200;JU1395;JU1440;JU1543;JU1586;JU1652;JU1896;JU2007;JU2016;JU2017;JU2234;JU2466;JU2513;JU2578;JU2581;JU2586;JU2841;JU2853;JU2906;JU2907;JU3128;JU3134;JU346;JU360;JU440;JU642;JU774;KR314;MY2212;MY2585;MY2713;MY518;MY920;NIC…	0.367876	shared_sweep	center	not_HDR
WBGene00000168	-0.0247192	0.0182292	0.176692	-0.0200681	0.0187584	0.286058	0.0253973	0.0121312	0.296533	K08D9.3f.1	apx-1	protein-coding	0.0696773	0.0564434	1	1	caenorhabditis_elegans_prjna13758	V	3210196	3223221		K08D9.3c	3216708	0.0247192	142	AB1;BRC20067;BRC20263;CB4852;CB4855;CB4857;CB4858;CX11262;CX11264;CX11271;CX11276;CX11292;CX11307;CX11314;CX11315;DL226;ECA189;ECA348;ECA349;ED3005;ED3012;ED3040;ED3048;ED3052;ED3073;EG4347;EG4946;GXW1;JT11398;JU1088;JU1200;JU1242;JU1395;JU1409;JU1440;JU1491;JU1530;JU1543;JU1568;JU1581;JU1586;JU1652;JU1792;JU1808;JU1896;JU1934;JU2001;JU2007;JU2016;JU2017;JU2141;JU2234;JU2250;JU2257;JU2464;JU2466;…	0.735751	shared_sweep	arm	not_HDR
WBGene00000169	0.00588646	0.0183118	0.748215	0.0107537	0.019921	0.589956	0.0185716	0.0148339	0.532075	F32A5.5b.2	aqp-1	protein-coding	0.0730125	0.117463	1	1	caenorhabditis_elegans_prjna13758	II	7235828	7238349	F32A5.5b.1	F32A5.5b.1	7237088	0.00588646	14	BRC20067;CB4855;GXW1;JU2464;JU2466;JU2566;JU2619;JU2879;KR314;MY2212;MY2585;MY2713;QX1233;RC301	0.0725389	shared_sweep	center	not_HDR
WBGene00000170	-0.0452931	0.0180211	0.0127865	-0.0502777	0.0184946	0.0071647	-0.0355649	0.0151104	0.240734	C01G6.1a.1	aqp-2	protein-coding	0.0295947	0.144285	1	1	caenorhabditis_elegans_prjna13758	II	9259048	9261981	C01G6.1b.2	C01G6.1b.2	9260514	0.0452931	16	BRC20067;CB4855;GXW1;JU2464;JU2466;JU2513;JU2566;JU2619;JU2879;JU3128;KR314;MY2212;MY2585;MY2713;QX1233;RC301	0.0829016	shared_sweep	center	not_HDR
WBGene00000171	0.0240133	0.0182341	0.189435	0.0234846	0.0190825	0.21996	0.0029037	0.015021	0.923102	Y69E1A.7c.1	aqp-3	protein-coding	0.0222256	0.0967668	1	1	caenorhabditis_elegans_prjna13758	IV	10961229	10966459	Y69E1A.7c.1	Y69E1A.7c.1	10963844	0.0240133	77	AB1;BRC20067;BRC20263;CB4852;CX11285;DL200;DL226;ED3012;ED3017;ED3040;ED3048;ED3073;ED3077;GXW1;JT11398;JU1088;JU1200;JU1242;JU1395;JU1409;JU1440;JU1530;JU1543;JU1568;JU1586;JU1792;JU2007;JU2464;JU2466;JU2478;JU2513;JU2534;JU2572;JU2575;JU2578;JU2586;JU2592;JU2619;JU2838;JU2853;JU2866;JU2879;JU2906;JU2907;JU310;JU3128;JU3134;JU3144;JU323;JU367;JU440;JU642;JU774;KR314;MY1;MY2585;MY2713;MY920;N2;NI…	0.398964	shared_sweep	center	not_HDR
WBGene00000172	-0.0265783	0.0182155	0.146178	-0.025862	0.0183731	0.160883	-0.00992216	0.0142489	0.728096	F40F9.9.1	aqp-4	protein-coding	0.094944	0.702185	1	1	caenorhabditis_elegans_prjna13758	V	9737556	9739740	F40F9.9.1	F40F9.9.1	9738648	0.0265783	165	AB1;BRC20067;CB4852;CB4857;CB4858;CX11262;CX11264;CX11271;CX11276;CX11285;CX11292;CX11314;CX11315;DL200;DL226;ECA189;ECA348;ECA349;ECA372;ED3005;ED3012;ED3017;ED3040;ED3048;ED3052;ED3073;ED3077;EG4347;EG4724;EG4946;GXW1;JT11398;JU1088;JU1172;JU1200;JU1212;JU1213;JU1242;JU1246;JU1395;JU1409;JU1440;JU1491;JU1530;JU1543;JU1568;JU1581;JU1586;JU1652;JU1666;JU1792;JU1808;JU1896;JU1934;JU2001;JU2007;JU2…	0.854922	shared_sweep	center	not_HDR
WBGene00000174	-0.0111924	0.0182988	0.541498	0.00299305	0.0208084	0.88578	-0.0351291	0.0123765	0.157484	C32C4.2b.1	aqp-6	protein-coding	0.123714	0.312483	1	1	caenorhabditis_elegans_prjna13758	V	10648446	10651997	C32C4.2b.1	C32C4.2b.1	10650221	0.0111924	156	AB1;BRC20067;BRC20263;CB4852;CB4855;CB4857;CB4858;CX11271;CX11276;CX11292;CX11315;DL200;DL226;ECA349;ED3005;ED3012;ED3017;ED3040;ED3048;ED3052;ED3073;ED3077;EG4347;EG4724;EG4946;GXW1;JT11398;JU1088;JU1172;JU1200;JU1212;JU1213;JU1242;JU1246;JU1395;JU1409;JU1440;JU1491;JU1530;JU1543;JU1568;JU1581;JU1586;JU1652;JU1666;JU1792;JU1808;JU1896;JU1934;JU2001;JU2007;JU2016;JU2017;JU2131;JU2141;JU2234;JU225…	0.80829	shared_sweep	center	not_HDR
WBGene00000175	-0.0289081	0.0181969	0.113798	-0.0403649	0.0190438	0.0353393	-0.0631218	0.0165409	0.057892	M02F4.8.2	aqp-7	protein-coding	0.0409277	0.686067	1	1	caenorhabditis_elegans_prjna13758	X	3025063	3026974	M02F4.8a.1	M02F4.8a.1	3026018	0.0289081	91	AB1;BRC20067;BRC20263;CB4852;DL226;ED3012;ED3017;ED3040;ED3048;ED3049;ED3073;ED3077;EG4347;EG4946;GXW1;JU1088;JU1200;JU1212;JU1213;JU1395;JU1409;JU1440;JU1491;JU1530;JU1543;JU1568;JU1586;JU1652;JU1792;JU1896;JU1934;JU2007;JU2017;JU2141;JU2234;JU2257;JU2464;JU2466;JU2513;JU2522;JU2565;JU2566;JU2572;JU2578;JU2581;JU2592;JU2619;JU2811;JU2841;JU2853;JU2907;JU310;JU3132;JU3134;JU367;JU394;JU406;JU440;…	0.471503	shared_sweep	arm	not_HDR
WBGene00000176	-0.0608167	0.0177803	0.000764428	-0.0599923	0.0178366	0.000930987	-0.0217393	0.0147347	0.461614	K02G10.7b.1	aqp-8	protein-coding	0	0.709822	1	1	caenorhabditis_elegans_prjna13758	X	4702167	4704977	K02G10.7b.2	K02G10.7b.2	4703572	0.0608167	90	AB1;BRC20067;BRC20263;CB4852;CX11307;DL226;ED3012;ED3017;ED3040;ED3048;ED3049;ED3052;ED3073;ED3077;EG4946;GXW1;JT11398;JU1200;JU1212;JU1213;JU1395;JU1409;JU1440;JU1491;JU1543;JU1568;JU1586;JU1652;JU1808;JU1896;JU2007;JU2017;JU2234;JU2257;JU2466;JU2513;JU2522;JU2565;JU2575;JU2578;JU2586;JU2619;JU2811;JU2853;JU2879;JU2907;JU311;JU3134;JU3144;JU367;JU394;JU406;JU642;JU774;JU778;JU782;KR314;LKC34;MY1…	0.466321	shared_sweep	arm	not_HDR
WBGene00000177	0.00640247	0.0183109	0.726983	0.00591134	0.0183867	0.748185	-0.0126801	0.0149326	0.671624	K07A1.16a.2	aqp-9	protein-coding	0	0.0629091	1	1	caenorhabditis_elegans_prjna13758	I	9605896	9609047	K07A1.16a.2	K07A1.16a.2	9607471	0.00640247	119	AB1;BRC20067;BRC20263;CB4852;CX11276;DL200;ED3012;ED3017;ED3048;ED3049;ED3052;ED3073;ED3077;EG4724;GXW1;JU1088;JU1200;JU1213;JU1242;JU1246;JU1395;JU1409;JU1440;JU1491;JU1530;JU1543;JU1568;JU1586;JU1652;JU1666;JU1792;JU1793;JU1934;JU2001;JU2007;JU2017;JU2106;JU2131;JU2141;JU2250;JU2257;JU2464;JU2466;JU2513;JU2519;JU2522;JU2526;JU2534;JU2565;JU2566;JU2570;JU2572;JU2575;JU2578;JU2592;JU2600;JU2610;J…	0.61658	shared_sweep	center	not_HDR
WBGene00000178	-0.0186738	0.0182668	0.307943	-0.0223783	0.0187783	0.234859	0.028009	0.0162574	0.390091	ZK1321.3.2	aqp-10	protein-coding	0.0536675	0.668119	1	1	caenorhabditis_elegans_prjna13758	II	9768458	9769847	ZK1321.3.1	ZK1321.3.1	9769152	0.0186738	23	BRC20067;CB4855;GXW1;JU1808;JU2466;JU2513;JU2566;JU2619;JU2841;JU2879;JU3128;JU360;JU774;JU830;KR314;MY2212;MY2585;MY2713;NIC255;NIC526;NIC528;QX1233;RC301	0.119171	shared_sweep	center	not_HDR
WBGene00000179	0.00507788	0.018313	0.781863	0.00359339	0.0189078	0.849474	-0.00919664	0.0140456	0.743738	ZK525.2.1	aqp-11	protein-coding	0.0280489	0.0333754	1	1	caenorhabditis_elegans_prjna13758	III	13673280	13674739	ZK525.2.1	ZK525.2.1	13674009	0.00507788	45	BRC20263;CB4852;CB4858;CX11271;CX11276;CX11285;CX11292;ECA349;ED3048;ED3052;EG4347;EG4946;JU1395;JU1409;JU1530;JU1586;JU2007;JU2016;JU2464;JU2466;JU2478;JU2534;JU2578;JU2862;JU2866;JU2879;JU310;JU3144;JU323;JU642;MY1;MY10;MY920;NIC231;NIC266;NIC267;NIC268;NIC274;NIC275;NIC276;NIC277;NIC3;NIC528;PX179;QW947	0.233161	shared_sweep	arm	not_HDR
WBGene00000180	-0.0168912	0.0182759	0.356532	-0.0230563	0.0203449	0.258527	-0.0179529	0.0129408	0.488746	ZK1320.6.1	arc-1	protein-coding	0.0241555	0.0480523	1	1	caenorhabditis_elegans_prjna13758	II	9674978	9677210	ZK1320.6.1	ZK1320.6.1	9676094	0.0168912	24	BRC20067;CB4855;GXW1;JU1808;JU2464;JU2466;JU2513;JU2566;JU2619;JU2841;JU2879;JU3128;JU360;JU774;JU830;KR314;MY2212;MY2585;MY2713;NIC255;NIC526;NIC528;QX1233;RC301	0.124352	shared_sweep	center	not_HDR
WBGene00000181	0.0285884	0.0181995	0.117877	0.0293583	0.0187425	0.118919	-0.00516066	0.014365	0.857637	F01G4.2a.1	ard-1	protein-coding	0.105923	0.205704	1	1	caenorhabditis_elegans_prjna13758	IV	11131279	11133805	F01G4.2b.1	F01G4.2b.1	11132542	0.0285884	107	AB1;BRC20067;BRC20263;CB4852;CB4855;CB4857;CB4858;CX11262;CX11264;CX11271;CX11276;CX11285;CX11292;CX11314;CX11315;DL200;DL226;ECA348;ECA349;ED3005;ED3012;ED3017;ED3040;ED3048;ED3073;ED3077;EG4347;EG4946;GXW1;JT11398;JU1088;JU1172;JU1200;JU1242;JU1395;JU1409;JU1440;JU1530;JU1543;JU1568;JU1586;JU1792;JU1808;JU2007;JU2016;JU2017;JU2464;JU2466;JU2478;JU2513;JU2534;JU2572;JU2575;JU2578;JU2586;JU2592;J…	0.554404	shared_sweep	center	not_HDR
WBGene00000182	-0.00738214	0.0183089	0.687253	-0.0113295	0.0185979	0.543131	0.0264476	0.0112724	0.242218	B0336.2.2	arf-1.2	protein-coding	0.0553083	0.228545	1	1	caenorhabditis_elegans_prjna13758	III	5714886	5717586	B0336.2.2	B0336.2.2	5716236	0.00738214	16	JU1213;JU1246;JU1793;JU1934;JU2007;JU2106;JU2141;JU2600;JU2610;JU2841;JU3132;NIC501;NIC515;NIC527;QW947;WN2050	0.0829016	shared_sweep	center	not_HDR
WBGene00000183	0.00498568	0.0183132	0.785727	0.0231841	0.0225731	0.305694	0.0148121	0.00539463	0.171415	F57H12.1.2	arf-3	protein-coding	0.00229109	0.134475	1	1	caenorhabditis_elegans_prjna13758	IV	7982526	7983852	F57H12.1.1	F57H12.1.1	7983189	0.00498568	68	AB1;BRC20263;CB4852;CX11285;CX11307;DL200;DL226;ED3012;ED3017;ED3040;ED3048;ED3073;ED3077;JT11398;JU1200;JU1242;JU1395;JU1530;JU1543;JU1568;JU1586;JU1792;JU2464;JU2466;JU2478;JU2513;JU2534;JU2572;JU2575;JU2578;JU2586;JU2592;JU2619;JU2838;JU2841;JU2853;JU2906;JU2907;JU310;JU3128;JU3144;JU367;JU440;JU642;JU774;KR314;MY1;MY2585;MY2713;MY920;N2;NIC1;NIC166;NIC2;NIC207;NIC242;NIC255;NIC260;NIC267;NIC2…	0.352332	shared_sweep	center	not_HDR
WBGene00000184	0.0423451	0.0180586	0.0200607	0.0432799	0.0185482	0.0206751	0.00447434	0.00966216	0.817145	Y116A8C.12.2	arf-6	protein-coding	0.282537	0.320021	1	1	caenorhabditis_elegans_prjna13758	IV	16947120	16949564	Y116A8C.12.1	Y116A8C.12.1	16948342	0.0423451	62	AB1;BRC20067;BRC20263;CB4852;CX11307;DL200;DL226;ED3017;ED3040;ED3052;ED3073;ED3077;EG4347;EG4946;GXW1;JT11398;JU1088;JU1395;JU1409;JU1440;JU1530;JU1586;JU2017;JU2466;JU2478;JU2534;JU2566;JU2575;JU2578;JU2619;JU2866;JU2879;JU2906;JU2907;JU310;JU3144;JU323;JU346;JU367;JU774;JU830;LKC34;MY10;MY2585;MY2713;MY772;MY920;N2;NIC1;NIC2;NIC231;NIC267;NIC276;NIC511;NIC515;NIC523;NIC528;NIC529;PX179;QG2075;…	0.321244	shared_sweep	arm	not_HDR
WBGene00000186	-0.0151657	0.0182838	0.407879	-0.00330681	0.0218707	0.87998	0.0163603	0.00827712	0.324271	C01C7.1b.2	ark-1	protein-coding	0.0227472	0.117435	1	1	caenorhabditis_elegans_prjna13758	IV	12622091	12631022	C01C7.1b.1	C01C7.1b.1	12626556	0.0151657	102	AB1;BRC20067;BRC20263;CB4852;CB4855;CB4857;CB4858;CX11262;CX11264;CX11271;CX11276;CX11285;CX11292;CX11314;CX11315;DL200;DL226;ECA348;ECA349;ED3005;ED3012;ED3017;ED3040;ED3048;ED3073;ED3077;EG4347;EG4946;GXW1;JT11398;JU1088;JU1172;JU1200;JU1395;JU1409;JU1440;JU1530;JU1586;JU1792;JU1808;JU2007;JU2016;JU2017;JU2464;JU2466;JU2478;JU2513;JU2534;JU2572;JU2575;JU2578;JU2586;JU2592;JU2619;JU2838;JU2841;J…	0.528497	shared_sweep	center	not_HDR
WBGene00000187	0.0203778	0.0182573	0.265762	0.0238797	0.0197675	0.228537	0.0141817	0.0151601	0.640512	F54C9.10.1	arl-1	protein-coding	0.0724642	0	1	1	caenorhabditis_elegans_prjna13758	II	8582000	8583080	F54C9.10.1	F54C9.10.1	8582540	0.0203778	16	BRC20067;CB4855;GXW1;JU2464;JU2466;JU2513;JU2566;JU2619;JU2879;JU3128;KR314;MY2212;MY2585;MY2713;QX1233;RC301	0.0829016	shared_sweep	center	not_HDR
WBGene00000188	0.00626379	0.0183111	0.73267	0.00653664	0.0183548	0.72214	-0.0155888	0.0153841	0.612984	F19H8.3.1	arl-3	protein-coding	0.178651	0.524768	1	1	caenorhabditis_elegans_prjna13758	II	14606472	14608342	F19H8.3.1	F19H8.3.1	14607407	0.00626379	45	BRC20067;BRC20263;CB4857;ED3040;ED3048;ED3049;ED3052;ED3073;ED3077;JU1088;JU1242;JU1246;JU1491;JU1581;JU1652;JU1793;JU2001;JU2141;JU2250;JU2464;JU2466;JU2513;JU2522;JU2570;JU2811;JU3128;JU3140;JU3144;JU323;JU397;JU775;JU778;JU782;JU792;MY1;NIC1;NIC231;NIC236;NIC259;NIC276;NIC3;NIC513;NIC514;NIC526;QW947	0.233161	shared_sweep	arm	not_HDR
WBGene00000189	-0.00601166	0.0183116	0.743045	0.000231094	0.0214897	0.991431	0.00484546	0.00434377	0.577673	ZK632.8.2	arl-5	protein-coding	0.0443602	0.176709	1	1	caenorhabditis_elegans_prjna13758	III	9823242	9824132	ZK632.8.1	ZK632.8.1	9823687	0.00601166	14	JU1213;JU1246;JU1793;JU1934;JU2007;JU2106;JU2141;JU2841;JU3132;NIC501;NIC515;NIC527;QW947;WN2050	0.0725389	shared_sweep	center	not_HDR
WBGene00000190	-0.0546961	0.0178841	0.00254489	-0.0336007	0.0249966	0.180483	-0.0204503	0.00847556	0.229152	F45E4.1.1	arf-1.1	protein-coding	0.120335	0.670473	1	1	caenorhabditis_elegans_prjna13758	IV	7634786	7635712	F45E4.1.1	F45E4.1.1	7635249	0.0546961	77	AB1;BRC20263;CB4852;CX11285;CX11307;DL200;DL226;ED3012;ED3017;ED3040;ED3048;ED3073;ED3077;EG4724;JT11398;JU1200;JU1242;JU1395;JU1530;JU1543;JU1568;JU1586;JU1792;JU2464;JU2466;JU2478;JU2513;JU2519;JU2522;JU2534;JU2572;JU2575;JU2578;JU2586;JU2592;JU2619;JU2838;JU2841;JU2853;JU2906;JU2907;JU310;JU3128;JU3144;JU367;JU440;JU642;JU774;KR314;MY1;MY2585;MY2713;MY920;N2;NIC1;NIC166;NIC2;NIC207;NIC236;NIC2…	0.398964	shared_sweep	center	not_HDR
WBGene00000191	-0.0321889	0.018168	0.0780339	-0.0274608	0.0184183	0.137632	-0.0291388	0.0101956	0.154648	F20D1.5	arl-7	pseudogenic	0.34998	0.492656	1	1	caenorhabditis_elegans_prjna13758	X	14980954	14981675		F20D1.5	14981314	0.0321889	24	BRC20067;ED3048;ED3077;JU1088;JU1652;JU2464;JU2466;JU2811;JU2906;JU2907;JU3134;JU440;KR314;MY10;MY2713;NIC1;NIC166;NIC2;NIC207;NIC231;NIC255;NIC267;NIC523;PX179	0.124352	shared_sweep	arm	not_HDR
WBGene00000192	0.0294289	0.0181925	0.107391	0.0287488	0.0191059	0.134059	-0.00294934	0.0123317	0.904939	Y57G11C.13.2	arl-8	protein-coding	0.0414084	0.658727	1	1	caenorhabditis_elegans_prjna13758	IV	14798149	14799227	Y57G11C.13.1	Y57G11C.13.1	14798688	0.0294289	105	AB1;BRC20067;BRC20263;CB4852;CB4855;CB4857;CB4858;CX11262;CX11264;CX11271;CX11276;CX11285;CX11292;CX11307;CX11314;CX11315;DL200;DL226;ECA349;ED3005;ED3017;ED3040;ED3048;ED3052;ED3073;ED3077;EG4347;EG4724;EG4946;GXW1;JT11398;JU1088;JU1172;JU1200;JU1395;JU1409;JU1440;JU1530;JU1543;JU1586;JU1808;JU2007;JU2016;JU2466;JU2478;JU2513;JU2519;JU2522;JU2526;JU2534;JU2566;JU2572;JU2575;JU2578;JU2619;JU2838;…	0.544041	shared_sweep	arm	not_HDR
WBGene00000195	-0.0449024	0.0180263	0.0135931	-0.0528004	0.0191975	0.00652812	0.0351136	0.0147943	0.236817	F53H8.2.1	arr-1	protein-coding	0.0130351	0	1	1	caenorhabditis_elegans_prjna13758	X	950782	954233	F53H8.2.1	F53H8.2.1	952507	0.0449024	100	AB1;BRC20067;BRC20263;CB4855;CB4857;CB4858;CX11271;CX11276;CX11285;CX11292;CX11307;CX11314;CX11315;DL226;ECA349;ED3012;ED3040;ED3048;ED3073;ED3077;EG4347;EG4724;EG4946;GXW1;JT11398;JU1088;JU1172;JU1200;JU1212;JU1246;JU1409;JU1440;JU1491;JU1530;JU1568;JU1586;JU1652;JU1792;JU1896;JU1934;JU2016;JU2017;JU2141;JU2234;JU2257;JU2464;JU2466;JU2513;JU2522;JU2565;JU2566;JU2572;JU2576;JU2581;JU2592;JU2619;J…	0.518135	shared_sweep	arm	not_HDR
WBGene00000196	0.0253069	0.018225	0.166576	0.043621	0.0254983	0.0887602	-0.0361534	0.0176044	0.305806	W02B12.6a.1	aars-1	protein-coding	0.67251	0.674841	1	1	caenorhabditis_elegans_prjna13758	II	11460205	11464497	W02B12.6a.1	W02B12.6a.1	11462351	0.0253069	28	BRC20067;BRC20263;CB4855;CX11285;ED3073;GXW1;JU2464;JU2466;JU2513;JU2534;JU2566;JU2619;JU2811;JU2841;JU2879;JU3128;JU774;KR314;MY10;MY2212;MY2585;MY2713;NIC255;NIC523;NIC528;NIC529;QX1233;RC301	0.145078	shared_sweep	center	not_HDR
WBGene00000197	0.000588118	0.0183167	0.974419	0.0227876	0.0215501	0.291661	0.0396576	0.0103229	0.0562475	F28H1.3.2	aars-2	protein-coding	0.0858378	0.203866	1	1	caenorhabditis_elegans_prjna13758	I	3983183	3986581	F28H1.3.2	F28H1.3.2	3984882	0.000588118	106	AB1;CB4852;CX11276;DL200;DL226;ED3012;ED3017;ED3048;ED3049;ED3052;ED3073;ED3077;EG4724;JT11398;JU1200;JU1212;JU1213;JU1242;JU1246;JU1395;JU1409;JU1440;JU1491;JU1530;JU1543;JU1568;JU1586;JU1652;JU1666;JU1792;JU1934;JU2001;JU2131;JU2141;JU2234;JU2250;JU2257;JU2464;JU2466;JU2478;JU2513;JU2519;JU2522;JU2534;JU2565;JU2566;JU2570;JU2572;JU2575;JU2592;JU2600;JU2610;JU2838;JU2841;JU2853;JU310;JU311;JU312…	0.549223	shared_sweep	center	not_HDR
WBGene00000198	-0.0157037	0.0182814	0.391419	-0.0140051	0.0183674	0.446709	-0.0207492	0.0106719	0.332215	C15F1.6.2	art-1	protein-coding	0.15628	0.31772	1	1	caenorhabditis_elegans_prjna13758	II	6970745	6972235	C15F1.6.1	C15F1.6.1	6971490	0.0157037	14	BRC20067;CB4855;GXW1;JU2464;JU2466;JU2566;JU2619;JU2879;KR314;MY2212;MY2585;MY2713;QX1233;RC301	0.0725389	shared_sweep	center	not_HDR
WBGene00000199	0.0428955	0.0180518	0.018479	0.0423986	0.0185638	0.0234811	-0.00312435	0.0129845	0.904364	Y71F9AL.16.1	arx-1	protein-coding	0.154293	0.250587	1	1	caenorhabditis_elegans_prjna13758	I	2883549	2893718	Y71F9AL.16.1	Y71F9AL.16.1	2888633	0.0428955	38	AB1;BRC20263;CB4852;CB4857;CX11262;CX11285;ECA348;ED3048;ED3049;ED3052;ED3077;EG4347;JU1395;JU1543;JU2007;JU2234;JU2464;JU2466;JU2513;JU2572;JU2578;JU2811;JU2853;JU2866;JU323;JU847;KR314;LKC34;MY10;MY920;NIC231;NIC236;NIC274;NIC275;NIC3;PS2025;PX179;QW947	0.196891	shared_sweep	arm	not_HDR
WBGene00000200	0.0205454	0.0182563	0.261837	0.0211798	0.018289	0.248293	-0.0236181	0.0145026	0.416511	K07C5.1.2	arx-2	protein-coding	0	0.508968	1	1	caenorhabditis_elegans_prjna13758	V	10335463	10338355	K07C5.1.1	K07C5.1.1	10336909	0.0205454	167	AB1;BRC20067;BRC20263;CB4852;CB4855;CB4857;CB4858;CX11262;CX11264;CX11271;CX11276;CX11285;CX11292;CX11314;CX11315;DL200;DL226;ECA189;ECA348;ECA349;ECA372;ED3005;ED3012;ED3017;ED3040;ED3048;ED3052;ED3073;ED3077;EG4347;EG4724;EG4946;GXW1;JT11398;JU1088;JU1172;JU1200;JU1212;JU1213;JU1242;JU1246;JU1395;JU1409;JU1440;JU1491;JU1530;JU1543;JU1568;JU1581;JU1586;JU1652;JU1666;JU1792;JU1808;JU1896;JU1934;J…	0.865285	shared_sweep	center	not_HDR
WBGene00000201	0.0604646	0.0177865	0.000821948	0.0641606	0.0179842	0.000456002	0.0285027	0.0110255	0.197726	Y79H2A.6a.2	arx-3	protein-coding	0.141081	0.415827	1	1	caenorhabditis_elegans_prjna13758	III	12052424	12058458	Y79H2A.6b.1	Y79H2A.6b.1	12055441	0.0604646	44	BRC20067;BRC20263;CB4852;CB4857;CB4858;CX11271;CX11276;CX11292;ECA349;ED3048;ED3049;ED3052;ED3073;ED3077;EG4946;JU1395;JU1530;JU2016;JU2234;JU2464;JU2466;JU2478;JU2534;JU2619;JU2853;JU2862;JU2866;JU2879;JU310;JU3128;JU3144;JU323;MY1;MY10;MY2713;MY920;NIC231;NIC275;NIC277;NIC3;NIC528;PX179;QW947;QX1212	0.227979	shared_sweep	arm	not_HDR
WBGene00000202	-0.00606369	0.0183115	0.740901	-0.00208864	0.0185503	0.910472	0.0366658	0.0144811	0.207069	Y6D11A.1.1	exos-4.2	protein-coding	0.0578907	0.345367	1	1	caenorhabditis_elegans_prjna13758	III	860198	862198	Y6D11A.1.1	Y6D11A.1.1	861198	0.00606369	15	BRC20067;CB4852;ED3052;ED3073;ED3077;JU1395;JU1530;JU2466;JU2534;JU310;JU323;MY772;MY920;NIC3;NIC528	0.0777202	shared_sweep	arm	not_HDR
WBGene00000203	0.0235312	0.0182374	0.198517	0.04359	0.0245213	0.0770627	0.0083803	0.00342958	0.223309	Y37D8A.1.2	arx-5	protein-coding	0.025727	0.241787	1	1	caenorhabditis_elegans_prjna13758	III	12816789	12818100	Y37D8A.1.1	Y37D8A.1.1	12817444	0.0235312	51	BRC20067;BRC20263;CB4852;CB4857;CB4858;CX11271;CX11276;CX11285;CX11292;ECA349;ED3048;ED3049;ED3052;ED3073;ED3077;EG4347;EG4946;JU1395;JU1409;JU1586;JU2007;JU2016;JU2464;JU2466;JU2478;JU2534;JU2578;JU2862;JU2866;JU2879;JU310;JU3128;JU3144;JU323;JU642;MY1;MY10;MY920;NIC231;NIC266;NIC267;NIC268;NIC274;NIC275;NIC276;NIC277;NIC515;NIC528;PX179;QW947;QX1212	0.264249	shared_sweep	arm	not_HDR
WBGene00000204	0.0216522	0.0182496	0.236918	0.0329608	0.0321613	0.306732	0.00857847	0.0100341	0.669526	C35D10.16.2	arx-6	protein-coding	0	0.061142	1	1	caenorhabditis_elegans_prjna13758	III	4878658	4879643	C35D10.16.1	C35D10.16.1	4879150	0.0216522	16	JU1213;JU1246;JU1793;JU1934;JU2106;JU2141;JU2464;JU2600;JU2610;JU2841;JU3132;NIC501;NIC515;NIC527;NIC528;WN2050	0.0829016	shared_sweep	center	not_HDR
WBGene00000205	0.0249637	0.0182274	0.17243	0.0277698	0.0190963	0.147542	-0.00857654	0.00852581	0.615564	M01B12.3.2	arx-7	protein-coding	0.114745	0.314614	1	1	caenorhabditis_elegans_prjna13758	I	3069325	3070150	M01B12.3.1	M01B12.3.1	3069737	0.0249637	94	AB1;BRC20263;CB4852;CB4857;CX11276;CX11285;DL226;ED3012;ED3048;ED3049;ED3052;ED3077;EG4347;JT11398;JU1200;JU1212;JU1213;JU1242;JU1246;JU1395;JU1409;JU1440;JU1491;JU1543;JU1568;JU1586;JU1666;JU1792;JU1934;JU2001;JU2131;JU2141;JU2234;JU2250;JU2257;JU2464;JU2466;JU2478;JU2513;JU2522;JU2534;JU2565;JU2566;JU2570;JU2572;JU2575;JU2578;JU2592;JU2600;JU2811;JU2838;JU2841;JU2853;JU2866;JU311;JU3140;JU323;J…	0.487047	shared_sweep	arm	not_HDR
WBGene00000206	0.0102341	0.0183018	0.576688	0.0137241	0.0184933	0.458936	0.0338371	0.013688	0.217978	F35G12.10.2	asb-1	protein-coding	0.167091	0	1	1	caenorhabditis_elegans_prjna13758	III	4594543	4595821	F35G12.10.1	F35G12.10.1	4595182	0.0102341	14	JU1213;JU1246;JU1793;JU1934;JU2106;JU2141;JU2464;JU2600;JU2610;JU2841;JU3132;NIC501;NIC528;WN2050	0.0725389	shared_sweep	center	not_HDR
WBGene00000207	0.0135068	0.0182906	0.461146	0.0126572	0.0183749	0.491769	0.0163129	0.0134874	0.54607	F02E8.1.2	asb-2	protein-coding	0.0759656	0.216973	1	1	caenorhabditis_elegans_prjna13758	X	4469766	4471476	F02E8.1.2	F02E8.1.2	4470621	0.0135068	100	AB1;BRC20067;BRC20263;CB4852;CX11262;CX11307;DL226;ECA348;ED3012;ED3017;ED3040;ED3048;ED3049;ED3052;ED3073;ED3077;EG4946;GXW1;JT11398;JU1200;JU1212;JU1213;JU1395;JU1409;JU1440;JU1491;JU1530;JU1543;JU1568;JU1586;JU1652;JU1808;JU1896;JU2007;JU2017;JU2234;JU2257;JU2464;JU2466;JU2513;JU2522;JU2565;JU2575;JU2576;JU2578;JU2581;JU2586;JU2619;JU2811;JU2841;JU2853;JU2879;JU2907;JU310;JU311;JU3132;JU3134;J…	0.518135	shared_sweep	arm	not_HDR
WBGene00000208	-0.0275461	0.018208	0.131968	-0.0275426	0.0182511	0.132936	0.00876043	0.013976	0.754313	Y53F4B.15.2	trip-4	protein-coding	0.123355	0.267849	1	1	caenorhabditis_elegans_prjna13758	II	15039404	15048904	Y53F4B.15.1	Y53F4B.15.1	15044154	0.0275461	43	BRC20067;BRC20263;CB4857;ED3040;ED3048;ED3049;ED3052;ED3073;ED3077;JU1088;JU1242;JU1491;JU1581;JU1652;JU1793;JU2001;JU2141;JU2250;JU2464;JU2466;JU2513;JU2522;JU2570;JU2811;JU3128;JU3140;JU323;JU397;JU775;JU778;JU782;JU792;MY1;NIC1;NIC231;NIC236;NIC259;NIC276;NIC3;NIC513;NIC514;NIC526;QW947	0.222798	shared_sweep	arm	not_HDR
WBGene00000209	-0.0087036	0.0183059	0.635007	-0.0117658	0.0196564	0.55017	0.00815933	0.00940523	0.664951	K07A12.3.2	asg-1	protein-coding	0.084724	0.147553	1	1	caenorhabditis_elegans_prjna13758	I	8692946	8693468	K07A12.3.1	K07A12.3.1	8693207	0.0087036	31	AB1;CB4852;CX11276;DL200;ED3017;ED3048;ED3049;ED3052;ED3077;EG4724;JU1395;JU1530;JU1543;JU1652;JU2234;JU2464;JU2466;JU2513;JU2565;JU2906;JU310;JU3128;JU3132;JU323;JU847;KR314;LKC34;MY10;NIC275;NIC3;QW947	0.160622	shared_sweep	center	not_HDR
WBGene00000210	-0.0151367	0.018284	0.408777	-0.01347	0.0184568	0.466405	-0.0212949	0.0149619	0.477563	C53B7.4.1	asg-2	protein-coding	0.018675	0.448756	1	1	caenorhabditis_elegans_prjna13758	X	6841258	6842121	C53B7.4.1	C53B7.4.1	6841689	0.0151367	93	AB1;BRC20067;BRC20263;CB4852;CB4855;CB4858;CX11262;CX11271;CX11276;CX11285;CX11292;CX11314;DL226;ECA348;ED3005;ED3012;ED3017;ED3040;ED3048;ED3052;ED3073;ED3077;EG4347;EG4946;GXW1;JT11398;JU1088;JU1172;JU1200;JU1395;JU1409;JU1440;JU1491;JU1543;JU1652;JU1896;JU2007;JU2016;JU2234;JU2464;JU2466;JU2513;JU2522;JU2578;JU2581;JU2586;JU2619;JU2811;JU2841;JU2853;JU2879;JU3128;JU3134;JU3144;JU774;JU778;JU78…	0.481865	shared_sweep	center	not_HDR
WBGene00000211	-0.000642845	0.0183167	0.97204	-6.47859e-05	0.0184556	0.997203	0.00851812	0.0138052	0.758032	B0252.2.2	asm-1	protein-coding	0.0254554	0.15285	1	1	caenorhabditis_elegans_prjna13758	II	6910072	6912659	B0252.2.1	B0252.2.1	6911365	0.000642845	13	BRC20067;CB4855;GXW1;JU2464;JU2466;JU2619;JU2879;KR314;MY2212;MY2585;MY2713;QX1233;RC301	0.0673575	shared_sweep	center	not_HDR
WBGene00000212	0.0362784	0.0181277	0.0467784	0.0390192	0.0198846	0.0511899	-0.0107154	0.0157911	0.734768	ZK455.4.1	asm-2	protein-coding	0.0287721	0.0135302	1	1	caenorhabditis_elegans_prjna13758	X	11321079	11324251	ZK455.4.1	ZK455.4.1	11322665	0.0362784	68	AB1;BRC20067;BRC20263;CB4852;CB4855;CB4858;CX11262;CX11271;CX11292;CX11314;CX11315;ED3005;ED3012;ED3040;ED3048;ED3073;ED3077;EG4347;EG4724;EG4946;GXW1;JU1088;JU1172;JU1200;JU1395;JU1440;JU1543;JU1586;JU1652;JU1896;JU2007;JU2016;JU2017;JU2234;JU2466;JU2513;JU2578;JU2581;JU2586;JU2841;JU2853;JU2906;JU2907;JU3128;JU3134;JU346;JU360;JU440;JU642;KR314;MY2212;MY2585;MY2713;MY518;MY920;NIC2;NIC207;NIC23…	0.352332	shared_sweep	center	not_HDR
WBGene00000213	0.0085008	0.0183064	0.642917	0.0300343	0.0214527	0.163137	-0.0627897	0.016595	0.0600346	W03G1.7a.1	asm-3	protein-coding	0.0549238	0.672556	1	1	caenorhabditis_elegans_prjna13758	IV	520214	523809	W03G1.7b.1	W03G1.7b.1	522011	0.0085008	75	AB1;BRC20067;CB4852;CB4857;CB4858;CX11262;CX11264;CX11276;CX11292;CX11314;CX11315;DL226;ED3005;ED3012;ED3048;ED3052;ED3073;ED3077;EG4347;EG4724;EG4946;JU1088;JU1172;JU1200;JU1543;JU1568;JU1652;JU1808;JU2007;JU2016;JU2257;JU2464;JU2466;JU2513;JU2519;JU2522;JU2534;JU2566;JU2578;JU2581;JU2586;JU2619;JU2853;JU2866;JU2906;JU3128;JU774;JU830;JU847;MY1;MY10;MY2585;MY2713;MY518;MY772;MY795;N2;NIC1;NIC2;N…	0.388601	shared_sweep	arm	not_HDR
WBGene00000214	-0.0159419	0.0180205	0.377461	-0.0819185	0.0377941	0.0314477	-0.0140578	0.00354716	0.0489788	Y39B6A.20.1	asp-1	protein-coding	0	0.504534	1	1	caenorhabditis_elegans_prjna13758	V	19049562	19050752	Y39B6A.20.1	Y39B6A.20.1	19050157	0.0159419	84	AB1;BRC20067;CB4852;CB4855;CB4857;CB4858;CX11285;CX11292;CX11314;ECA349;ED3012;ED3017;ED3048;ED3049;ED3073;ED3077;EG4946;GXW1;JT11398;JU1088;JU1172;JU1395;JU1409;JU1440;JU1530;JU1581;JU2007;JU2016;JU2017;JU2234;JU2464;JU2466;JU2478;JU2513;JU2522;JU2534;JU2572;JU2619;JU2811;JU2838;JU2862;JU2866;JU2879;JU2906;JU2907;JU3144;JU323;JU346;JU367;JU440;JU642;JU774;JU830;JU847;KR314;LKC34;MY1;MY2147;MY221…	0.435233	shared_sweep	arm	HDR
WBGene00000215	-0.0245939	0.0182301	0.178907	-0.0248986	0.0183432	0.176273	0.00555418	0.014283	0.846045	T18H9.2.1	asp-2	protein-coding	0.15944	0.673557	1	1	caenorhabditis_elegans_prjna13758	V	9203077	9204734	T18H9.2.1	T18H9.2.1	9203905	0.0245939	163	AB1;BRC20067;CB4852;CB4857;CB4858;CX11262;CX11264;CX11271;CX11276;CX11285;CX11292;CX11314;CX11315;DL200;DL226;ECA189;ECA348;ECA349;ECA372;ED3005;ED3012;ED3017;ED3040;ED3048;ED3052;ED3073;ED3077;EG4347;EG4724;EG4946;GXW1;JT11398;JU1088;JU1172;JU1200;JU1212;JU1213;JU1242;JU1246;JU1395;JU1409;JU1440;JU1491;JU1530;JU1543;JU1568;JU1581;JU1586;JU1652;JU1666;JU1792;JU1808;JU1896;JU1934;JU2001;JU2007;JU2…	0.84456	shared_sweep	center	not_HDR
WBGene00000216	-0.027353	0.0182095	0.134715	-0.0285923	0.0183351	0.120559	-0.0169543	0.0129667	0.514053	H22K11.1.1	asp-3	protein-coding	0.112014	0.672705	1	1	caenorhabditis_elegans_prjna13758	X	6791064	6792709	H22K11.1.1	H22K11.1.1	6791886	0.027353	92	AB1;BRC20067;BRC20263;CB4852;CB4855;CB4858;CX11262;CX11271;CX11285;CX11292;CX11314;DL226;ECA348;ED3005;ED3012;ED3017;ED3040;ED3048;ED3052;ED3073;ED3077;EG4347;EG4946;GXW1;JT11398;JU1088;JU1172;JU1200;JU1395;JU1409;JU1440;JU1491;JU1543;JU1652;JU1896;JU2007;JU2016;JU2234;JU2464;JU2466;JU2513;JU2522;JU2578;JU2581;JU2586;JU2619;JU2811;JU2841;JU2853;JU2879;JU3128;JU3134;JU3144;JU774;JU778;JU782;JU830;…	0.476684	shared_sweep	center	not_HDR
WBGene00000217	0.0160558	0.0182798	0.380868	0.0151123	0.0192692	0.433856	-0.00528909	0.0166865	0.874244	R12H7.2.2	asp-4	protein-coding	0.00326462	0.0370857	1	1	caenorhabditis_elegans_prjna13758	X	13218985	13221462	R12H7.2.1	R12H7.2.1	13220223	0.0160558	41	AB1;BRC20067;CX11315;ED3017;ED3040;ED3048;ED3077;EG4347;EG4724;JU1088;JU1200;JU1543;JU1586;JU1652;JU1896;JU2007;JU2234;JU2466;JU2578;JU2586;JU2619;JU2811;JU2906;JU2907;JU3134;JU440;JU642;KR314;MY2147;MY2212;MY2713;N2;NIC1;NIC166;NIC2;NIC207;NIC255;NIC511;NIC515;NIC529;PX179	0.212435	shared_sweep	arm	not_HDR
WBGene00000218	-0.0310431	0.0181785	0.0893193	-0.0345961	0.0182655	0.0597358	-0.0453779	0.0148961	0.129385	F21F8.3.2	asp-5	protein-coding	0.160979	0.654698	1	1	caenorhabditis_elegans_prjna13758	V	8272385	8274044	F21F8.3.1	F21F8.3.1	8273214	0.0310431	148	AB1;BRC20067;CB4852;CB4857;CB4858;CX11271;CX11276;CX11292;CX11315;DL200;DL226;ECA349;ED3005;ED3012;ED3017;ED3040;ED3048;ED3052;ED3073;ED3077;EG4347;EG4724;EG4946;GXW1;JT11398;JU1088;JU1172;JU1200;JU1212;JU1213;JU1242;JU1246;JU1395;JU1409;JU1440;JU1491;JU1530;JU1543;JU1568;JU1581;JU1586;JU1652;JU1666;JU1792;JU1808;JU1896;JU1934;JU2001;JU2016;JU2017;JU2131;JU2141;JU2234;JU2250;JU2257;JU2464;JU2466;…	0.766839	shared_sweep	center	not_HDR
WBGene00000219	-0.0357427	0.0181332	0.050155	-0.03704	0.0182646	0.0439597	0.018495	0.013925	0.507435	F21F8.7.1	asp-6	protein-coding	0.114211	0.546599	1	1	caenorhabditis_elegans_prjna13758	V	8267511	8268937	F21F8.7.1	F21F8.7.1	8268224	0.0357427	148	AB1;BRC20067;CB4852;CB4857;CB4858;CX11271;CX11276;CX11292;CX11315;DL200;DL226;ECA349;ED3005;ED3012;ED3017;ED3040;ED3048;ED3052;ED3073;ED3077;EG4347;EG4724;EG4946;GXW1;JT11398;JU1088;JU1172;JU1200;JU1212;JU1213;JU1242;JU1246;JU1395;JU1409;JU1440;JU1491;JU1530;JU1543;JU1568;JU1581;JU1586;JU1652;JU1666;JU1792;JU1808;JU1896;JU1934;JU2001;JU2016;JU2017;JU2131;JU2141;JU2234;JU2250;JU2257;JU2464;JU2466;…	0.766839	shared_sweep	center	not_HDR
WBGene00000220	-0.0513968	0.0179352	0.00462734	-0.0668988	0.0227977	0.00375323	0.0137691	0.00625578	0.272504	K08F8.2.1	atf-2	protein-coding	0.0946778	0.343813	1	1	caenorhabditis_elegans_prjna13758	II	8751986	8753940	K08F8.2.1	K08F8.2.1	8752963	0.0513968	16	BRC20067;CB4855;GXW1;JU2464;JU2466;JU2513;JU2566;JU2619;JU2879;JU3128;KR314;MY2212;MY2585;MY2713;QX1233;RC301	0.0829016	shared_sweep	center	not_HDR
WBGene00000221	0.00893703	0.0183053	0.625954	-0.00132051	0.0192998	0.945523	-0.0264921	0.00818871	0.107408	T04C10.4.1	atf-4	protein-coding	0.105373	0.767552	1	1	caenorhabditis_elegans_prjna13758	X	14809156	14810803	T04C10.4.1	T04C10.4.1	14809979	0.00893703	24	BRC20067;ED3048;ED3077;EG4347;JU1088;JU1652;JU2464;JU2466;JU2811;JU2906;JU2907;JU3134;JU440;KR314;MY10;MY2713;NIC1;NIC166;NIC2;NIC207;NIC255;NIC267;NIC523;PX179	0.124352	shared_sweep	arm	not_HDR
WBGene00000222	0.0134438	0.0182909	0.463242	0.0247845	0.0206189	0.23085	0.0343292	0.0144619	0.236756	F45E6.2.2	atf-6	protein-coding	0	0	1	1	caenorhabditis_elegans_prjna13758	X	12480948	12484904	F45E6.2.1	F45E6.2.1	12482926	0.0134438	65	AB1;BRC20067;CB4852;CB4858;CX11262;CX11271;CX11292;CX11314;CX11315;ED3005;ED3012;ED3040;ED3048;ED3073;ED3077;EG4347;EG4724;EG4946;GXW1;JU1088;JU1172;JU1200;JU1395;JU1440;JU1543;JU1586;JU1652;JU1896;JU2007;JU2016;JU2234;JU2466;JU2578;JU2586;JU2619;JU2853;JU2906;JU2907;JU3128;JU3134;JU346;JU440;JU642;JU830;KR314;MY2147;MY2212;MY2585;MY2713;MY518;MY920;N2;NIC1;NIC2;NIC207;NIC231;NIC255;NIC511;NIC515…	0.336788	shared_sweep	arm	not_HDR
WBGene00000223	-0.0136718	0.01829	0.45568	-0.00967484	0.0201095	0.630994	-0.0117649	0.0121827	0.629754	C07G2.2c.1	atf-7	protein-coding	0.0471666	0	1	1	caenorhabditis_elegans_prjna13758	III	4491627	4499045	C07G2.2d.1	C07G2.2d.1	4495336	0.0136718	14	JU1213;JU1246;JU1793;JU1934;JU2106;JU2141;JU2464;JU2600;JU2610;JU2841;JU3132;NIC501;NIC528;WN2050	0.0725389	shared_sweep	center	not_HDR
WBGene00000224	0.0481382	0.0190936	0.0126568	0.0750934	0.0200652	0.000252663	-0.0975279	0.0141227	0.000707712	F26D10.9b.1	atgp-1	protein-coding	0.148863	0	1	1	caenorhabditis_elegans_prjna13758	IV	17269342	17272181	F26D10.9b.1	F26D10.9b.1	17270761	0.0481382	62	AB1;BRC20067;BRC20263;CB4852;CX11307;DL200;DL226;ED3017;ED3040;ED3052;ED3073;ED3077;EG4347;EG4946;GXW1;JT11398;JU1088;JU1395;JU1409;JU1440;JU1530;JU1586;JU2017;JU2466;JU2478;JU2534;JU2566;JU2575;JU2578;JU2619;JU2866;JU2879;JU2906;JU2907;JU310;JU3144;JU323;JU346;JU367;JU774;JU830;LKC34;MY10;MY2585;MY2713;MY772;MY920;N2;NIC1;NIC2;NIC231;NIC267;NIC276;NIC511;NIC515;NIC523;NIC528;NIC529;PX179;QG2075;…	0.321244	shared_sweep	arm	HDR
WBGene00000225	-0.0280879	0.0182036	0.124489	-0.0457282	0.0220953	0.0398443	0.0349706	0.0124789	0.16279	C38C6.2b.1	atgp-2	protein-coding	0.0154389	0.091845	1	1	caenorhabditis_elegans_prjna13758	II	14640098	14644083	C38C6.2b.1	C38C6.2b.1	14642090	0.0280879	45	BRC20067;BRC20263;CB4857;ED3040;ED3048;ED3049;ED3052;ED3073;ED3077;JU1088;JU1242;JU1246;JU1491;JU1581;JU1652;JU1793;JU2001;JU2141;JU2250;JU2464;JU2466;JU2513;JU2522;JU2570;JU2811;JU3128;JU3140;JU3144;JU323;JU397;JU775;JU778;JU782;JU792;MY1;NIC1;NIC231;NIC236;NIC259;NIC276;NIC3;NIC513;NIC514;NIC526;QW947	0.233161	shared_sweep	arm	not_HDR
WBGene00000226	0.0266677	0.0182148	0.144819	0.0249838	0.0200784	0.214916	-0.00406908	0.0100863	0.840356	T06E4.3a.2	atl-1	protein-coding	0.0435886	0.210594	1	1	caenorhabditis_elegans_prjna13758	V	9634849	9645595	T06E4.3c.1	T06E4.3c.1	9640222	0.0266677	165	AB1;BRC20067;CB4852;CB4857;CB4858;CX11262;CX11264;CX11271;CX11276;CX11285;CX11292;CX11314;CX11315;DL200;DL226;ECA189;ECA348;ECA349;ECA372;ED3005;ED3012;ED3017;ED3040;ED3048;ED3052;ED3073;ED3077;EG4347;EG4724;EG4946;GXW1;JT11398;JU1088;JU1172;JU1200;JU1212;JU1213;JU1242;JU1246;JU1395;JU1409;JU1440;JU1491;JU1530;JU1543;JU1568;JU1581;JU1586;JU1652;JU1666;JU1792;JU1808;JU1896;JU1934;JU2001;JU2007;JU2…	0.854922	shared_sweep	center	not_HDR
WBGene00000227	0.00126735	0.0183165	0.94491	0.0310147	0.0270196	0.25247	0.0323354	0.0108252	0.13696	Y48G1BL.2a.2	atm-1	protein-coding	0	0.0715165	1	1	caenorhabditis_elegans_prjna13758	I	183364	208384	Y48G1BL.2b.1	Y48G1BL.2b.1	195874	0.00126735	30	BRC20263;CB4857;CB4858;CX11292;CX11307;CX11314;DL226;ECA348;ECA349;ED3005;ED3077;JU1172;JU1530;JU1652;JU2016;JU2513;JU2534;JU2811;JU2862;JU310;JU3132;JU323;JU367;KR314;MY518;NIC231;NIC3;PS2025;QW947;QX1212	0.15544	shared_sweep	arm	not_HDR
WBGene00000228	-0.0332996	0.0181576	0.0682211	-0.0495966	0.0195968	0.0121895	-0.0636587	0.0151451	0.0369047	W04D2.1c.1	atn-1	protein-coding	0.0136543	0.226051	1	1	caenorhabditis_elegans_prjna13758	V	12478411	12484449	W04D2.1a.1	W04D2.1a.1	12481430	0.0332996	141	AB1;BRC20067;BRC20263;CB4852;CB4855;CB4857;CB4858;CX11271;CX11276;CX11292;CX11315;DL200;DL226;ECA349;ED3005;ED3012;ED3017;ED3040;ED3048;ED3052;ED3073;ED3077;EG4347;EG4946;GXW1;JT11398;JU1088;JU1172;JU1200;JU1212;JU1213;JU1246;JU1395;JU1409;JU1440;JU1491;JU1530;JU1543;JU1568;JU1581;JU1586;JU1652;JU1666;JU1792;JU1808;JU1896;JU2007;JU2016;JU2017;JU2131;JU2234;JU2257;JU2464;JU2466;JU2478;JU2513;JU253…	0.73057	shared_sweep	center	not_HDR
WBGene00000229	-0.014347	0.0182873	0.4337	-0.0134726	0.0207886	0.517719	-0.00230151	0.0128946	0.928983	C34E10.6.2	atp-2	protein-coding	0.0278231	0.0614125	1	1	caenorhabditis_elegans_prjna13758	III	5228417	5230536	C34E10.6.2	C34E10.6.2	5229476	0.014347	16	JU1213;JU1246;JU1793;JU1934;JU2106;JU2141;JU2464;JU2600;JU2610;JU2841;JU3132;NIC501;NIC515;NIC527;NIC528;WN2050	0.0829016	shared_sweep	center	not_HDR
WBGene00000230	0.0182918	0.0182688	0.31797	0.0231098	0.0188746	0.222324	-0.0285758	0.0140831	0.311616	F27C1.7a.1	atp-3	protein-coding	0.038326	0.151492	1	1	caenorhabditis_elegans_prjna13758	I	5428533	5429908	F27C1.7b.1	F27C1.7b.1	5429220	0.0182918	126	AB1;CB4852;CB4855;CB4858;CX11262;CX11264;CX11271;CX11276;CX11292;CX11307;CX11314;DL200;ECA189;ECA348;ECA349;ECA372;ED3012;ED3017;ED3048;ED3052;ED3073;ED3077;EG4724;EG4946;JT11398;JU1172;JU1200;JU1213;JU1242;JU1246;JU1395;JU1409;JU1440;JU1491;JU1530;JU1543;JU1568;JU1586;JU1652;JU1666;JU1792;JU1793;JU1934;JU2001;JU2016;JU2017;JU2106;JU2131;JU2141;JU2234;JU2250;JU2257;JU2464;JU2466;JU2478;JU2513;JU2…	0.65285	shared_sweep	center	not_HDR
WBGene00000231	-0.0150534	0.0182843	0.411366	-0.0028588	0.0201852	0.887523	0.0315391	0.0111873	0.160296	D2045.1a.1	atx-2	protein-coding	0	0.109885	1	1	caenorhabditis_elegans_prjna13758	III	10461389	10468051	D2045.1d.1	D2045.1d.1	10464720	0.0150534	4	JU2007;JU2841;NIC515;NIC527	0.0207254	shared_sweep	arm	not_HDR
WBGene00000232	-0.0308483	0.0181802	0.0913627	-0.0134665	0.0229877	0.558696	-0.0315056	0.0127787	0.219195	B0207.12a.2	avr-14	protein-coding	0.0415572	0.185997	1	1	caenorhabditis_elegans_prjna13758	I	5967247	5973326	B0207.12b.1	B0207.12b.1	5970286	0.0308483	129	AB1;CB4852;CB4855;CB4858;CX11262;CX11264;CX11271;CX11276;CX11292;CX11307;CX11314;DL200;ECA189;ECA348;ECA349;ECA372;ED3012;ED3017;ED3048;ED3052;ED3073;ED3077;EG4724;EG4946;JT11398;JU1172;JU1200;JU1213;JU1242;JU1246;JU1395;JU1409;JU1440;JU1491;JU1530;JU1543;JU1568;JU1586;JU1652;JU1666;JU1792;JU1793;JU1934;JU2001;JU2016;JU2017;JU2106;JU2131;JU2141;JU2234;JU2250;JU2257;JU2464;JU2466;JU2478;JU2513;JU2…	0.668394	shared_sweep	center	not_HDR
WBGene00000233	-0.0457277	0.0180154	0.0119387	-0.0401553	0.0185407	0.0315732	-0.0365731	0.0147214	0.215703	R11G10.1a.1	avr-15	protein-coding	0.0352935	0.360445	1	1	caenorhabditis_elegans_prjna13758	V	13498780	13511718	R11G10.1a.1	R11G10.1a.1	13505249	0.0457277	148	AB1;BRC20067;BRC20263;CB4852;CB4855;CB4857;CB4858;CX11271;CX11276;CX11292;CX11315;DL200;DL226;ECA349;ED3005;ED3012;ED3017;ED3040;ED3048;ED3049;ED3052;ED3073;ED3077;EG4347;EG4946;GXW1;JT11398;JU1088;JU1172;JU1200;JU1212;JU1242;JU1246;JU1395;JU1409;JU1440;JU1491;JU1530;JU1543;JU1568;JU1581;JU1586;JU1652;JU1666;JU1792;JU1808;JU1896;JU1934;JU2007;JU2016;JU2017;JU2131;JU2141;JU2234;JU2250;JU2257;JU246…	0.766839	shared_sweep	center	not_HDR
WBGene00000235	0.00402465	0.0183144	0.826298	0.0135752	0.020666	0.512049	-0.0154388	0.00773823	0.319757	B0464.7.2	baf-1	protein-coding	0.127836	0.227102	1	1	caenorhabditis_elegans_prjna13758	III	9467464	9468058	B0464.7.1	B0464.7.1	9467761	0.00402465	21	CX11271;CX11285;JU1213;JU1246;JU1409;JU1793;JU1934;JU2007;JU2106;JU2141;JU2841;JU3132;MY10;NIC274;NIC275;NIC276;NIC501;NIC515;NIC527;QW947;WN2050	0.108808	shared_sweep	center	not_HDR
WBGene00000236	0.0267619	0.0182141	0.143397	0.039403	0.0199626	0.0498491	-0.0262643	0.00863065	0.129779	F57B10.11.1	bag-1	protein-coding	0.116584	0.289082	1	1	caenorhabditis_elegans_prjna13758	I	6563629	6564451	F57B10.11.1	F57B10.11.1	6564040	0.0267619	122	AB1;CB4852;CB4855;CB4858;CX11262;CX11264;CX11271;CX11276;CX11292;CX11307;CX11314;DL200;ECA189;ECA348;ECA349;ECA372;ED3012;ED3017;ED3048;ED3052;ED3073;ED3077;EG4724;EG4946;JU1172;JU1200;JU1213;JU1242;JU1246;JU1395;JU1409;JU1440;JU1491;JU1530;JU1543;JU1568;JU1586;JU1652;JU1666;JU1792;JU1793;JU1934;JU2001;JU2016;JU2017;JU2106;JU2131;JU2141;JU2234;JU2250;JU2257;JU2464;JU2466;JU2478;JU2513;JU2519;JU25…	0.632124	shared_sweep	center	not_HDR
WBGene00000237	-0.0436741	0.0180421	0.0164272	-0.0479544	0.0199868	0.0173929	0.0173555	0.0172836	0.616192	Y71F9AR.1.2	bam-2	protein-coding	0	0.0615876	1	1	caenorhabditis_elegans_prjna13758	I	2949601	2957910	Y71F9AR.1.1	Y71F9AR.1.1	2953755	0.0436741	35	AB1;BRC20263;CB4852;CB4857;CX11285;ED3048;ED3049;ED3052;ED3077;EG4347;JU1395;JU1543;JU2234;JU2464;JU2466;JU2513;JU2534;JU2572;JU2578;JU2811;JU2853;JU2866;JU323;JU847;KR314;LKC34;MY10;MY920;NIC231;NIC236;NIC274;NIC275;NIC3;PX179;QW947	0.181347	shared_sweep	arm	not_HDR
WBGene00000238	-0.0153376	0.0182831	0.402576	-0.0284528	0.0197021	0.150343	-0.0481718	0.0139094	0.0849623	C54D1.6.2	bar-1	protein-coding	0.127591	0.239396	1	1	caenorhabditis_elegans_prjna13758	X	7166005	7170625	C54D1.6.1	C54D1.6.1	7168315	0.0153376	94	AB1;BRC20067;BRC20263;CB4852;CB4855;CB4858;CX11262;CX11271;CX11276;CX11285;CX11292;CX11314;CX11315;DL226;ED3005;ED3012;ED3017;ED3040;ED3048;ED3052;ED3073;ED3077;EG4347;EG4946;GXW1;JT11398;JU1088;JU1172;JU1200;JU1395;JU1409;JU1440;JU1491;JU1543;JU1652;JU1896;JU2007;JU2016;JU2017;JU2234;JU2464;JU2466;JU2513;JU2522;JU2578;JU2581;JU2586;JU2619;JU2811;JU2841;JU2853;JU2879;JU3128;JU3134;JU3144;JU360;JU…	0.487047	shared_sweep	center	not_HDR
WBGene00000239	-0.00394473	0.0183145	0.829694	-0.000720028	0.0187666	0.969435	0.0195888	0.0122011	0.423123	C05D2.4b.2	bas-1	protein-coding	0	0.250629	1	1	caenorhabditis_elegans_prjna13758	III	5612274	5614660	C05D2.4b.1	C05D2.4b.1	5613467	0.00394473	16	JU1213;JU1246;JU1793;JU1934;JU2007;JU2106;JU2141;JU2600;JU2610;JU2841;JU3132;NIC501;NIC515;NIC527;QW947;WN2050	0.0829016	shared_sweep	center	not_HDR
WBGene00000240	0.0163102	0.0182787	0.37335	0.0134169	0.0191365	0.484089	-0.0141054	0.0135314	0.602828	K08F8.4b.1	pah-1	protein-coding	0.192751	0.53845	1	1	caenorhabditis_elegans_prjna13758	II	8762622	8766997	K08F8.4a.1	K08F8.4a.1	8764809	0.0163102	16	BRC20067;CB4855;GXW1;JU2464;JU2466;JU2513;JU2566;JU2619;JU2879;JU3128;KR314;MY2212;MY2585;MY2713;QX1233;RC301	0.0829016	shared_sweep	center	not_HDR
WBGene00000241	-0.0370282	0.0181197	0.0423729	-0.0539814	0.0209198	0.0106231	0.0420881	0.0131358	0.110808	Y105E8A.5.1	bbs-1	protein-coding	0.0520667	0.26899	1	1	caenorhabditis_elegans_prjna13758	I	14371138	14376086	Y105E8A.5.1	Y105E8A.5.1	14373612	0.0370282	100	BRC20067;CB4852;CB4855;CB4857;CB4858;CX11264;CX11271;CX11276;CX11285;CX11292;CX11314;DL200;ECA349;ED3005;ED3012;ED3017;ED3048;ED3052;ED3077;EG4347;EG4724;EG4946;GXW1;JU1088;JU1172;JU1200;JU1212;JU1213;JU1242;JU1395;JU1409;JU1440;JU1491;JU1543;JU1568;JU1586;JU1666;JU1792;JU1793;JU1808;JU2007;JU2016;JU2106;JU2131;JU2257;JU2464;JU2466;JU2478;JU2513;JU2534;JU2565;JU2566;JU2570;JU2572;JU2575;JU2592;JU…	0.518135	shared_sweep	arm	not_HDR
WBGene00000242	-0.00779267	0.018308	0.670848	-0.0118462	0.0214091	0.58069	0.00934744	0.0127164	0.713629	F20D12.3.1	bbs-2	protein-coding	0.086368	0.156862	1	1	caenorhabditis_elegans_prjna13758	IV	7934033	7937749	F20D12.3.1	F20D12.3.1	7935891	0.00779267	68	AB1;BRC20263;CB4852;CX11285;CX11307;DL200;DL226;ED3012;ED3017;ED3040;ED3048;ED3073;ED3077;JT11398;JU1200;JU1242;JU1395;JU1530;JU1543;JU1568;JU1586;JU1792;JU2464;JU2466;JU2478;JU2513;JU2534;JU2572;JU2575;JU2578;JU2586;JU2592;JU2619;JU2838;JU2841;JU2853;JU2906;JU2907;JU310;JU3128;JU3144;JU367;JU440;JU642;JU774;KR314;MY1;MY2585;MY2713;MY920;N2;NIC1;NIC166;NIC2;NIC207;NIC242;NIC255;NIC260;NIC267;NIC2…	0.352332	shared_sweep	center	not_HDR
WBGene00000244	-0.0214204	0.018251	0.241995	-0.0209576	0.0183181	0.254025	-0.0137439	0.0152568	0.652922	T25F10.5.1	bbs-8	protein-coding	0.0718172	0.431807	1	1	caenorhabditis_elegans_prjna13758	V	6762467	6765072	T25F10.5.1	T25F10.5.1	6763769	0.0214204	143	AB1;BRC20067;CB4852;CB4857;CB4858;CX11271;CX11276;CX11292;CX11307;CX11315;DL200;DL226;ECA349;ED3005;ED3012;ED3017;ED3048;ED3052;ED3073;ED3077;EG4347;EG4946;GXW1;JT11398;JU1088;JU1172;JU1200;JU1213;JU1242;JU1246;JU1395;JU1409;JU1440;JU1491;JU1530;JU1568;JU1581;JU1586;JU1652;JU1666;JU1792;JU1808;JU1896;JU1934;JU2001;JU2016;JU2131;JU2141;JU2234;JU2250;JU2257;JU2464;JU2466;JU2478;JU2513;JU2534;JU2565…	0.740933	shared_sweep	center	not_HDR
WBGene00000245	-0.0080744	0.0183074	0.659679	-0.00841632	0.0183077	0.646246	-0.0338243	0.0164479	0.305152	T13C5.5.2	bca-1	protein-coding	0.0344281	0.644288	1	1	caenorhabditis_elegans_prjna13758	X	6201875	6204746	T13C5.5.1	T13C5.5.1	6203310	0.0080744	90	AB1;BRC20067;BRC20263;CB4852;CB4855;CB4858;CX11262;CX11271;CX11285;CX11292;CX11314;DL226;ECA348;ED3005;ED3012;ED3017;ED3040;ED3048;ED3052;ED3073;ED3077;EG4347;EG4946;GXW1;JT11398;JU1088;JU1172;JU1200;JU1395;JU1409;JU1440;JU1491;JU1543;JU1652;JU1896;JU2007;JU2016;JU2234;JU2464;JU2466;JU2513;JU2522;JU2578;JU2581;JU2586;JU2619;JU2811;JU2841;JU2853;JU2879;JU3128;JU3134;JU3144;JU774;JU782;JU830;KR314;…	0.466321	shared_sweep	center	not_HDR
WBGene00000246	-0.0210395	0.0182534	0.2505	-0.0196007	0.0186665	0.29503	-0.0118538	0.0152842	0.698613	M7.3.1	bcc-1	protein-coding	0	0.622727	1	1	caenorhabditis_elegans_prjna13758	IV	11086074	11092552	M7.3.1	M7.3.1	11089313	0.0210395	107	AB1;BRC20067;BRC20263;CB4852;CB4855;CB4857;CB4858;CX11262;CX11264;CX11271;CX11276;CX11285;CX11292;CX11314;CX11315;DL200;DL226;ECA348;ECA349;ED3005;ED3012;ED3017;ED3040;ED3048;ED3073;ED3077;EG4347;EG4946;GXW1;JT11398;JU1088;JU1172;JU1200;JU1242;JU1395;JU1409;JU1440;JU1530;JU1543;JU1568;JU1586;JU1792;JU1808;JU2007;JU2016;JU2017;JU2464;JU2466;JU2478;JU2513;JU2534;JU2572;JU2575;JU2578;JU2586;JU2592;J…	0.554404	shared_sweep	center	not_HDR
WBGene00000247	0.0453017	0.018021	0.0127692	0.0380174	0.0232535	0.103724	-0.0144997	0.0145828	0.619658	T19E7.3a.2	bec-1	protein-coding	0.0183458	0.103215	1	1	caenorhabditis_elegans_prjna13758	IV	5661141	5664425	T19E7.3a.1	T19E7.3a.1	5662783	0.0453017	92	BRC20067;BRC20263;CB4852;CB4857;CB4858;CX11262;CX11264;CX11271;CX11276;CX11285;CX11292;CX11307;CX11314;CX11315;DL200;DL226;ECA348;ECA349;ED3005;ED3012;ED3017;ED3048;ED3073;ED3077;EG4347;EG4946;JT11398;JU1088;JU1172;JU1200;JU1242;JU1395;JU1530;JU1568;JU1792;JU1808;JU2007;JU2016;JU2464;JU2466;JU2513;JU2534;JU2572;JU2575;JU2578;JU2586;JU2619;JU2838;JU2853;JU2862;JU2866;JU2906;JU2907;JU310;JU3128;JU3…	0.476684	shared_sweep	center	not_HDR
WBGene00000248	0.0236737	0.0182365	0.195801	-0.00340944	0.0256899	0.894559	-0.0365542	0.0122504	0.137369	C54C6.2.1	ben-1	protein-coding	0.216701	0.874303	1	1	caenorhabditis_elegans_prjna13758	III	3537642	3541639	C54C6.2.1	C54C6.2.1	3539640	0.0236737	4	ED3077;JU1172;JU2841;NIC528	0.0207254	shared_sweep	arm	not_HDR
WBGene00000249	0.0118408	0.0182967	0.51831	0.0105419	0.0183782	0.566912	-0.0166981	0.010053	0.407296	T27F2.3.1	bir-1	protein-coding	0.0393312	0.282025	1	1	caenorhabditis_elegans_prjna13758	V	11644477	11645370	T27F2.3.2	T27F2.3.2	11644923	0.0118408	143	AB1;BRC20067;BRC20263;CB4852;CB4855;CB4857;CB4858;CX11271;CX11276;CX11292;CX11315;DL200;DL226;ECA349;ED3005;ED3012;ED3017;ED3040;ED3048;ED3052;ED3073;ED3077;EG4347;EG4946;GXW1;JT11398;JU1088;JU1172;JU1200;JU1212;JU1213;JU1246;JU1395;JU1409;JU1440;JU1491;JU1530;JU1543;JU1568;JU1581;JU1586;JU1652;JU1666;JU1792;JU1808;JU1896;JU2001;JU2007;JU2016;JU2017;JU2131;JU2234;JU2257;JU2464;JU2466;JU2478;JU251…	0.740933	shared_sweep	center	not_HDR
WBGene00000250	0.0255818	0.018223	0.161996	0.0391594	0.0213429	0.0681025	0.0376091	0.0154397	0.22476	C50B8.2.2	bir-2	protein-coding	0	0.0288024	1	1	caenorhabditis_elegans_prjna13758	V	13568850	13570030	C50B8.2.1	C50B8.2.1	13569440	0.0255818	141	AB1;BRC20067;CB4852;CB4855;CB4857;CB4858;CX11271;CX11276;CX11292;CX11315;DL200;DL226;ECA349;ED3005;ED3012;ED3017;ED3040;ED3048;ED3049;ED3052;ED3073;ED3077;EG4347;EG4946;GXW1;JT11398;JU1088;JU1172;JU1200;JU1212;JU1242;JU1246;JU1395;JU1409;JU1440;JU1491;JU1530;JU1543;JU1568;JU1581;JU1586;JU1652;JU1666;JU1792;JU1808;JU1896;JU1934;JU2007;JU2016;JU2017;JU2131;JU2141;JU2234;JU2250;JU2257;JU2464;JU2466;…	0.73057	shared_sweep	center	not_HDR
WBGene00000251	-0.0496922	0.0179603	0.00621783	-0.0733578	0.0245293	0.00315287	0.0261061	0.00924231	0.159493	C09G5.6.1	bli-1	protein-coding	0.0599638	0.407783	1	1	caenorhabditis_elegans_prjna13758	II	10708960	10712156	C09G5.6.1	C09G5.6.1	10710558	0.0496922	26	BRC20067;CB4855;CX11285;ED3073;GXW1;JU2466;JU2513;JU2534;JU2566;JU2619;JU2841;JU2879;JU3128;JU774;KR314;MY10;MY2212;MY2585;MY2713;NIC255;NIC523;NIC526;NIC528;NIC529;QX1233;RC301	0.134715	shared_sweep	center	not_HDR
WBGene00000252	-0.0557211	0.0178675	0.0020985	-0.0619956	0.0214334	0.00426819	0.0128945	0.0121118	0.595132	F59E12.12.2	bli-2	protein-coding	0.117387	0.584432	1	1	caenorhabditis_elegans_prjna13758	II	5651394	5652434	F59E12.12.1	F59E12.12.1	5651914	0.0557211	22	BRC20067;CB4852;CB4855;GXW1;JU1395;JU2016;JU2017;JU2464;JU2466;JU2619;JU2879;JU311;JU642;JU847;KR314;MY2212;MY2453;MY2585;MY2713;MY920;QX1233;RC301	0.11399	shared_sweep	center	not_HDR
WBGene00000253	-0.0381351	0.0181077	0.0365095	-0.0364788	0.0182471	0.0470173	-0.0231389	0.0146813	0.431657	F56C11.1.1	bli-3	protein-coding	0.0407158	0.638441	1	1	caenorhabditis_elegans_prjna13758	I	145968	154855	F56C11.1.2	F56C11.1.2	150411	0.0381351	30	BRC20263;CB4857;CB4858;CX11292;CX11307;CX11314;DL226;ECA348;ECA349;ED3005;ED3077;JU1172;JU1530;JU1652;JU2016;JU2513;JU2534;JU2811;JU2862;JU310;JU3132;JU323;JU367;KR314;MY518;NIC231;NIC3;PS2025;QW947;QX1212	0.15544	shared_sweep	arm	not_HDR
WBGene00000254	-0.0337283	0.0181534	0.0647142	-0.0341128	0.0181841	0.0621932	-0.0227837	0.0157994	0.471776	K04F10.4b.1	bli-4	protein-coding	0.0971801	0.476361	1	1	caenorhabditis_elegans_prjna13758	I	6342224	6356680	K04F10.4j.1	K04F10.4j.1	6349452	0.0337283	122	AB1;CB4852;CB4855;CB4858;CX11262;CX11264;CX11271;CX11276;CX11292;CX11307;CX11314;DL200;ECA189;ECA348;ECA349;ECA372;ED3012;ED3017;ED3048;ED3052;ED3073;ED3077;EG4724;EG4946;JU1172;JU1200;JU1213;JU1242;JU1246;JU1395;JU1409;JU1440;JU1491;JU1530;JU1543;JU1568;JU1586;JU1652;JU1666;JU1792;JU1793;JU1934;JU2001;JU2016;JU2017;JU2106;JU2131;JU2141;JU2234;JU2250;JU2257;JU2464;JU2466;JU2478;JU2513;JU2519;JU25…	0.632124	shared_sweep	center	not_HDR
WBGene00000255	-0.0236185	0.0182368	0.196849	-0.0108308	0.0228911	0.636654	-0.0213238	0.0115278	0.356199	F45G2.5.1	bli-5	protein-coding	0.00886474	0.536155	1	1	caenorhabditis_elegans_prjna13758	III	13427640	13429768	F45G2.5.1	F45G2.5.1	13428704	0.0236185	51	BRC20067;BRC20263;CB4852;CB4858;CX11271;CX11276;CX11285;CX11292;ECA349;ED3048;ED3052;ED3073;ED3077;EG4347;EG4946;JU1395;JU1409;JU1530;JU1586;JU2007;JU2016;JU2464;JU2466;JU2478;JU2534;JU2578;JU2862;JU2866;JU2879;JU310;JU3128;JU3144;JU323;JU642;MY1;MY10;MY920;NIC231;NIC266;NIC267;NIC268;NIC274;NIC275;NIC276;NIC277;NIC3;NIC515;NIC528;PX179;QW947;QX1212	0.264249	shared_sweep	arm	not_HDR
WBGene00000256	-0.0470615	0.0179974	0.0096377	-0.0432068	0.0178638	0.0165198	-0.0554585	0.0118044	0.0198477	Y73B6BL.34.1	bli-6	protein-coding	0.0708714	0.286394	1	1	caenorhabditis_elegans_prjna13758	IV	6377065	6378168	Y73B6BL.34.1	Y73B6BL.34.1	6377616	0.0470615	71	BRC20067;BRC20263;CB4852;CX11285;CX11307;DL200;DL226;ED3012;ED3017;ED3040;ED3048;ED3073;ED3077;JT11398;JU1088;JU1200;JU1242;JU1395;JU1530;JU1543;JU1568;JU1586;JU1792;JU2007;JU2464;JU2466;JU2478;JU2513;JU2534;JU2572;JU2575;JU2578;JU2586;JU2592;JU2619;JU2838;JU2841;JU2853;JU2906;JU2907;JU310;JU3128;JU3144;JU360;JU367;JU440;JU642;JU774;KR314;MY2585;MY2713;MY920;N2;NIC1;NIC166;NIC2;NIC207;NIC242;NIC2…	0.367876	shared_sweep	center	not_HDR
WBGene00000257	0.0118158	0.0182968	0.519192	0.0275791	0.0211402	0.193613	0.0308757	0.0104651	0.14182	F23B12.8b.2	bmk-1	protein-coding	0.0652591	0.373849	1	1	caenorhabditis_elegans_prjna13758	V	14453302	14456984	F23B12.8b.1	F23B12.8b.1	14455143	0.0118158	141	AB1;BRC20067;CB4852;CB4855;CB4857;CB4858;CX11271;CX11276;CX11285;CX11292;CX11315;DL200;DL226;ECA349;ED3005;ED3012;ED3017;ED3040;ED3048;ED3052;ED3073;ED3077;EG4347;EG4946;GXW1;JT11398;JU1088;JU1172;JU1200;JU1212;JU1242;JU1246;JU1395;JU1409;JU1440;JU1491;JU1530;JU1543;JU1568;JU1581;JU1586;JU1652;JU1666;JU1792;JU1808;JU1896;JU1934;JU2007;JU2016;JU2017;JU2131;JU2141;JU2234;JU2250;JU2257;JU2464;JU2466…	0.73057	shared_sweep	center	not_HDR
WBGene00000259	0.010228	0.0183018	0.576917	0.0116881	0.0186372	0.531321	0.0135745	0.0153962	0.659832	F13H8.10a.2	bpl-1	protein-coding	0.0245324	0.0540668	1	1	caenorhabditis_elegans_prjna13758	II	6274216	6279714	F13H8.10b.1	F13H8.10b.1	6276965	0.010228	18	BRC20067;CB4855;GXW1;JU2464;JU2466;JU2619;JU2879;JU311;JU642;JU847;KR314;MY2212;MY2453;MY2585;MY2713;MY920;QX1233;RC301	0.0932642	shared_sweep	center	not_HDR
WBGene00000262	-0.0175248	0.0182728	0.338737	-0.0175709	0.0185431	0.344552	-0.000297008	0.00923426	0.987186	F54B11.6.1	bra-1	protein-coding	0.12918	0.386149	1	1	caenorhabditis_elegans_prjna13758	X	13598449	13599687	F54B11.6.1	F54B11.6.1	13599068	0.0175248	34	BRC20067;CX11315;ED3017;ED3048;ED3077;EG4347;EG4724;JU1088;JU1200;JU1543;JU1586;JU1652;JU2007;JU2234;JU2464;JU2466;JU2578;JU2586;JU2811;JU2906;JU2907;JU3134;JU440;KR314;MY2147;MY2212;MY2713;NIC1;NIC166;NIC2;NIC207;NIC255;NIC511;PX179	0.176166	shared_sweep	arm	not_HDR
WBGene00000263	-0.0123995	0.0182947	0.498744	-0.0128304	0.0183367	0.484962	-0.0168578	0.013431	0.531041	F23H11.5.2	F23H11.5	protein-coding	0.111614	0.0269335	1	1	caenorhabditis_elegans_prjna13758	III	909957	910590	F23H11.5.1	F23H11.5.1	910273	0.0123995	14	BRC20067;CB4852;ED3073;ED3077;JU1395;JU1530;JU2466;JU2534;JU310;JU323;MY772;MY920;NIC3;NIC528	0.0725389	shared_sweep	arm	not_HDR
WBGene00000264	0.0334517	0.0181561	0.0669596	0.0296321	0.0190315	0.121135	-0.016993	0.0125091	0.497822	C36A4.8c.1	brc-1	protein-coding	0	0.290823	1	1	caenorhabditis_elegans_prjna13758	III	3853102	3862968	C36A4.8b.1	C36A4.8b.1	3858035	0.0334517	13	JU1213;JU1246;JU1793;JU1934;JU2106;JU2141;JU2600;JU2610;JU2841;JU3132;NIC501;NIC528;WN2050	0.0673575	shared_sweep	center	not_HDR
WBGene00000265	-0.00513071	0.018313	0.779652	0.0149503	0.0216598	0.49089	0.0441841	0.0128842	0.0880372	K04C2.4.2	brd-1	protein-coding	0	0.217238	1	1	caenorhabditis_elegans_prjna13758	III	6885207	6889504	K04C2.4.1	K04C2.4.1	6887355	0.00513071	5	JU2007;JU2841;NIC515;NIC527;QW947	0.0259067	shared_sweep	center	not_HDR
WBGene00000266	-0.0455186	0.0180182	0.0123402	-0.0509696	0.022416	0.0240959	0.00579998	0.007066	0.681964	C53B4.7b.1	bre-1	protein-coding	0.0920772	0.343846	1	1	caenorhabditis_elegans_prjna13758	IV	8987266	8990444	C53B4.7c.1	C53B4.7c.1	8988855	0.0455186	71	AB1;BRC20067;BRC20263;CB4852;CX11285;CX11307;DL200;DL226;ED3012;ED3017;ED3040;ED3048;ED3073;ED3077;JT11398;JU1088;JU1200;JU1242;JU1395;JU1530;JU1543;JU1568;JU1586;JU1792;JU2464;JU2466;JU2478;JU2513;JU2534;JU2572;JU2575;JU2578;JU2586;JU2592;JU2619;JU2838;JU2853;JU2879;JU2906;JU2907;JU310;JU3128;JU3144;JU323;JU367;JU440;JU642;JU774;KR314;MY1;MY2585;MY2713;MY920;N2;NIC1;NIC166;NIC2;NIC207;NIC242;NIC…	0.367876	shared_sweep	center	not_HDR
WBGene00000267	-0.00233499	0.0183159	0.898692	-0.000484655	0.018524	0.979154	-0.0184939	0.0130236	0.478566	Y39E4B.9d.1	bre-2	protein-coding	0	0.0312471	1	1	caenorhabditis_elegans_prjna13758	III	13133906	13139626	Y39E4B.9a.1	Y39E4B.9a.1	13136766	0.00233499	53	BRC20067;BRC20263;CB4852;CB4857;CB4858;CX11271;CX11276;CX11285;CX11292;ECA349;ED3048;ED3049;ED3052;ED3073;ED3077;EG4347;EG4946;JU1395;JU1409;JU1530;JU1586;JU2007;JU2016;JU2464;JU2466;JU2478;JU2534;JU2578;JU2862;JU2866;JU2879;JU310;JU3128;JU3144;JU323;JU642;MY1;MY10;MY920;NIC231;NIC266;NIC267;NIC268;NIC274;NIC275;NIC276;NIC277;NIC3;NIC515;NIC528;PX179;QW947;QX1212	0.274611	shared_sweep	arm	not_HDR
WBGene00000268	0.0376007	0.0181135	0.0392484	0.0356777	0.0187355	0.0583836	-0.00863036	0.0104025	0.678741	B0464.4a.1	bre-3	protein-coding	0.0756174	0.074401	1	1	caenorhabditis_elegans_prjna13758	III	9469900	9485473	B0464.4a.3	B0464.4a.3	9477686	0.0376007	14	JU1213;JU1246;JU1793;JU1934;JU2007;JU2106;JU2141;JU2841;JU3132;NIC501;NIC515;NIC527;QW947;WN2050	0.0725389	shared_sweep	center	not_HDR
WBGene00000269	-0.0345984	0.0181448	0.0580487	-0.0335815	0.0188964	0.0771459	-0.00409984	0.0103133	0.842659	Y73E7A.7a.1	bre-4	protein-coding	0.294607	0.618852	1	1	caenorhabditis_elegans_prjna13758	I	1621314	1628486	Y73E7A.7b.1	Y73E7A.7b.1	1624900	0.0345984	38	CB4855;CB4857;CB4858;CX11292;CX11307;CX11314;DL226;ECA348;ED3005;ED3048;ED3052;ED3077;JU1172;JU1530;JU1652;JU2016;JU2478;JU2513;JU2578;JU2853;JU2862;JU323;JU346;JU367;JU775;LKC34;MY2585;MY518;NIC231;NIC236;NIC256;NIC274;NIC3;PS2025;QW947;QX1212;QX1233;RC301	0.196891	shared_sweep	arm	not_HDR
WBGene00000270	0.0217723	0.0182489	0.234319	0.0178899	0.0186675	0.339105	-0.0254613	0.0128744	0.324	T12G3.8a.1	bre-5	protein-coding	0.00855205	0.195966	1	1	caenorhabditis_elegans_prjna13758	IV	12049850	12051215	T12G3.8b.1	T12G3.8b.1	12050532	0.0217723	92	AB1;BRC20067;BRC20263;CB4852;CX11285;DL200;DL226;ED3005;ED3012;ED3017;ED3040;ED3048;ED3073;ED3077;EG4724;GXW1;JT11398;JU1088;JU1200;JU1395;JU1409;JU1440;JU1530;JU1568;JU1586;JU1792;JU1808;JU2007;JU2464;JU2466;JU2478;JU2513;JU2519;JU2522;JU2534;JU2572;JU2575;JU2578;JU2586;JU2592;JU2619;JU2838;JU2853;JU2866;JU2879;JU2906;JU2907;JU310;JU3128;JU3134;JU3144;JU323;JU367;JU440;JU642;JU774;JU830;KR314;MY…	0.476684	shared_sweep	center	not_HDR
WBGene00000271	-0.0324417	0.0181657	0.0757058	-0.0340599	0.0183956	0.0656465	-0.0159562	0.0133169	0.549822	F45E12.2b.1	brf-1	protein-coding	0.0203575	0.0738094	1	1	caenorhabditis_elegans_prjna13758	II	7305858	7308792	F45E12.2b.1	F45E12.2b.1	7307325	0.0324417	14	BRC20067;CB4855;GXW1;JU2464;JU2466;JU2566;JU2619;JU2879;KR314;MY2212;MY2585;MY2713;QX1233;RC301	0.0725389	shared_sweep	center	not_HDR
WBGene00000273	-0.0379996	0.0181092	0.0371879	-0.0390084	0.0179749	0.0312359	-0.0650738	0.016237	0.0465036	Y79H2A.1a.1	brp-1	protein-coding	0.0523548	0.516703	1	1	caenorhabditis_elegans_prjna13758	III	12020552	12025321	Y79H2A.1a.1	Y79H2A.1a.1	12022936	0.0379996	44	BRC20067;BRC20263;CB4852;CB4857;CB4858;CX11271;CX11276;CX11292;ECA349;ED3048;ED3049;ED3052;ED3073;ED3077;EG4946;JU1395;JU1530;JU2016;JU2234;JU2464;JU2466;JU2478;JU2534;JU2619;JU2853;JU2862;JU2866;JU2879;JU310;JU3128;JU3144;JU323;MY1;MY10;MY2713;MY920;NIC231;NIC275;NIC277;NIC3;NIC528;PX179;QW947;QX1212	0.227979	shared_sweep	arm	not_HDR
WBGene00000274	-0.0189044	0.0186533	0.312157	-0.0178433	0.0249733	0.475822	0.000903392	0.00704429	0.948942	F15D4.1.2	btf-1	protein-coding	0.159139	0.296184	1	1	caenorhabditis_elegans_prjna13758	II	13200165	13215706	F15D4.1.1	F15D4.1.1	13207935	0.0189044	53	AB1;BRC20067;BRC20263;CB4857;CX11285;DL200;ED3017;ED3048;ED3077;GXW1;JU1246;JU1409;JU1491;JU1581;JU1652;JU1666;JU1793;JU2001;JU2017;JU2466;JU2478;JU2513;JU2522;JU2534;JU2570;JU2600;JU2610;JU2811;JU3128;JU778;JU782;MY2212;MY2713;MY920;NIC1;NIC199;NIC2;NIC236;NIC242;NIC255;NIC259;NIC267;NIC268;NIC276;NIC277;NIC3;NIC513;NIC514;NIC515;NIC523;NIC528;NIC529;QW947	0.274611	shared_sweep	arm	not_HDR
WBGene00000275	0.0422824	0.0180594	0.0202481	0.0394661	0.018474	0.033934	-0.019222	0.012941	0.458594	R06C7.8.2	bub-1	protein-coding	0.0700415	0	1	1	caenorhabditis_elegans_prjna13758	I	7251941	7255223	R06C7.8.1	R06C7.8.1	7253582	0.0422824	92	AB1;CB4852;CB4855;CB4858;CX11264;CX11271;CX11276;CX11292;CX11307;CX11314;DL200;ECA189;ECA349;ED3017;ED3048;ED3052;ED3073;ED3077;EG4724;EG4946;JU1172;JU1213;JU1242;JU1395;JU1440;JU1491;JU1530;JU1543;JU1652;JU1666;JU1793;JU1934;JU2001;JU2016;JU2017;JU2106;JU2131;JU2141;JU2234;JU2250;JU2464;JU2466;JU2478;JU2513;JU2519;JU2522;JU2534;JU2565;JU2570;JU2838;JU2862;JU2906;JU310;JU3128;JU3132;JU3140;JU3144…	0.476684	shared_sweep	center	not_HDR
WBGene00000276	-0.00684922	0.01831	0.708767	-0.0280034	0.0206053	0.175745	0.0613244	0.0141762	0.0317955	F57B9.5.1	byn-1	protein-coding	0.00841798	0.0903944	1	1	caenorhabditis_elegans_prjna13758	III	6932001	6935862	F57B9.5.1	F57B9.5.1	6933931	0.00684922	5	JU2007;JU2841;NIC515;NIC527;QW947	0.0259067	shared_sweep	center	not_HDR
WBGene00000277	-0.00131852	0.0180573	0.941868	-0.00113572	0.0191854	0.952858	0.000703176	0.0122077	0.977054	C23H4.1.1	cab-1	protein-coding	0.0624099	0.0134902	1	1	caenorhabditis_elegans_prjna13758	X	12199655	12212901	C23H4.1.1	C23H4.1.1	12206278	0.00131852	67	AB1;BRC20067;BRC20263;CB4852;CB4858;CX11262;CX11271;CX11292;CX11314;CX11315;ED3005;ED3012;ED3040;ED3048;ED3073;ED3077;EG4347;EG4724;EG4946;GXW1;JU1088;JU1172;JU1200;JU1395;JU1440;JU1543;JU1586;JU1652;JU1896;JU2007;JU2016;JU2234;JU2466;JU2513;JU2578;JU2586;JU2619;JU2841;JU2853;JU2906;JU2907;JU3128;JU3134;JU346;JU440;JU642;JU830;KR314;MY2212;MY2585;MY2713;MY518;MY920;N2;NIC2;NIC207;NIC231;NIC255;NI…	0.34715	shared_sweep	center	HDR
WBGene00000279	0.0242701	0.0182323	0.184724	0.027639	0.0183698	0.134091	0.03928	0.0147276	0.183949	F54D8.4b.1	cah-1	protein-coding	0.033713	0.168683	1	1	caenorhabditis_elegans_prjna13758	III	5083206	5085629	F54D8.4a.1	F54D8.4a.1	5084417	0.0242701	16	JU1213;JU1246;JU1793;JU1934;JU2106;JU2141;JU2464;JU2600;JU2610;JU2841;JU3132;NIC501;NIC515;NIC527;NIC528;WN2050	0.0829016	shared_sweep	center	not_HDR
WBGene00000280	-0.00846237	0.0183065	0.64442	-0.00720252	0.0193386	0.709978	-0.00655831	0.0158675	0.836497	D1022.8.1	cah-2	protein-coding	0.00315472	0.157816	1	1	caenorhabditis_elegans_prjna13758	II	7480751	7483109	D1022.8.1	D1022.8.1	7481930	0.00846237	15	BRC20067;CB4855;GXW1;JU2464;JU2466;JU2566;JU2619;JU2879;JU3128;KR314;MY2212;MY2585;MY2713;QX1233;RC301	0.0777202	shared_sweep	center	not_HDR
WBGene00000281	-0.0350822	0.01814	0.0545944	-0.0348399	0.0181895	0.0569457	-0.01383	0.017023	0.685043	K05G3.3.2	cah-3	protein-coding	0.0132166	0.696018	1	1	caenorhabditis_elegans_prjna13758	X	16487481	16489397	K05G3.3.1	K05G3.3.1	16488439	0.0350822	31	BRC20067;ED3048;ED3073;ED3077;JU1088;JU1586;JU1652;JU2466;JU2478;JU2581;JU2811;JU2906;JU2907;JU3134;JU3144;JU360;JU440;JU847;MY10;MY2585;NIC1;NIC166;NIC2;NIC207;NIC231;NIC255;NIC523;NIC528;PX179;QX1792;RC301	0.160622	shared_sweep	arm	not_HDR
WBGene00000282	-0.000681769	0.0183167	0.970347	0.00358421	0.0189756	0.850384	0.0210092	0.0120987	0.386356	R01E6.3a.2	cah-4	protein-coding	0.234329	0.2864	1	1	caenorhabditis_elegans_prjna13758	X	13542574	13544599	R01E6.3b.1	R01E6.3b.1	13543586	0.000681769	36	BRC20067;CX11315;ED3017;ED3040;ED3048;ED3077;EG4347;EG4724;JU1088;JU1200;JU1543;JU1586;JU1652;JU2007;JU2234;JU2466;JU2578;JU2586;JU2619;JU2811;JU2906;JU2907;JU3134;JU440;KR314;MY2147;MY2212;MY2713;N2;NIC1;NIC166;NIC2;NIC207;NIC255;NIC511;PX179	0.186528	shared_sweep	arm	not_HDR
WBGene00000283	-0.0190499	0.0182648	0.298272	-0.0205315	0.0186328	0.271899	-0.0105836	0.0124458	0.671182	R173.1.2	cah-5	protein-coding	0	0.586435	1	1	caenorhabditis_elegans_prjna13758	X	7020033	7023950	R173.1.1	R173.1.1	7021991	0.0190499	92	AB1;BRC20067;BRC20263;CB4852;CB4855;CB4858;CX11262;CX11271;CX11276;CX11285;CX11292;CX11314;DL226;ED3005;ED3012;ED3017;ED3040;ED3048;ED3052;ED3073;ED3077;EG4347;EG4946;GXW1;JT11398;JU1088;JU1172;JU1200;JU1395;JU1409;JU1440;JU1491;JU1543;JU1652;JU1896;JU2007;JU2016;JU2234;JU2464;JU2466;JU2513;JU2522;JU2578;JU2581;JU2586;JU2619;JU2811;JU2841;JU2853;JU2879;JU3128;JU3134;JU3144;JU774;JU778;JU782;JU830…	0.476684	shared_sweep	center	not_HDR
WBGene00000284	-0.0386043	0.0181025	0.0342395	-0.0377177	0.0181857	0.0394246	-0.0192626	0.015293	0.529591	T28F2.3.1	cah-6	protein-coding	0.0529314	0.602397	1	1	caenorhabditis_elegans_prjna13758	I	3628246	3631112	T28F2.3.1	T28F2.3.1	3629679	0.0386043	123	AB1;CB4852;CB4857;CX11264;CX11276;CX11285;DL200;DL226;ECA189;ED3012;ED3017;ED3048;ED3049;ED3052;ED3073;ED3077;EG4347;EG4724;JT11398;JU1200;JU1212;JU1213;JU1242;JU1246;JU1395;JU1409;JU1440;JU1491;JU1530;JU1543;JU1568;JU1586;JU1652;JU1666;JU1792;JU1934;JU2001;JU2007;JU2131;JU2141;JU2234;JU2250;JU2257;JU2464;JU2466;JU2478;JU2513;JU2519;JU2522;JU2534;JU2565;JU2566;JU2570;JU2572;JU2575;JU2578;JU2592;J…	0.637306	shared_sweep	arm	not_HDR
WBGene00000285	-0.0155779	0.018282	0.395232	-0.0156559	0.0183311	0.394147	-0.00592509	0.0134377	0.825745	C13C12.1b.1	cal-1	protein-coding	0.0494514	0.499263	1	1	caenorhabditis_elegans_prjna13758	V	12514835	12517248	C13C12.1b.1	C13C12.1b.1	12516041	0.0155779	141	AB1;BRC20067;BRC20263;CB4852;CB4855;CB4857;CB4858;CX11271;CX11276;CX11292;CX11315;DL200;DL226;ECA349;ED3005;ED3012;ED3017;ED3040;ED3048;ED3052;ED3073;ED3077;EG4347;EG4946;GXW1;JT11398;JU1088;JU1172;JU1200;JU1212;JU1213;JU1246;JU1395;JU1409;JU1440;JU1491;JU1530;JU1543;JU1568;JU1581;JU1586;JU1652;JU1666;JU1792;JU1808;JU1896;JU2007;JU2016;JU2017;JU2131;JU2234;JU2257;JU2464;JU2466;JU2478;JU2513;JU253…	0.73057	shared_sweep	center	not_HDR
WBGene00000286	-0.0060355	0.0183115	0.742062	-0.00856485	0.0204322	0.675555	-0.00626021	0.0111058	0.77837	C18E9.1.2	cal-2	protein-coding	0.0969307	0.211104	1	1	caenorhabditis_elegans_prjna13758	II	8960714	8961569	C18E9.1.1	C18E9.1.1	8961141	0.0060355	16	BRC20067;CB4855;GXW1;JU2464;JU2466;JU2513;JU2566;JU2619;JU2879;JU3128;KR314;MY2212;MY2585;MY2713;QX1233;RC301	0.0829016	shared_sweep	center	not_HDR
WBGene00000287	-0.0437381	0.0180412	0.0162677	-0.045044	0.0180324	0.0133402	-0.0354123	0.0133465	0.186217	M02B7.6a.1	cal-3	protein-coding	0	0.218644	1	1	caenorhabditis_elegans_prjna13758	IV	3829493	3835165	M02B7.6a.1	M02B7.6a.1	3832329	0.0437381	66	BRC20067;BRC20263;CB4852;CB4857;CB4858;CX11262;CX11264;CX11276;CX11292;CX11307;CX11314;CX11315;DL200;ECA348;ECA349;ED3012;ED3017;ED3048;ED3073;ED3077;EG4347;EG4946;JU1088;JU1172;JU1200;JU1242;JU1530;JU1792;JU2007;JU2016;JU2466;JU2513;JU2534;JU2572;JU2575;JU2619;JU2838;JU2862;JU2866;JU2907;JU310;JU3128;JU360;JU440;JU642;KR314;LKC34;MY2585;MY2713;N2;NIC166;NIC2;NIC207;NIC242;NIC255;NIC260;NIC276;NI…	0.341969	shared_sweep	arm	HDR
WBGene00000288	-0.0153432	0.018283	0.402405	-0.0179146	0.0191065	0.349629	0.0135813	0.0143248	0.636009	T07G12.1a.1	cal-4	protein-coding	0	0.172061	1	1	caenorhabditis_elegans_prjna13758	IV	10521406	10530598	T07G12.1b.2	T07G12.1b.2	10526002	0.0153432	107	AB1;BRC20067;BRC20263;CB4852;CB4855;CB4857;CB4858;CX11262;CX11264;CX11271;CX11276;CX11285;CX11292;CX11314;CX11315;DL200;DL226;ECA348;ECA349;ED3005;ED3012;ED3017;ED3040;ED3048;ED3073;ED3077;EG4347;EG4946;GXW1;JT11398;JU1088;JU1172;JU1200;JU1242;JU1395;JU1409;JU1440;JU1530;JU1568;JU1586;JU1792;JU1808;JU2007;JU2016;JU2017;JU2464;JU2466;JU2478;JU2513;JU2534;JU2572;JU2575;JU2578;JU2586;JU2592;JU2619;J…	0.554404	shared_sweep	center	not_HDR
WBGene00000289	0.000476399	0.0183167	0.979277	0.0020884	0.0186203	0.910817	0.0134957	0.0131803	0.609271	C01G6.8a.2	cam-1	protein-coding	0.0953245	0.0866474	1	1	caenorhabditis_elegans_prjna13758	II	9295915	9310304	C01G6.8c.2	C01G6.8c.2	9303109	0.000476399	24	BRC20067;CB4855;GXW1;JU1808;JU2464;JU2466;JU2513;JU2566;JU2619;JU2841;JU2879;JU3128;JU360;JU774;JU830;KR314;MY2212;MY2585;MY2713;NIC255;NIC526;NIC528;QX1233;RC301	0.124352	shared_sweep	center	not_HDR
WBGene00000292	0.0299008	0.0181885	0.101834	0.0297808	0.0182441	0.104263	-0.00484107	0.0120455	0.840953	D2024.6.2	cap-1	protein-coding	0.0866596	0.222581	1	1	caenorhabditis_elegans_prjna13758	IV	7228422	7230223	D2024.6.1	D2024.6.1	7229322	0.0299008	78	AB1;BRC20263;CB4852;CX11285;CX11307;DL200;DL226;ED3012;ED3017;ED3040;ED3048;ED3073;ED3077;EG4724;JT11398;JU1200;JU1242;JU1395;JU1530;JU1543;JU1568;JU1586;JU1792;JU2007;JU2464;JU2466;JU2478;JU2513;JU2519;JU2522;JU2534;JU2572;JU2575;JU2578;JU2586;JU2592;JU2619;JU2838;JU2841;JU2853;JU2906;JU2907;JU310;JU3128;JU3144;JU367;JU440;JU642;JU774;KR314;MY1;MY2585;MY2713;MY920;N2;NIC1;NIC166;NIC2;NIC207;NIC2…	0.404145	shared_sweep	center	not_HDR
WBGene00000293	0.00335272	0.0183151	0.854947	0.00107391	0.018504	0.953781	0.0239728	0.0134964	0.3756	M106.5.1	cap-2	protein-coding	0.0727968	0.0728276	1	1	caenorhabditis_elegans_prjna13758	II	10869196	10870827	M106.5.1	M106.5.1	10870011	0.00335272	27	BRC20067;CB4855;CX11285;ED3073;GXW1;JU2464;JU2466;JU2513;JU2534;JU2566;JU2619;JU2841;JU2879;JU3128;JU774;KR314;MY10;MY2212;MY2585;MY2713;NIC255;NIC523;NIC526;NIC528;NIC529;QX1233;RC301	0.139896	shared_sweep	center	not_HDR
WBGene00000294	-0.0156628	0.0182816	0.392657	-0.0197922	0.0186528	0.289998	-0.0319282	0.0145052	0.272472	F41G4.2b.1	cas-1	protein-coding	0	0.561523	1	1	caenorhabditis_elegans_prjna13758	X	16807455	16813656	F41G4.2b.1	F41G4.2b.1	16810555	0.0156628	33	BRC20067;CB4855;ED3048;ED3073;ED3077;JU1088;JU1586;JU1652;JU2017;JU2466;JU2478;JU2581;JU2811;JU2906;JU2907;JU3134;JU3144;JU360;JU440;JU847;MY10;MY2585;NIC1;NIC166;NIC2;NIC207;NIC231;NIC255;NIC523;NIC528;PX179;QX1792;RC301	0.170984	shared_sweep	arm	not_HDR
WBGene00000295	-0.0500283	0.0179555	0.00587022	-0.0446154	0.0182005	0.0151373	-0.0501445	0.0156836	0.111564	W01C8.6.1	cat-1	protein-coding	0.0204766	0.414876	1	1	caenorhabditis_elegans_prjna13758	X	5705690	5710737	W01C8.6.2	W01C8.6.2	5708213	0.0500283	61	AB1;BRC20067;BRC20263;CB4852;CX11315;DL226;ED3012;ED3017;ED3040;ED3048;ED3052;ED3073;ED3077;EG4946;GXW1;JT11398;JU1088;JU1200;JU1395;JU1409;JU1440;JU1543;JU1652;JU1896;JU2007;JU2234;JU2466;JU2513;JU2578;JU2586;JU2619;JU2811;JU2853;JU2879;JU3128;JU3134;JU346;JU642;JU774;JU778;JU830;KR314;LKC34;MY1;MY10;MY2212;MY2585;MY2713;MY920;NIC2;NIC207;NIC231;NIC255;NIC275;NIC511;NIC515;NIC526;PX179;QG2075;QW…	0.316062	shared_sweep	arm	not_HDR
WBGene00000296	-0.0449456	0.0180257	0.0135018	-0.0323254	0.020449	0.115592	-0.0363719	0.0140009	0.195549	B0432.5c.1	cat-2	protein-coding	0.110886	0.18155	1	1	caenorhabditis_elegans_prjna13758	II	257819	261074	B0432.5c.1	B0432.5c.1	259446	0.0449456	76	AB1;BRC20067;CB4852;DL200;ED3012;ED3017;ED3040;ED3048;ED3073;ED3077;EG4347;EG4724;GXW1;JT11398;JU1213;JU1242;JU1395;JU1409;JU1440;JU1491;JU1581;JU1586;JU1666;JU1792;JU1793;JU1808;JU2007;JU2131;JU2141;JU2234;JU2250;JU2464;JU2466;JU2519;JU2522;JU2534;JU2570;JU2862;JU310;JU311;JU3128;JU3132;JU3140;JU3144;JU397;JU775;JU778;JU792;JU830;LKC34;MY1;MY10;MY2147;MY2453;MY2585;NIC1;NIC207;NIC231;NIC236;NIC2…	0.393782	shared_sweep	arm	not_HDR
WBGene00000298	-0.0297638	0.0181897	0.103423	-0.0311192	0.0184352	0.0930454	0.0156879	0.0160264	0.625095	F32G8.6.2	cat-4	protein-coding	0	0.709024	1	1	caenorhabditis_elegans_prjna13758	V	10564880	10566464	F32G8.6.1	F32G8.6.1	10565672	0.0297638	167	AB1;BRC20067;BRC20263;CB4852;CB4855;CB4857;CB4858;CX11262;CX11264;CX11271;CX11276;CX11285;CX11292;CX11314;CX11315;DL200;DL226;ECA189;ECA348;ECA349;ECA372;ED3005;ED3012;ED3017;ED3040;ED3048;ED3052;ED3073;ED3077;EG4347;EG4724;EG4946;GXW1;JT11398;JU1088;JU1172;JU1200;JU1212;JU1213;JU1242;JU1246;JU1395;JU1409;JU1440;JU1491;JU1530;JU1543;JU1568;JU1581;JU1586;JU1652;JU1666;JU1792;JU1808;JU1896;JU1934;J…	0.865285	shared_sweep	center	not_HDR
WBGene00000301	-0.00336321	0.0183151	0.854498	0.00586818	0.0191061	0.759076	-0.0458361	0.0141389	0.106692	T13F2.8a.1	cav-1	protein-coding	0.161687	0.721838	1	1	caenorhabditis_elegans_prjna13758	IV	9772510	9773559	T13F2.8b.1	T13F2.8b.1	9773034	0.00336321	103	AB1;BRC20067;BRC20263;CB4852;CB4857;CB4858;CX11262;CX11264;CX11271;CX11276;CX11285;CX11292;CX11314;CX11315;DL200;DL226;ECA348;ECA349;ED3005;ED3012;ED3017;ED3040;ED3048;ED3073;ED3077;EG4347;EG4946;JT11398;JU1088;JU1172;JU1200;JU1242;JU1395;JU1409;JU1440;JU1530;JU1543;JU1568;JU1586;JU1792;JU1808;JU2016;JU2464;JU2466;JU2478;JU2513;JU2534;JU2572;JU2575;JU2578;JU2586;JU2592;JU2619;JU2838;JU2853;JU2862…	0.533679	shared_sweep	center	not_HDR
WBGene00000302	-0.00023018	0.0183167	0.989987	0.00030405	0.0183916	0.986827	-0.0137591	0.0149985	0.646987	C56A3.7a.1	cav-2	protein-coding	0.00713342	0.0043196	1	1	caenorhabditis_elegans_prjna13758	V	13557104	13559922	C56A3.7c.1	C56A3.7c.1	13558513	0.00023018	146	AB1;BRC20067;CB4852;CB4855;CB4857;CB4858;CX11271;CX11276;CX11292;CX11315;DL200;DL226;ECA349;ED3005;ED3012;ED3017;ED3040;ED3048;ED3049;ED3052;ED3073;ED3077;EG4347;EG4946;GXW1;JT11398;JU1088;JU1172;JU1200;JU1212;JU1242;JU1246;JU1395;JU1409;JU1440;JU1491;JU1530;JU1543;JU1568;JU1581;JU1586;JU1652;JU1666;JU1792;JU1808;JU1896;JU1934;JU2007;JU2016;JU2017;JU2131;JU2141;JU2234;JU2250;JU2257;JU2464;JU2466;…	0.756477	shared_sweep	center	not_HDR
WBGene00000366	-0.00583475	0.0183119	0.750354	0.00561111	0.0217422	0.796629	0.0223472	0.0114395	0.329933	R10E11.1c.2	cbp-1	protein-coding	0	0.0215835	1	1	caenorhabditis_elegans_prjna13758	III	9766509	9774825	R10E11.1a.1	R10E11.1a.1	9770667	0.00583475	14	JU1213;JU1246;JU1793;JU1934;JU2007;JU2106;JU2141;JU2841;JU3132;NIC501;NIC515;NIC527;QW947;WN2050	0.0725389	shared_sweep	center	not_HDR
WBGene00000367	-0.0181403	0.0182696	0.322004	-0.0177869	0.018318	0.33278	-0.0151181	0.0147491	0.608891	C54D2.5a.1	cca-1	protein-coding	0	0.222748	1	1	caenorhabditis_elegans_prjna13758	X	7847678	7875954	C54D2.5d.1	C54D2.5d.1	7861816	0.0181403	94	AB1;BRC20067;BRC20263;CB4852;CB4855;CB4858;CX11262;CX11271;CX11276;CX11285;CX11292;CX11314;CX11315;DL226;ED3005;ED3012;ED3017;ED3040;ED3048;ED3049;ED3052;ED3073;ED3077;EG4347;EG4724;EG4946;GXW1;JT11398;JU1088;JU1172;JU1200;JU1395;JU1409;JU1440;JU1491;JU1543;JU1652;JU1896;JU2007;JU2016;JU2017;JU2234;JU2464;JU2466;JU2513;JU2522;JU2578;JU2581;JU2586;JU2619;JU2811;JU2841;JU2853;JU3128;JU3134;JU3144;J…	0.487047	shared_sweep	center	not_HDR
WBGene00000368	-0.0267645	0.0182141	0.143359	-0.0269493	0.0196708	0.1723	0.000535386	0.0105898	0.979859	T28F2.5.1	ccb-1	protein-coding	0	0.685737	1	1	caenorhabditis_elegans_prjna13758	I	3641651	3647082	T28F2.5.1	T28F2.5.1	3644366	0.0267645	125	AB1;CB4852;CB4857;CX11264;CX11276;CX11285;DL200;DL226;ECA189;ECA372;ED3012;ED3017;ED3048;ED3049;ED3052;ED3073;ED3077;EG4347;EG4724;JT11398;JU1200;JU1212;JU1213;JU1242;JU1246;JU1395;JU1409;JU1440;JU1491;JU1530;JU1543;JU1568;JU1586;JU1652;JU1666;JU1792;JU1934;JU2001;JU2007;JU2131;JU2141;JU2234;JU2250;JU2257;JU2464;JU2466;JU2478;JU2513;JU2519;JU2522;JU2534;JU2565;JU2566;JU2570;JU2572;JU2575;JU2578;J…	0.647668	shared_sweep	arm	not_HDR
WBGene00000369	0.0465089	0.0180049	0.0105385	0.0570458	0.0209123	0.00697232	0.0198457	0.0100158	0.323081	Y56A3A.20.2	ccf-1	protein-coding	0.270077	0.318851	1	1	caenorhabditis_elegans_prjna13758	III	11918828	11920237	Y56A3A.20.1	Y56A3A.20.1	11919532	0.0465089	45	BRC20067;BRC20263;CB4852;CB4857;CB4858;CX11271;CX11276;CX11292;ECA349;ED3048;ED3049;ED3052;ED3073;ED3077;EG4946;JU1172;JU1395;JU1530;JU2016;JU2234;JU2464;JU2466;JU2478;JU2534;JU2619;JU2853;JU2862;JU2866;JU2879;JU310;JU3128;JU3144;JU323;MY1;MY10;MY2713;MY920;NIC231;NIC275;NIC277;NIC3;NIC528;PX179;QW947;QX1212	0.233161	shared_sweep	arm	not_HDR
WBGene00000370	-0.0181001	0.0182698	0.323082	-0.0352383	0.0205547	0.0880921	-0.0487505	0.0136768	0.0763074	Y73F8A.6.1	ccg-1	protein-coding	0.0293388	0.136248	1	1	caenorhabditis_elegans_prjna13758	IV	15270160	15275804	Y73F8A.6.1	Y73F8A.6.1	15272982	0.0181001	88	AB1;BRC20067;BRC20263;CB4852;CB4855;CB4857;CB4858;CX11262;CX11264;CX11271;CX11276;CX11292;CX11307;CX11314;CX11315;DL200;DL226;ECA349;ED3005;ED3017;ED3040;ED3048;ED3052;ED3073;ED3077;EG4347;EG4946;GXW1;JT11398;JU1088;JU1172;JU1395;JU1409;JU1440;JU1530;JU1543;JU1586;JU1808;JU2007;JU2016;JU2466;JU2478;JU2513;JU2534;JU2566;JU2575;JU2578;JU2619;JU2838;JU2841;JU2853;JU2862;JU2866;JU2879;JU2906;JU2907;J…	0.455959	shared_sweep	arm	not_HDR
WBGene00000371	-0.0146378	0.0182861	0.424422	-0.0145207	0.0184123	0.431305	-0.00158674	0.0114946	0.945046	F26E4.9.2	cox-5B	protein-coding	0.0728428	0.334009	1	1	caenorhabditis_elegans_prjna13758	I	9788725	9790050	F26E4.9.1	F26E4.9.1	9789387	0.0146378	82	AB1;CB4852;CX11276;DL200;ED3012;ED3017;ED3048;ED3049;ED3052;ED3077;EG4724;JU1200;JU1213;JU1242;JU1395;JU1440;JU1491;JU1543;JU1568;JU1586;JU1652;JU1666;JU1792;JU1793;JU1934;JU2001;JU2106;JU2131;JU2141;JU2250;JU2257;JU2464;JU2466;JU2513;JU2519;JU2522;JU2526;JU2565;JU2566;JU2570;JU2572;JU2575;JU2592;JU2600;JU2610;JU2906;JU311;JU3140;JU323;JU367;JU394;JU397;JU406;JU774;JU778;JU782;JU792;JU847;KR314;L…	0.42487	shared_sweep	center	not_HDR
WBGene00000372	-0.0509881	0.0179413	0.00497112	-0.0468105	0.025247	0.0652743	-0.00522369	0.0110772	0.813853	T10B9.10.1	cyp-13A7	protein-coding	0.0901256	0.663917	1	1	caenorhabditis_elegans_prjna13758	II	9803620	9805513	T10B9.10.1	T10B9.10.1	9804566	0.0509881	23	BRC20067;CB4855;GXW1;JU1808;JU2466;JU2513;JU2566;JU2619;JU2841;JU2879;JU3128;JU360;JU774;JU830;KR314;MY2212;MY2585;MY2713;NIC255;NIC526;NIC528;QX1233;RC301	0.119171	shared_sweep	center	not_HDR
WBGene00000373	-0.0217354	0.0182491	0.235115	-0.0218298	0.0183038	0.234497	-0.00450967	0.0130487	0.862992	F08F3.7.1	cyp-14A5	protein-coding	0.00671507	0.00255146	1	1	caenorhabditis_elegans_prjna13758	V	5421018	5423282	F08F3.7.1	F08F3.7.1	5422150	0.0217354	146	AB1;BRC20067;CB4852;CB4855;CB4857;CB4858;CX11262;CX11264;CX11271;CX11276;CX11292;CX11307;CX11314;CX11315;DL200;DL226;ECA348;ECA349;ECA372;ED3005;ED3012;ED3048;ED3049;ED3052;ED3073;EG4347;EG4946;GXW1;JT11398;JU1088;JU1172;JU1200;JU1242;JU1246;JU1395;JU1409;JU1440;JU1491;JU1530;JU1543;JU1568;JU1581;JU1586;JU1652;JU1792;JU1808;JU1896;JU1934;JU2001;JU2016;JU2141;JU2234;JU2250;JU2257;JU2464;JU2466;JU2…	0.756477	shared_sweep	arm	not_HDR
WBGene00000374	-0.0482349	0.0179811	0.00794732	-0.0491059	0.0186609	0.00919946	-0.00371339	0.0102812	0.856881	C01F6.3	cyp-31A1	pseudogenic	0.1839	0.743566	1	1	caenorhabditis_elegans_prjna13758	IV	9101773	9103851		C01F6.3	9102812	0.0482349	70	AB1;BRC20067;BRC20263;CB4852;CX11285;DL200;DL226;ED3012;ED3017;ED3040;ED3048;ED3073;ED3077;JT11398;JU1088;JU1200;JU1242;JU1395;JU1530;JU1543;JU1568;JU1586;JU1792;JU2464;JU2466;JU2478;JU2513;JU2534;JU2572;JU2575;JU2578;JU2586;JU2592;JU2619;JU2838;JU2853;JU2879;JU2906;JU2907;JU310;JU3128;JU3144;JU323;JU367;JU440;JU642;JU774;KR314;MY1;MY2585;MY2713;MY920;N2;NIC1;NIC166;NIC2;NIC207;NIC242;NIC255;NIC2…	0.362694	shared_sweep	center	not_HDR
WBGene00000375	0.057448	0.0178388	0.00150469	0.0256901	0.0206645	0.215327	-0.0648341	0.0112102	0.00427773	ZK177.5.1	cyp-44A1	protein-coding	0.0719228	0	1	1	caenorhabditis_elegans_prjna13758	II	5504044	5505975	ZK177.5.1	ZK177.5.1	5505009	0.057448	22	BRC20067;CB4852;CB4855;GXW1;JU1395;JU2016;JU2017;JU2464;JU2466;JU2619;JU2879;JU311;JU642;JU847;KR314;MY2212;MY2453;MY2585;MY2713;MY920;QX1233;RC301	0.11399	shared_sweep	center	not_HDR
WBGene00000376	0.0235588	0.0182372	0.197989	0.0164083	0.0192776	0.395751	-0.0294442	0.0129463	0.256902	ZC518.3b.1	ccr-4	protein-coding	0.0612602	0.605583	1	1	caenorhabditis_elegans_prjna13758	IV	12361542	12371852	ZC518.3e.1	ZC518.3e.1	12366697	0.0235588	75	AB1;BRC20067;BRC20263;CB4852;CX11285;DL200;DL226;ED3012;ED3017;ED3040;ED3048;ED3073;ED3077;GXW1;JT11398;JU1088;JU1200;JU1395;JU1409;JU1440;JU1530;JU1568;JU1586;JU1792;JU2007;JU2464;JU2466;JU2478;JU2513;JU2534;JU2572;JU2575;JU2578;JU2586;JU2592;JU2619;JU2838;JU2853;JU2866;JU2879;JU2906;JU2907;JU310;JU3128;JU3134;JU3144;JU323;JU367;JU440;JU642;JU774;JU830;KR314;MY1;MY2585;MY2713;MY920;N2;NIC1;NIC16…	0.388601	shared_sweep	center	not_HDR
WBGene00000377	-0.00981389	0.018303	0.59245	-0.0143525	0.0203682	0.481889	-0.0172442	0.0168386	0.609216	T05C12.7.1	cct-1	protein-coding	0.00600555	0.168068	1	1	caenorhabditis_elegans_prjna13758	II	8185443	8187601	T05C12.7.1	T05C12.7.1	8186522	0.00981389	15	BRC20067;CB4855;GXW1;JU2464;JU2466;JU2566;JU2619;JU2879;JU3128;KR314;MY2212;MY2585;MY2713;QX1233;RC301	0.0777202	shared_sweep	center	not_HDR
WBGene00000378	-0.00282278	0.0183156	0.877679	0.00224407	0.0197055	0.909453	0.0152088	0.0108179	0.482951	T21B10.7.2	cct-2	protein-coding	0	0.252488	1	1	caenorhabditis_elegans_prjna13758	II	8927741	8929815	T21B10.7.1	T21B10.7.1	8928778	0.00282278	16	BRC20067;CB4855;GXW1;JU2464;JU2466;JU2513;JU2566;JU2619;JU2879;JU3128;KR314;MY2212;MY2585;MY2713;QX1233;RC301	0.0829016	shared_sweep	center	not_HDR
WBGene00000379	0.0359271	0.0181313	0.0489706	0.0380035	0.018702	0.0435402	-0.00743846	0.00794416	0.640198	K01C8.10.1	cct-4	protein-coding	0.0569102	0.461812	1	1	caenorhabditis_elegans_prjna13758	II	8283667	8285711	K01C8.10.2	K01C8.10.2	8284689	0.0359271	16	BRC20067;CB4855;GXW1;JU2464;JU2466;JU2513;JU2566;JU2619;JU2879;JU3128;KR314;MY2212;MY2585;MY2713;QX1233;RC301	0.0829016	shared_sweep	center	not_HDR
WBGene00000380	0.0102143	0.0183018	0.577426	0.0109783	0.0184554	0.552648	-0.00891065	0.0118572	0.707523	C07G2.3.2	cct-5	protein-coding	0.0304282	0.313435	1	1	caenorhabditis_elegans_prjna13758	III	4499188	4508114	C07G2.3.1	C07G2.3.1	4503651	0.0102143	14	JU1213;JU1246;JU1793;JU1934;JU2106;JU2141;JU2464;JU2600;JU2610;JU2841;JU3132;NIC501;NIC528;WN2050	0.0725389	shared_sweep	center	not_HDR
WBGene00000381	0.0284756	0.0182005	0.119344	0.0283252	0.0182738	0.122794	-0.00386046	0.012647	0.878857	F01F1.8a.1	cct-6	protein-coding	0	0.299032	1	1	caenorhabditis_elegans_prjna13758	III	5853530	5855687	F01F1.8b.1	F01F1.8b.1	5854608	0.0284756	5	JU2007;JU2841;NIC515;NIC527;QW947	0.0259067	shared_sweep	center	not_HDR
WBGene00000382	0.00702221	0.0183097	0.701757	0.0123322	0.0202004	0.542263	0.0174393	0.0139088	0.531467	C43E11.10.2	cdc-6	protein-coding	0.114956	0.134779	1	1	caenorhabditis_elegans_prjna13758	I	4268070	4270287	C43E11.10.1	C43E11.10.1	4269178	0.00702221	115	AB1;CB4852;CX11276;DL200;DL226;ED3012;ED3017;ED3048;ED3049;ED3052;ED3073;ED3077;EG4724;JT11398;JU1200;JU1212;JU1213;JU1242;JU1246;JU1395;JU1409;JU1440;JU1491;JU1530;JU1543;JU1568;JU1586;JU1652;JU1666;JU1792;JU1793;JU1934;JU2001;JU2131;JU2141;JU2234;JU2250;JU2257;JU2464;JU2466;JU2478;JU2513;JU2519;JU2522;JU2534;JU2565;JU2566;JU2570;JU2572;JU2575;JU2578;JU2592;JU2600;JU2610;JU2838;JU2841;JU2853;JU2…	0.595855	shared_sweep	center	not_HDR
WBGene00000383	0.0222105	0.0182461	0.225002	0.0115467	0.0212232	0.587037	-0.0255089	0.012962	0.326373	C17G10.4g.1	cdc-14	protein-coding	0	0.049085	1	1	caenorhabditis_elegans_prjna13758	II	5589038	5593427	C17G10.4g.1	C17G10.4g.1	5591232	0.0222105	22	BRC20067;CB4852;CB4855;GXW1;JU1395;JU2016;JU2017;JU2464;JU2466;JU2619;JU2879;JU311;JU642;JU847;KR314;MY2212;MY2453;MY2585;MY2713;MY920;QX1233;RC301	0.11399	shared_sweep	center	not_HDR
WBGene00000386	-0.0265244	0.0182159	0.147004	-0.0224633	0.0184087	0.223881	0.0401193	0.0145153	0.168604	K06A5.7.1	cdc-25.1	protein-coding	0.0328001	0.0825369	1	1	caenorhabditis_elegans_prjna13758	I	6469386	6471922	K06A5.7.1	K06A5.7.1	6470654	0.0265244	122	AB1;CB4852;CB4855;CB4858;CX11262;CX11264;CX11271;CX11276;CX11292;CX11307;CX11314;DL200;ECA189;ECA348;ECA349;ECA372;ED3012;ED3017;ED3048;ED3052;ED3073;ED3077;EG4724;EG4946;JU1172;JU1200;JU1213;JU1242;JU1246;JU1395;JU1409;JU1440;JU1491;JU1530;JU1543;JU1568;JU1586;JU1652;JU1666;JU1792;JU1793;JU1934;JU2001;JU2016;JU2017;JU2106;JU2131;JU2141;JU2234;JU2250;JU2257;JU2464;JU2466;JU2478;JU2513;JU2519;JU25…	0.632124	shared_sweep	center	not_HDR
WBGene00000387	-0.0128586	0.0182931	0.482961	-0.00944793	0.0217215	0.664086	0.00682463	0.0116494	0.769905	F16B4.8b.1	cdc-25.2	protein-coding	0	0.20864	1	1	caenorhabditis_elegans_prjna13758	V	1567076	1585532	F16B4.8b.1	F16B4.8b.1	1576304	0.0128586	99	BRC20067;BRC20263;CB4852;CB4855;CB4857;CB4858;CX11262;CX11264;CX11271;CX11276;CX11292;CX11314;CX11315;DL226;ED3005;ED3012;ED3040;ED3048;ED3049;ED3073;EG4347;EG4724;EG4946;GXW1;JT11398;JU1088;JU1172;JU1200;JU1395;JU1409;JU1543;JU1568;JU1586;JU1652;JU1808;JU1896;JU2007;JU2016;JU2464;JU2466;JU2478;JU2522;JU2534;JU2565;JU2578;JU2581;JU2586;JU2619;JU2811;JU2838;JU2853;JU2862;JU2906;JU2907;JU311;JU3128…	0.512953	shared_sweep	arm	not_HDR
WBGene00000388	0.0255504	0.0182232	0.162513	0.023393	0.01844	0.206137	-0.022435	0.014064	0.426094	ZK637.11.2	cdc-25.3	protein-coding	0.0431961	0.688634	1	1	caenorhabditis_elegans_prjna13758	III	8916351	8917929	ZK637.11.1	ZK637.11.1	8917140	0.0255504	14	JU1213;JU1246;JU1793;JU1934;JU2007;JU2106;JU2141;JU2841;JU3132;NIC501;NIC515;NIC527;QW947;WN2050	0.0725389	shared_sweep	center	not_HDR
WBGene00000389	-0.0093631	0.0183042	0.609572	-0.00630002	0.018263	0.730505	-0.0691428	0.0186309	0.0650603	R05H5.2.1	cdc-25.4	protein-coding	0.0382884	0.775727	1	1	caenorhabditis_elegans_prjna13758	II	10188258	10189469	R05H5.2.1	R05H5.2.1	10188863	0.0093631	24	BRC20067;CB4855;CX11285;GXW1;JU1808;JU2466;JU2513;JU2566;JU2619;JU2841;JU2879;JU3128;JU360;JU774;JU830;KR314;MY2212;MY2585;MY2713;NIC255;NIC526;NIC528;QX1233;RC301	0.124352	shared_sweep	center	not_HDR
WBGene00000390	0.00253791	0.0183158	0.889941	0.00779642	0.0210234	0.711166	-0.0170587	0.0166376	0.608788	R07G3.1.2	cdc-42	protein-coding	0.0340878	0.0642516	1	1	caenorhabditis_elegans_prjna13758	II	7616452	7618245	R07G3.1.1	R07G3.1.1	7617348	0.00253791	15	BRC20067;CB4855;GXW1;JU2464;JU2466;JU2566;JU2619;JU2879;JU3128;KR314;MY2212;MY2585;MY2713;QX1233;RC301	0.0777202	shared_sweep	center	not_HDR
WBGene00000391	-0.0335546	0.0181551	0.066117	-0.0332266	0.018335	0.0715344	-0.00556577	0.0187234	0.882002	C47D2.2.1	cdd-1	protein-coding	0	0.79623	1	1	caenorhabditis_elegans_prjna13758	X	8208748	8211149	C47D2.2.1	C47D2.2.1	8209948	0.0335546	94	AB1;BRC20067;BRC20263;CB4852;CB4855;CB4858;CX11262;CX11271;CX11276;CX11285;CX11292;CX11314;CX11315;DL226;ED3005;ED3012;ED3017;ED3040;ED3048;ED3049;ED3052;ED3073;ED3077;EG4347;EG4724;EG4946;GXW1;JT11398;JU1088;JU1172;JU1200;JU1395;JU1409;JU1440;JU1491;JU1543;JU1652;JU1896;JU2007;JU2016;JU2017;JU2234;JU2464;JU2466;JU2513;JU2522;JU2578;JU2581;JU2586;JU2619;JU2811;JU2841;JU2853;JU2907;JU3128;JU3134;J…	0.487047	shared_sweep	center	not_HDR
WBGene00000392	-0.0212422	0.0182521	0.245949	-0.0215239	0.0186017	0.248687	0.00237104	0.0140473	0.932832	F49E8.4.1	cdd-2	protein-coding	0.124194	0.205985	1	1	caenorhabditis_elegans_prjna13758	IV	7547118	7547893	F49E8.4.1	F49E8.4.1	7547505	0.0212422	78	AB1;BRC20263;CB4852;CX11285;CX11307;DL200;DL226;ED3012;ED3017;ED3040;ED3048;ED3073;ED3077;EG4724;JT11398;JU1200;JU1242;JU1395;JU1530;JU1543;JU1568;JU1586;JU1792;JU2007;JU2464;JU2466;JU2478;JU2513;JU2519;JU2522;JU2534;JU2572;JU2575;JU2578;JU2586;JU2592;JU2619;JU2838;JU2841;JU2853;JU2906;JU2907;JU310;JU3128;JU3144;JU367;JU440;JU642;JU774;KR314;MY1;MY2585;MY2713;MY920;N2;NIC1;NIC166;NIC2;NIC207;NIC2…	0.404145	shared_sweep	center	not_HDR
WBGene00000393	0.0236671	0.0182365	0.195925	0.0210609	0.0187136	0.261825	0.019835	0.0155035	0.523141	C15B12.7b.1	cdf-1	protein-coding	0.00628359	0.0285138	1	1	caenorhabditis_elegans_prjna13758	X	6499916	6505143	C15B12.7a.1	C15B12.7a.1	6502529	0.0236671	92	AB1;BRC20067;BRC20263;CB4852;CB4855;CB4858;CX11262;CX11271;CX11285;CX11292;CX11314;DL226;ECA348;ED3005;ED3012;ED3017;ED3040;ED3048;ED3052;ED3073;ED3077;EG4347;EG4946;GXW1;JT11398;JU1088;JU1172;JU1200;JU1395;JU1409;JU1440;JU1491;JU1543;JU1652;JU1896;JU2007;JU2016;JU2234;JU2464;JU2466;JU2513;JU2522;JU2578;JU2581;JU2586;JU2619;JU2811;JU2841;JU2853;JU2879;JU3128;JU3134;JU3144;JU774;JU778;JU782;JU830;…	0.476684	shared_sweep	center	not_HDR
WBGene00000395	0.0252966	0.018225	0.16675	0.0300745	0.0183613	0.103091	-0.0505916	0.0150772	0.0950394	ZK112.7.1	cdh-3	protein-coding	0.294865	0.721011	1	1	caenorhabditis_elegans_prjna13758	III	7741229	7754448	ZK112.7.1	ZK112.7.1	7747838	0.0252966	14	JU1213;JU1246;JU1793;JU1934;JU2007;JU2106;JU2141;JU2841;JU3132;NIC501;NIC515;NIC527;QW947;WN2050	0.0725389	shared_sweep	center	not_HDR
WBGene00000396	-0.0127482	0.0182935	0.48673	-0.0124974	0.0183296	0.496186	-0.0179807	0.0152089	0.555139	F25F2.2.1	cdh-4	protein-coding	0.105221	0.527393	1	1	caenorhabditis_elegans_prjna13758	III	4520357	4536994	F25F2.2.1	F25F2.2.1	4528675	0.0127482	14	JU1213;JU1246;JU1793;JU1934;JU2106;JU2141;JU2464;JU2600;JU2610;JU2841;JU3132;NIC501;NIC528;WN2050	0.0725389	shared_sweep	center	not_HDR
WBGene00000397	-0.00852888	0.0183063	0.641819	-0.00202741	0.0247162	0.934711	-0.00667122	0.00849688	0.695078	F08B4.2c.1	cdh-5	protein-coding	0.228946	0.301373	1	1	caenorhabditis_elegans_prjna13758	IV	8668935	8676619	F08B4.2c.1	F08B4.2c.1	8672777	0.00852888	70	AB1;BRC20067;BRC20263;CB4852;CX11285;CX11307;DL200;DL226;ED3012;ED3017;ED3040;ED3048;ED3073;ED3077;JT11398;JU1088;JU1200;JU1242;JU1395;JU1530;JU1543;JU1568;JU1586;JU1792;JU2464;JU2466;JU2478;JU2513;JU2534;JU2572;JU2575;JU2578;JU2586;JU2592;JU2619;JU2838;JU2853;JU2879;JU2906;JU2907;JU310;JU3128;JU3144;JU323;JU367;JU440;JU642;JU774;KR314;MY1;MY2585;MY2713;MY920;N2;NIC1;NIC166;NIC2;NIC207;NIC242;NIC…	0.362694	shared_sweep	center	not_HDR
WBGene00000399	-0.0343026	0.0181478	0.0602482	-0.0508684	0.0274105	0.0650303	0.00979705	0.00607006	0.420677	R05H10.6.2	cdh-7	protein-coding	0.0201	0.421132	1	1	caenorhabditis_elegans_prjna13758	II	14843229	14850905	R05H10.6.1	R05H10.6.1	14847067	0.0343026	0	NA	0	not_swept	arm	not_HDR
WBGene00000401	-0.0423402	0.0180587	0.0200753	-0.0367775	0.02078	0.0783553	-0.0100438	0.00922808	0.586943	F59C12.1.1	cdh-9	protein-coding	0.0629359	0.469692	1	1	caenorhabditis_elegans_prjna13758	X	16595231	16602245	F59C12.1b.1	F59C12.1b.1	16598738	0.0423402	31	BRC20067;ED3048;ED3073;ED3077;JU1088;JU1586;JU1652;JU2466;JU2478;JU2581;JU2811;JU2906;JU2907;JU3134;JU3144;JU360;JU440;JU847;MY10;MY2585;NIC1;NIC166;NIC2;NIC207;NIC231;NIC255;NIC523;NIC528;PX179;QX1792;RC301	0.160622	shared_sweep	arm	not_HDR
WBGene00000402	-0.0342271	0.0181485	0.06082	-0.0452169	0.0240148	0.0612452	0.012864	0.00918819	0.484766	C45G7.5.1	cdh-10	protein-coding	0	0.291139	1	1	caenorhabditis_elegans_prjna13758	IV	2436498	2463369	C45G7.5.1	C45G7.5.1	2449933	0.0342271	58	BRC20067;CB4852;CB4857;CB4858;CX11262;CX11276;CX11292;CX11307;CX11314;ECA348;ED3012;ED3048;ED3073;ED3077;EG4347;EG4946;JU1088;JU1172;JU1200;JU1242;JU1530;JU2016;JU2464;JU2466;JU2478;JU2513;JU2534;JU2566;JU2572;JU2619;JU2853;JU2862;JU2866;JU2906;JU2907;JU310;JU3128;JU3134;JU360;KR314;MY1;MY2212;MY2585;MY2713;N2;NIC166;NIC2;NIC255;NIC276;NIC511;NIC523;NIC527;NIC528;PB306;PS2025;QG556;QX1212;RC301	0.300518	shared_sweep	arm	not_HDR
WBGene00000403	-0.00913503	0.0183048	0.618318	0.00570619	0.0249619	0.819429	-0.0260048	0.0148581	0.38262	B0034.3a.1	casy-1	protein-coding	0	0	1	1	caenorhabditis_elegans_prjna13758	II	5945405	5956683	B0034.3d.1	B0034.3d.1	5951044	0.00913503	19	BRC20067;CB4855;GXW1;JU2017;JU2464;JU2466;JU2619;JU2879;JU311;JU642;JU847;KR314;MY2212;MY2453;MY2585;MY2713;MY920;QX1233;RC301	0.0984456	shared_sweep	center	not_HDR
WBGene00000405	0.0350603	0.0181402	0.0547473	0.0317702	0.0189899	0.0959723	-0.0167924	0.0140795	0.551657	T05G5.3.1	cdk-1	protein-coding	0.0776701	0.390542	1	1	caenorhabditis_elegans_prjna13758	III	9747472	9748852	T05G5.3.1	T05G5.3.1	9748162	0.0350603	14	JU1213;JU1246;JU1793;JU1934;JU2007;JU2106;JU2141;JU2841;JU3132;NIC501;NIC515;NIC527;QW947;WN2050	0.0725389	shared_sweep	center	not_HDR
WBGene00000406	0.017532	0.0182727	0.33854	0.0337214	0.0191358	0.0796417	-0.0766785	0.0152306	0.0126541	F18H3.5.1	cdk-4	protein-coding	0.0594828	0.0765922	1	1	caenorhabditis_elegans_prjna13758	X	13515856	13518911	F18H3.5.1	F18H3.5.1	13517383	0.017532	37	BRC20067;CX11315;ED3017;ED3040;ED3048;ED3077;EG4347;EG4724;JU1088;JU1200;JU1543;JU1586;JU1652;JU1896;JU2007;JU2234;JU2466;JU2578;JU2586;JU2619;JU2811;JU2906;JU2907;JU3134;JU440;KR314;MY2147;MY2212;MY2713;N2;NIC1;NIC166;NIC2;NIC207;NIC255;NIC511;PX179	0.19171	shared_sweep	arm	not_HDR
WBGene00000407	0.00496135	0.0183132	0.786748	-0.012976	0.0242002	0.592452	-0.0280141	0.012366	0.258764	T27E9.3.1	cdk-5	protein-coding	0.0608841	0.101186	1	1	caenorhabditis_elegans_prjna13758	III	13464687	13466342	T27E9.3.1	T27E9.3.1	13465514	0.00496135	51	BRC20067;BRC20263;CB4852;CB4858;CX11271;CX11276;CX11285;CX11292;ECA349;ED3048;ED3052;ED3073;ED3077;EG4347;EG4946;JU1395;JU1409;JU1530;JU1586;JU2007;JU2016;JU2464;JU2466;JU2478;JU2534;JU2578;JU2862;JU2866;JU2879;JU310;JU3128;JU3144;JU323;JU642;MY1;MY10;MY920;NIC231;NIC266;NIC267;NIC268;NIC274;NIC275;NIC276;NIC277;NIC3;NIC515;NIC528;PX179;QW947;QX1212	0.264249	shared_sweep	arm	not_HDR
WBGene00000408	-0.0425107	0.0180566	0.0195729	-0.0400186	0.018318	0.0301381	0.0229291	0.0137876	0.406729	Y39G10AL.3.1	cdk-7	protein-coding	0.00623745	0.128756	1	1	caenorhabditis_elegans_prjna13758	I	2281503	2291205	Y39G10AL.3.1	Y39G10AL.3.1	2286354	0.0425107	23	BRC20263;CB4857;CX11285;DL226;ED3048;ED3052;ED3077;EG4347;JU2464;JU2466;JU2513;JU2578;JU2811;JU2853;JU2866;JU323;LKC34;NIC231;NIC236;NIC274;NIC3;PX179;QW947	0.119171	shared_sweep	arm	not_HDR
WBGene00000409	0.0227901	0.0182423	0.213086	0.0207297	0.0189575	0.275565	-0.0108985	0.0132637	0.681654	F39H11.3.1	cdk-8	protein-coding	0	0.616787	1	1	caenorhabditis_elegans_prjna13758	I	8702466	8705825	F39H11.3.1	F39H11.3.1	8704145	0.0227901	31	AB1;CB4852;CX11276;DL200;ED3017;ED3048;ED3049;ED3052;ED3077;EG4724;JU1395;JU1530;JU1543;JU1652;JU2234;JU2464;JU2466;JU2513;JU2565;JU2906;JU310;JU3128;JU3132;JU323;JU847;KR314;LKC34;MY10;NIC275;NIC3;QW947	0.160622	shared_sweep	center	not_HDR
WBGene00000410	0.0196927	0.0182612	0.282219	0.028764	0.0209524	0.171424	0.00997044	0.00563536	0.377473	H25P06.2b.1	cdk-9	protein-coding	0.154451	0.0974187	1	1	caenorhabditis_elegans_prjna13758	I	11323527	11333154	H25P06.2a.1	H25P06.2a.1	11328340	0.0196927	50	AB1;CB4852;DL200;ED3017;ED3048;ED3052;ED3077;EG4724;JU1213;JU1242;JU1395;JU1440;JU1491;JU1543;JU1652;JU1666;JU1793;JU1934;JU2001;JU2106;JU2131;JU2141;JU2513;JU2519;JU2526;JU2565;JU2570;JU2600;JU2610;JU3140;JU323;JU397;JU774;JU778;JU782;JU792;JU847;LKC34;MY920;NIC199;NIC231;NIC259;NIC261;NIC265;NIC271;NIC274;NIC275;NIC501;NIC513;NIC514	0.259067	shared_sweep	arm	not_HDR
WBGene00000411	0.0172478	0.0182742	0.346445	0.0176585	0.0201769	0.382579	0.00138733	0.0142733	0.96129	R06F6.1.1	cdl-1	protein-coding	0.080328	0.496017	1	1	caenorhabditis_elegans_prjna13758	II	10785452	10787272	R06F6.1.1	R06F6.1.1	10786362	0.0172478	26	BRC20067;CB4855;CX11285;ED3073;GXW1;JU2466;JU2513;JU2534;JU2566;JU2619;JU2841;JU2879;JU3128;JU774;KR314;MY10;MY2212;MY2585;MY2713;NIC255;NIC523;NIC526;NIC528;NIC529;QX1233;RC301	0.134715	shared_sweep	center	not_HDR
WBGene00000412	0.00861733	0.0198869	0.665457	-0.00546045	0.0242382	0.822093	0.0162604	0.00800423	0.311532	F35E8.11.1	cdr-1	protein-coding	0	0.437029	1	1	caenorhabditis_elegans_prjna13758	V	15921309	15922820	F35E8.11.1	F35E8.11.1	15922064	0.00861733	131	AB1;BRC20067;CB4852;CB4855;CB4857;CB4858;CX11271;CX11276;CX11285;CX11292;DL200;DL226;ECA349;ED3012;ED3017;ED3040;ED3048;ED3049;ED3052;ED3073;ED3077;EG4347;EG4946;GXW1;JT11398;JU1088;JU1172;JU1200;JU1212;JU1213;JU1242;JU1246;JU1395;JU1409;JU1440;JU1491;JU1530;JU1543;JU1568;JU1581;JU1586;JU1666;JU1792;JU1808;JU1896;JU1934;JU2007;JU2016;JU2017;JU2131;JU2141;JU2234;JU2250;JU2257;JU2464;JU2466;JU2478;…	0.678756	shared_sweep	center	HDR
WBGene00000413	0.0390632	0.0180973	0.0321362	0.0352163	0.0191242	0.0671141	0.0136103	0.0107874	0.528901	Y54E10A.15.1	cdt-1	protein-coding	0	0.134489	1	1	caenorhabditis_elegans_prjna13758	I	3223160	3228104	Y54E10A.15.1	Y54E10A.15.1	3225632	0.0390632	109	AB1;BRC20263;CB4852;CB4857;CX11276;CX11285;DL226;ED3012;ED3048;ED3049;ED3052;ED3077;EG4347;JT11398;JU1200;JU1212;JU1213;JU1242;JU1246;JU1395;JU1409;JU1440;JU1491;JU1530;JU1543;JU1568;JU1586;JU1666;JU1792;JU1934;JU2001;JU2007;JU2131;JU2141;JU2234;JU2250;JU2257;JU2464;JU2466;JU2478;JU2513;JU2519;JU2522;JU2526;JU2534;JU2565;JU2566;JU2570;JU2572;JU2575;JU2578;JU2592;JU2600;JU2811;JU2838;JU2841;JU2853…	0.564767	shared_sweep	arm	not_HDR
WBGene00000414	-0.073961	0.0175175	3.74074837218222e-05	-0.0790484	0.0178416	1.58530141459372e-05	0.0312603	0.0110922	0.160435	ZK1236.2.1	cec-1	protein-coding	0.172072	0.554113	0.966946	1	caenorhabditis_elegans_prjna13758	III	8426333	8428583	ZK1236.2.1	ZK1236.2.1	8427458	0.073961	14	JU1213;JU1246;JU1793;JU1934;JU2007;JU2106;JU2141;JU2841;JU3132;NIC501;NIC515;NIC527;QW947;WN2050	0.0725389	shared_sweep	center	not_HDR
WBGene00000415	0.00399697	0.0183144	0.827474	0.0107917	0.0224816	0.631764	0.00539082	0.00515278	0.601515	Y47H9C.4b.2	ced-1	protein-coding	0.216469	0.289994	1	1	caenorhabditis_elegans_prjna13758	I	11851554	11868105	Y47H9C.4c.1	Y47H9C.4c.1	11859829	0.00399697	80	AB1;CB4852;DL200;ED3012;ED3017;ED3048;ED3052;ED3077;EG4724;EG4946;JU1200;JU1213;JU1242;JU1395;JU1440;JU1491;JU1543;JU1568;JU1586;JU1652;JU1666;JU1792;JU1793;JU1934;JU2001;JU2106;JU2131;JU2141;JU2250;JU2257;JU2464;JU2466;JU2519;JU2526;JU2565;JU2566;JU2570;JU2572;JU2575;JU2592;JU2600;JU2610;JU311;JU3140;JU323;JU367;JU394;JU397;JU406;JU440;JU774;JU775;JU778;JU782;JU792;JU847;LKC34;MY920;N2;NIC1;NIC1…	0.414508	shared_sweep	arm	not_HDR
WBGene00000416	0.036043	0.0182763	0.0500553	0.0562575	0.0240436	0.0203433	0.0293556	0.011371	0.198356	Y41D4B.13a.2	ced-2	protein-coding	0.0109428	0.144564	1	1	caenorhabditis_elegans_prjna13758	IV	1597318	1601621	Y41D4B.13b.1	Y41D4B.13b.1	1599469	0.036043	76	BRC20067;CB4857;CB4858;CX11262;CX11271;CX11276;CX11292;CX11307;CX11314;ECA348;ED3005;ED3012;ED3048;ED3073;ED3077;EG4347;EG4946;JU1088;JU1172;JU1200;JU1409;JU1440;JU1543;JU1568;JU1652;JU2007;JU2016;JU2257;JU2464;JU2466;JU2478;JU2513;JU2534;JU2566;JU2572;JU2581;JU2619;JU2841;JU2853;JU2866;JU2906;JU2907;JU3128;JU3134;JU346;JU360;JU774;JU830;JU847;MY1;MY10;MY18;MY2585;MY2713;MY518;MY795;N2;NIC1;NIC16…	0.393782	shared_sweep	arm	HDR
WBGene00000417	-0.00875121	0.0183058	0.633156	0.00300499	0.0221491	0.892225	0.0294886	0.0156288	0.346673	C48D1.2b.1	ced-3	protein-coding	0.0468205	0.0871988	1	1	caenorhabditis_elegans_prjna13758	IV	13198261	13204137	C48D1.2b.1	C48D1.2b.1	13201199	0.00875121	116	AB1;BRC20067;BRC20263;CB4852;CB4855;CB4857;CB4858;CX11262;CX11264;CX11271;CX11276;CX11285;CX11292;CX11307;CX11314;CX11315;DL200;DL226;ECA348;ECA349;ED3005;ED3012;ED3017;ED3040;ED3048;ED3073;ED3077;EG4347;EG4724;EG4946;GXW1;JT11398;JU1088;JU1172;JU1200;JU1395;JU1409;JU1440;JU1530;JU1543;JU1586;JU1808;JU2007;JU2016;JU2017;JU2466;JU2478;JU2513;JU2519;JU2522;JU2534;JU2566;JU2572;JU2575;JU2578;JU2586;…	0.601036	shared_sweep	arm	not_HDR
WBGene00000418	-0.0169911	0.0182754	0.353687	-0.0185499	0.0191118	0.332982	-0.00680506	0.0118871	0.775009	C35D10.9b.1	ced-4	protein-coding	0.00774588	0.0995889	1	1	caenorhabditis_elegans_prjna13758	III	4852325	4855171	C35D10.9b.1	C35D10.9b.1	4853748	0.0169911	16	JU1213;JU1246;JU1793;JU1934;JU2106;JU2141;JU2464;JU2600;JU2610;JU2841;JU3132;NIC501;NIC515;NIC527;NIC528;WN2050	0.0829016	shared_sweep	center	not_HDR
WBGene00000419	0.020972	0.0182538	0.252028	0.0284517	0.0223663	0.204899	0.00907493	0.0078134	0.562112	C02F4.1.2	ced-5	protein-coding	0.0935666	0.28443	1	1	caenorhabditis_elegans_prjna13758	IV	10484110	10492913	C02F4.1.1	C02F4.1.1	10488511	0.020972	107	AB1;BRC20067;BRC20263;CB4852;CB4855;CB4857;CB4858;CX11262;CX11264;CX11271;CX11276;CX11285;CX11292;CX11314;CX11315;DL200;DL226;ECA348;ECA349;ED3005;ED3012;ED3017;ED3040;ED3048;ED3073;ED3077;EG4347;EG4946;GXW1;JT11398;JU1088;JU1172;JU1200;JU1242;JU1395;JU1409;JU1440;JU1530;JU1568;JU1586;JU1792;JU1808;JU2007;JU2016;JU2017;JU2464;JU2466;JU2478;JU2513;JU2534;JU2572;JU2575;JU2578;JU2586;JU2592;JU2619;J…	0.554404	shared_sweep	center	not_HDR
WBGene00000420	-0.00498072	0.0183132	0.785935	-0.00869089	0.0193628	0.654055	-0.0132662	0.0110807	0.55014	F56D2.7.2	ced-6	protein-coding	0.119544	0.495255	1	1	caenorhabditis_elegans_prjna13758	III	5595771	5598061	F56D2.7.1	F56D2.7.1	5596916	0.00498072	16	JU1213;JU1246;JU1793;JU1934;JU2007;JU2106;JU2141;JU2600;JU2610;JU2841;JU3132;NIC501;NIC515;NIC527;QW947;WN2050	0.0829016	shared_sweep	center	not_HDR
WBGene00000421	0.00315607	0.0183153	0.86337	-0.00198326	0.0187634	0.915933	-0.0284196	0.0115685	0.220845	C48B4.4c.1	ced-7	protein-coding	0.0374463	0.0331422	1	1	caenorhabditis_elegans_prjna13758	III	9570390	9580089	C48B4.4c.1	C48B4.4c.1	9575239	0.00315607	14	JU1213;JU1246;JU1793;JU1934;JU2007;JU2106;JU2141;JU2841;JU3132;NIC501;NIC515;NIC527;QW947;WN2050	0.0725389	shared_sweep	center	not_HDR
WBGene00000422	0.0254232	0.0182241	0.164627	0.0219301	0.0184241	0.235414	-0.0339287	0.0138904	0.223486	F08F1.5.1	ced-8	protein-coding	0.156213	0.7124	1	1	caenorhabditis_elegans_prjna13758	X	8414006	8416919	F08F1.5.1	F08F1.5.1	8415462	0.0254232	77	AB1;BRC20067;BRC20263;CB4852;CX11276;CX11285;CX11315;DL226;ED3012;ED3017;ED3040;ED3048;ED3049;ED3052;ED3073;ED3077;EG4724;GXW1;JT11398;JU1088;JU1200;JU1395;JU1409;JU1440;JU1491;JU1543;JU1652;JU1896;JU2007;JU2017;JU2234;JU2464;JU2466;JU2513;JU2522;JU2578;JU2581;JU2586;JU2619;JU2811;JU2841;JU2853;JU2907;JU3134;JU3144;JU360;JU774;JU778;JU782;JU830;KR314;LKC34;MY1;MY10;MY2212;MY2585;MY2713;MY920;NIC2…	0.398964	shared_sweep	center	not_HDR
WBGene00000424	0.0177945	0.0182714	0.331338	0.0168914	0.0186301	0.36573	0.00614302	0.0115849	0.791196	C09G12.8b.1	ced-10	protein-coding	0.132031	0.259056	1	1	caenorhabditis_elegans_prjna13758	IV	3506328	3509527	C09G12.8a.1	C09G12.8a.1	3507927	0.0177945	66	BRC20067;BRC20263;CB4852;CB4857;CB4858;CX11262;CX11264;CX11276;CX11292;CX11307;CX11314;CX11315;DL200;ECA348;ECA349;ED3012;ED3017;ED3048;ED3073;ED3077;EG4347;EG4946;JU1088;JU1172;JU1200;JU1242;JU1409;JU1530;JU2007;JU2016;JU2466;JU2513;JU2534;JU2572;JU2575;JU2619;JU2838;JU2853;JU2862;JU2866;JU2907;JU310;JU3128;JU360;JU642;KR314;LKC34;MY1;MY2585;MY2713;N2;NIC166;NIC2;NIC207;NIC242;NIC255;NIC260;NIC2…	0.341969	shared_sweep	arm	HDR
WBGene00000425	-0.02228	0.0182456	0.223548	-0.0226477	0.0183023	0.217457	-0.013314	0.0148483	0.654424	ZK512.3.1	ced-11	protein-coding	0.0754169	0.487437	1	1	caenorhabditis_elegans_prjna13758	III	9119556	9125162	ZK512.3.1	ZK512.3.1	9122359	0.02228	14	JU1213;JU1246;JU1793;JU1934;JU2007;JU2106;JU2141;JU2841;JU3132;NIC501;NIC515;NIC527;QW947;WN2050	0.0725389	shared_sweep	center	not_HDR
WBGene00000426	-0.0063666	0.0183109	0.728453	-0.0140716	0.0195399	0.472318	0.0313684	0.0139521	0.262367	Y106G6E.5a.1	ced-12	protein-coding	0.012775	0.0522331	1	1	caenorhabditis_elegans_prjna13758	I	10222881	10227009	Y106G6E.5a.1	Y106G6E.5a.1	10224945	0.0063666	21	AB1;CB4852;CX11276;DL200;ED3017;ED3048;ED3052;ED3077;JU1395;JU1543;JU1652;JU2464;JU2466;JU2513;JU2565;JU323;JU847;LKC34;MY10;NIC275;QW947	0.108808	shared_sweep	center	not_HDR
WBGene00000428	-0.0299535	0.018188	0.101227	-0.0303361	0.0183139	0.0992812	-0.00635456	0.0142435	0.823721	F16H11.4.1	ceh-1	protein-coding	0.00373402	0.0184536	1	1	caenorhabditis_elegans_prjna13758	X	4653167	4654157	F16H11.4.1	F16H11.4.1	4653662	0.0299535	93	AB1;BRC20067;BRC20263;CB4852;CX11307;DL226;ED3012;ED3017;ED3040;ED3048;ED3049;ED3052;ED3073;ED3077;EG4946;GXW1;JT11398;JU1200;JU1212;JU1213;JU1395;JU1409;JU1440;JU1491;JU1530;JU1543;JU1568;JU1586;JU1652;JU1808;JU1896;JU2007;JU2017;JU2234;JU2257;JU2466;JU2513;JU2522;JU2565;JU2575;JU2578;JU2586;JU2619;JU2811;JU2853;JU2879;JU2907;JU310;JU311;JU3132;JU3134;JU3144;JU367;JU394;JU406;JU642;JU774;JU778;J…	0.481865	shared_sweep	arm	not_HDR
WBGene00000429	-0.0357647	0.018133	0.050012	-0.0394853	0.0192578	0.0417031	0.0139996	0.0120341	0.561484	C27A12.5.1	ceh-2	protein-coding	0.0781734	0.210596	1	1	caenorhabditis_elegans_prjna13758	I	6046788	6050451	C27A12.5.1	C27A12.5.1	6048619	0.0357647	134	AB1;BRC20067;BRC20263;CB4852;CB4855;CB4858;CX11262;CX11264;CX11271;CX11276;CX11292;CX11307;CX11314;DL200;ECA189;ECA348;ECA349;ECA372;ED3012;ED3017;ED3048;ED3052;ED3073;ED3077;EG4724;EG4946;GXW1;JU1088;JU1172;JU1200;JU1213;JU1242;JU1246;JU1395;JU1409;JU1440;JU1491;JU1530;JU1543;JU1568;JU1586;JU1652;JU1666;JU1792;JU1793;JU1934;JU2001;JU2016;JU2017;JU2106;JU2131;JU2141;JU2234;JU2250;JU2257;JU2464;JU…	0.694301	shared_sweep	center	not_HDR
WBGene00000430	-0.0526827	0.0179157	0.00368061	-0.0574284	0.0200999	0.00475106	0.011962	0.0113995	0.600422	C16C2.1.1	ceh-5	protein-coding	0.233039	0.359514	1	1	caenorhabditis_elegans_prjna13758	I	9727169	9728034	C16C2.1.1	C16C2.1.1	9727601	0.0526827	82	AB1;CB4852;CX11276;DL200;ED3012;ED3017;ED3048;ED3049;ED3052;ED3077;EG4724;JU1200;JU1213;JU1242;JU1395;JU1440;JU1491;JU1543;JU1568;JU1586;JU1652;JU1666;JU1792;JU1793;JU1934;JU2001;JU2106;JU2131;JU2141;JU2250;JU2257;JU2464;JU2466;JU2513;JU2519;JU2522;JU2526;JU2565;JU2566;JU2570;JU2572;JU2575;JU2592;JU2600;JU2610;JU2906;JU311;JU3140;JU323;JU367;JU394;JU397;JU406;JU774;JU778;JU782;JU792;JU847;KR314;L…	0.42487	shared_sweep	center	not_HDR
WBGene00000431	-0.0488516	0.0179724	0.00716913	-0.0543894	0.0191496	0.0049993	0.0233717	0.013871	0.400586	K02B12.1.1	ceh-6	protein-coding	0.0787267	0.47279	1	1	caenorhabditis_elegans_prjna13758	I	8498112	8502604	K02B12.1.1	K02B12.1.1	8500358	0.0488516	52	AB1;CB4852;CX11276;DL200;ED3012;ED3017;ED3048;ED3049;ED3052;ED3077;EG4724;JU1200;JU1395;JU1530;JU1543;JU1568;JU1586;JU1652;JU1792;JU2234;JU2257;JU2464;JU2466;JU2513;JU2534;JU2565;JU2566;JU2572;JU2575;JU2592;JU2906;JU310;JU311;JU3128;JU3132;JU323;JU367;JU394;JU406;JU847;KR314;LKC34;MY10;N2;NIC1;NIC2;NIC207;NIC255;NIC275;NIC3;QW947;WN2050	0.26943	shared_sweep	center	not_HDR
WBGene00000434	-0.035403	0.0181367	0.0523994	-0.0419385	0.0201183	0.0384435	0.0244413	0.0162005	0.451581	Y65B4BR.9.1	ceh-9	protein-coding	0.0083732	0.344645	1	1	caenorhabditis_elegans_prjna13758	I	565284	566588	Y65B4BR.9.1	Y65B4BR.9.1	565936	0.035403	28	CB4858;CX11292;CX11307;CX11314;DL226;ECA348;ECA349;ED3005;ED3077;JT11398;JU1172;JU1530;JU1652;JU2016;JU2513;JU2534;JU2862;JU310;JU3132;JU323;JU346;JU367;MY518;NIC231;NIC3;PS2025;QW947;QX1212	0.145078	shared_sweep	arm	not_HDR
WBGene00000435	-0.0141681	0.018288	0.439462	-0.0113484	0.0197411	0.566065	-0.00849569	0.0110458	0.700988	W03A3.1.1	ceh-10	protein-coding	0.0325985	0.169067	1	1	caenorhabditis_elegans_prjna13758	III	5799047	5801115	W03A3.1.1	W03A3.1.1	5800081	0.0141681	5	JU2007;JU2841;NIC515;NIC527;QW947	0.0259067	shared_sweep	center	not_HDR
WBGene00000437	-0.0417405	0.018066	0.0219317	-0.0397501	0.0184801	0.0327413	0.0134607	0.0126094	0.594135	R13A5.5.2	ceh-13	protein-coding	0.0789821	0.124477	1	1	caenorhabditis_elegans_prjna13758	III	7555660	7558041	R13A5.5.1	R13A5.5.1	7556850	0.0417405	5	JU2007;JU2841;NIC515;NIC527;QW947	0.0259067	shared_sweep	center	not_HDR
WBGene00000438	-0.0290726	0.0181955	0.111743	-0.0285185	0.0180947	0.116673	-0.0579875	0.01623	0.0756245	F46C8.5.1	ceh-14	protein-coding	0.0810639	0.683115	1	1	caenorhabditis_elegans_prjna13758	X	7527769	7532732	F46C8.5.1	F46C8.5.1	7530250	0.0290726	84	AB1;BRC20067;BRC20263;CB4852;CB4855;CB4858;CX11262;CX11271;CX11276;CX11285;CX11292;CX11314;DL226;ED3005;ED3012;ED3017;ED3040;ED3048;ED3052;ED3073;ED3077;EG4347;EG4946;GXW1;JT11398;JU1088;JU1172;JU1200;JU1395;JU1409;JU1440;JU1491;JU1543;JU1652;JU1896;JU2007;JU2016;JU2017;JU2234;JU2464;JU2466;JU2513;JU2578;JU2581;JU2586;JU2619;JU2811;JU2841;JU2853;JU3128;JU3134;JU3144;JU360;JU774;JU778;JU830;KR314;…	0.435233	shared_sweep	center	not_HDR
WBGene00000441	-0.00715847	0.0183094	0.696253	-0.0093185	0.0185006	0.615065	0.0258812	0.0153144	0.399175	ZC64.3.1	ceh-18	protein-coding	0.0139464	0.0635529	1	1	caenorhabditis_elegans_prjna13758	X	3843367	3857797	ZC64.3b.1	ZC64.3b.1	3850582	0.00715847	113	AB1;BRC20067;BRC20263;CB4852;CB4855;CB4858;CX11271;CX11292;CX11314;DL226;ECA349;ED3005;ED3012;ED3017;ED3040;ED3048;ED3049;ED3052;ED3073;ED3077;EG4347;EG4946;GXW1;JT11398;JU1172;JU1200;JU1212;JU1213;JU1395;JU1409;JU1440;JU1491;JU1530;JU1543;JU1568;JU1586;JU1652;JU1792;JU1808;JU1896;JU1934;JU2007;JU2016;JU2141;JU2234;JU2257;JU2464;JU2466;JU2513;JU2522;JU2565;JU2566;JU2572;JU2575;JU2576;JU2578;JU258…	0.585492	shared_sweep	arm	not_HDR
WBGene00000442	-0.02014	0.0182587	0.271398	-0.0234382	0.0186301	0.209906	0.0248525	0.0137796	0.368312	F20D12.6a.1	ceh-19	protein-coding	0	0.177125	1	1	caenorhabditis_elegans_prjna13758	IV	7953500	7955949	F20D12.6b.1	F20D12.6b.1	7954724	0.02014	68	AB1;BRC20263;CB4852;CX11285;CX11307;DL200;DL226;ED3012;ED3017;ED3040;ED3048;ED3073;ED3077;JT11398;JU1200;JU1242;JU1395;JU1530;JU1543;JU1568;JU1586;JU1792;JU2464;JU2466;JU2478;JU2513;JU2534;JU2572;JU2575;JU2578;JU2586;JU2592;JU2619;JU2838;JU2841;JU2853;JU2906;JU2907;JU310;JU3128;JU3144;JU367;JU440;JU642;JU774;KR314;MY1;MY2585;MY2713;MY920;N2;NIC1;NIC166;NIC2;NIC207;NIC242;NIC255;NIC260;NIC267;NIC2…	0.352332	shared_sweep	center	not_HDR
WBGene00000443	-0.040044	0.0180861	0.0280069	-0.0401112	0.0181738	0.0285058	-0.00104744	0.00942251	0.955733	F31E3.1.1	ceh-20	protein-coding	0.411126	0.583497	1	1	caenorhabditis_elegans_prjna13758	III	6979884	6981785	F31E3.1.1	F31E3.1.1	6980834	0.040044	5	JU2007;JU2841;NIC515;NIC527;QW947	0.0259067	shared_sweep	center	not_HDR
WBGene00000444	-0.0103402	0.0183014	0.572741	-0.0172183	0.0201854	0.39473	-0.0231591	0.014276	0.418313	T26C11.6.1	ceh-21	protein-coding	0.107339	0.551155	1	1	caenorhabditis_elegans_prjna13758	X	1848779	1852736	T26C11.6.1	T26C11.6.1	1850757	0.0103402	92	AB1;BRC20067;BRC20263;CB4855;CB4857;CB4858;CX11271;CX11276;CX11285;CX11292;CX11314;CX11315;DL226;ECA349;ED3012;ED3040;ED3048;ED3049;ED3073;ED3077;EG4347;EG4724;EG4946;GXW1;JU1088;JU1172;JU1200;JU1213;JU1246;JU1409;JU1440;JU1491;JU1530;JU1543;JU1568;JU1652;JU1808;JU1896;JU2016;JU2017;JU2234;JU2464;JU2466;JU2513;JU2522;JU2576;JU2578;JU2619;JU2811;JU2838;JU2841;JU2853;JU310;JU311;JU3134;JU3144;JU360…	0.476684	shared_sweep	arm	not_HDR
WBGene00000445	-0.0464355	0.0180059	0.0106637	-0.057605	0.0203991	0.00525037	0.0348298	0.0149955	0.246961	F29F11.5a.1	ceh-22	protein-coding	0.0569461	0.258428	1	1	caenorhabditis_elegans_prjna13758	V	10671918	10675769	F29F11.5a.1	F29F11.5a.1	10673843	0.0464355	156	AB1;BRC20067;BRC20263;CB4852;CB4855;CB4857;CB4858;CX11271;CX11276;CX11292;CX11315;DL200;DL226;ECA349;ED3005;ED3012;ED3017;ED3040;ED3048;ED3052;ED3073;ED3077;EG4347;EG4724;EG4946;GXW1;JT11398;JU1088;JU1172;JU1200;JU1212;JU1213;JU1242;JU1246;JU1395;JU1409;JU1440;JU1491;JU1530;JU1543;JU1568;JU1581;JU1586;JU1652;JU1666;JU1792;JU1808;JU1896;JU1934;JU2001;JU2007;JU2016;JU2017;JU2131;JU2141;JU2234;JU225…	0.80829	shared_sweep	center	not_HDR
WBGene00000446	-0.0365248	0.0181251	0.0452905	-0.0216881	0.0211507	0.306473	-0.0419021	0.0154854	0.177679	ZK652.5.1	ceh-23	protein-coding	0.0781581	0.378193	1	1	caenorhabditis_elegans_prjna13758	III	7839592	7841491	ZK652.5.1	ZK652.5.1	7840541	0.0365248	14	JU1213;JU1246;JU1793;JU1934;JU2007;JU2106;JU2141;JU2841;JU3132;NIC501;NIC515;NIC527;QW947;WN2050	0.0725389	shared_sweep	center	not_HDR
WBGene00000447	-0.0620127	0.0174882	0.000492576	-0.0583031	0.0177675	0.00122995	-0.0297024	0.0128932	0.250832	F55B12.1.1	ceh-24	protein-coding	0.0308669	0.316329	1	1	caenorhabditis_elegans_prjna13758	V	13813231	13815350	F55B12.1.1	F55B12.1.1	13814290	0.0620127	140	AB1;BRC20067;CB4852;CB4855;CB4857;CB4858;CX11271;CX11276;CX11285;CX11292;CX11315;DL200;DL226;ECA349;ED3005;ED3012;ED3017;ED3040;ED3048;ED3049;ED3052;ED3073;ED3077;EG4347;EG4946;GXW1;JT11398;JU1088;JU1172;JU1200;JU1212;JU1242;JU1246;JU1395;JU1409;JU1440;JU1491;JU1530;JU1543;JU1568;JU1581;JU1586;JU1652;JU1666;JU1792;JU1808;JU1896;JU1934;JU2007;JU2016;JU2017;JU2131;JU2141;JU2234;JU2250;JU2257;JU2464…	0.725389	shared_sweep	center	HDR
WBGene00000448	-0.0562578	0.0178587	0.00189438	-0.0565211	0.0188829	0.00312708	0.00118857	0.0135305	0.965013	K12H4.1.1	pros-1	protein-coding	0.0938602	0.444421	1	1	caenorhabditis_elegans_prjna13758	III	8067289	8071463	K12H4.1.1	K12H4.1.1	8069376	0.0562578	14	JU1213;JU1246;JU1793;JU1934;JU2007;JU2106;JU2141;JU2841;JU3132;NIC501;NIC515;NIC527;QW947;WN2050	0.0725389	shared_sweep	center	not_HDR
WBGene00000449	-0.0485457	0.0179768	0.0075463	-0.0633638	0.023115	0.00670516	0.0314869	0.0154405	0.309203	F46F3.1a.1	ceh-27	protein-coding	0.132317	0.318841	1	1	caenorhabditis_elegans_prjna13758	V	11661549	11665102	F46F3.1a.1	F46F3.1a.1	11663325	0.0485457	143	AB1;BRC20067;BRC20263;CB4852;CB4855;CB4857;CB4858;CX11271;CX11276;CX11292;CX11315;DL200;DL226;ECA349;ED3005;ED3012;ED3017;ED3040;ED3048;ED3052;ED3073;ED3077;EG4347;EG4946;GXW1;JT11398;JU1088;JU1172;JU1200;JU1212;JU1213;JU1246;JU1395;JU1409;JU1440;JU1491;JU1530;JU1543;JU1568;JU1581;JU1586;JU1652;JU1666;JU1792;JU1808;JU1896;JU2001;JU2007;JU2016;JU2017;JU2131;JU2234;JU2257;JU2464;JU2466;JU2478;JU251…	0.740933	shared_sweep	center	not_HDR
WBGene00000451	-0.0280639	0.0182038	0.124814	-0.0280349	0.0182508	0.12618	-0.00442299	0.012275	0.857216	C33D12.7.2	ceh-30	protein-coding	0	0.0373694	1	1	caenorhabditis_elegans_prjna13758	X	3063574	3065551	C33D12.7.2	C33D12.7.2	3064562	0.0280639	91	AB1;BRC20067;BRC20263;CB4852;DL226;ED3012;ED3017;ED3040;ED3048;ED3049;ED3073;ED3077;EG4347;EG4946;GXW1;JU1088;JU1200;JU1212;JU1213;JU1395;JU1409;JU1440;JU1491;JU1530;JU1543;JU1568;JU1586;JU1652;JU1792;JU1896;JU1934;JU2007;JU2017;JU2141;JU2234;JU2257;JU2464;JU2466;JU2513;JU2522;JU2565;JU2566;JU2572;JU2578;JU2581;JU2592;JU2619;JU2811;JU2841;JU2853;JU2907;JU310;JU3132;JU3134;JU367;JU394;JU406;JU440;…	0.471503	shared_sweep	arm	not_HDR
WBGene00000452	-0.0631765	0.0177371	0.000464988	-0.0570151	0.0199089	0.00465654	-0.0177629	0.0129638	0.49412	C33D12.1.1	ceh-31	protein-coding	0.077896	0.261437	1	1	caenorhabditis_elegans_prjna13758	X	3068648	3070422	C33D12.1.1	C33D12.1.1	3069535	0.0631765	91	AB1;BRC20067;BRC20263;CB4852;DL226;ED3012;ED3017;ED3040;ED3048;ED3049;ED3073;ED3077;EG4347;EG4946;GXW1;JU1088;JU1200;JU1212;JU1213;JU1395;JU1409;JU1440;JU1491;JU1530;JU1543;JU1568;JU1586;JU1652;JU1792;JU1896;JU1934;JU2007;JU2017;JU2141;JU2234;JU2257;JU2464;JU2466;JU2513;JU2522;JU2565;JU2566;JU2572;JU2578;JU2581;JU2592;JU2619;JU2811;JU2841;JU2853;JU2907;JU310;JU3132;JU3134;JU367;JU394;JU406;JU440;…	0.471503	shared_sweep	arm	not_HDR
WBGene00000453	-0.0604232	0.0177873	0.000828975	-0.0625946	0.0182965	0.000763442	0.0119166	0.0113692	0.600837	W05E10.3.1	ceh-32	protein-coding	0.118655	0.322797	1	1	caenorhabditis_elegans_prjna13758	V	11701764	11705400	W05E10.3.1	W05E10.3.1	11703582	0.0604232	141	AB1;BRC20067;BRC20263;CB4852;CB4857;CB4858;CX11271;CX11276;CX11292;CX11315;DL200;DL226;ECA349;ED3005;ED3012;ED3017;ED3040;ED3048;ED3052;ED3073;ED3077;EG4347;EG4946;GXW1;JT11398;JU1088;JU1172;JU1200;JU1212;JU1213;JU1246;JU1395;JU1409;JU1440;JU1491;JU1530;JU1543;JU1568;JU1581;JU1586;JU1652;JU1666;JU1792;JU1808;JU1896;JU2001;JU2007;JU2016;JU2017;JU2131;JU2234;JU2257;JU2464;JU2466;JU2478;JU2513;JU253…	0.73057	shared_sweep	center	not_HDR
WBGene00000454	-0.0147652	0.0182855	0.420396	-0.0092031	0.0194171	0.636066	-0.0277838	0.0162236	0.392923	C10G8.7.1	ceh-33	protein-coding	0.110005	0.325689	1	1	caenorhabditis_elegans_prjna13758	V	5323194	5324666	C10G8.7.1	C10G8.7.1	5323930	0.0147652	141	AB1;BRC20067;CB4852;CB4857;CB4858;CX11262;CX11271;CX11276;CX11292;CX11307;CX11315;DL200;DL226;ECA349;ED3005;ED3012;ED3017;ED3048;ED3049;ED3052;ED3073;EG4347;EG4946;GXW1;JT11398;JU1088;JU1172;JU1200;JU1242;JU1246;JU1395;JU1409;JU1440;JU1491;JU1530;JU1543;JU1568;JU1581;JU1586;JU1652;JU1792;JU1808;JU1896;JU1934;JU2001;JU2016;JU2141;JU2234;JU2250;JU2257;JU2464;JU2466;JU2478;JU2513;JU2534;JU2565;JU256…	0.73057	shared_sweep	arm	not_HDR
WBGene00000455	-0.0398684	0.0180881	0.0287109	-0.0377091	0.0186151	0.0441918	-0.0151746	0.0149355	0.61204	C10G8.6.1	ceh-34	protein-coding	0.0270159	0.345581	1	1	caenorhabditis_elegans_prjna13758	V	5315496	5319577	C10G8.6.1	C10G8.6.1	5317536	0.0398684	144	AB1;BRC20067;CB4852;CB4857;CB4858;CX11262;CX11271;CX11276;CX11292;CX11307;CX11315;DL200;DL226;ECA349;ED3005;ED3012;ED3017;ED3048;ED3049;ED3052;ED3073;EG4347;EG4946;GXW1;JT11398;JU1088;JU1172;JU1200;JU1242;JU1246;JU1395;JU1409;JU1440;JU1491;JU1530;JU1543;JU1568;JU1581;JU1586;JU1652;JU1792;JU1808;JU1896;JU1934;JU2001;JU2016;JU2141;JU2234;JU2250;JU2257;JU2464;JU2466;JU2478;JU2513;JU2534;JU2565;JU256…	0.746114	shared_sweep	arm	not_HDR
WBGene00000457	-0.0423173	0.018059	0.0201436	-0.0715286	0.0269017	0.00850876	0.0381234	0.0130428	0.145538	C37E2.4.1	ceh-36	protein-coding	0.307422	0.628977	1	1	caenorhabditis_elegans_prjna13758	X	14183221	14186566	C37E2.4.1	C37E2.4.1	14184893	0.0423173	26	BRC20067;ED3048;ED3077;EG4347;JU1088;JU1200;JU1586;JU1652;JU2234;JU2466;JU2578;JU2811;JU2906;JU2907;JU3134;JU440;KR314;MY10;MY2147;MY2713;NIC1;NIC166;NIC2;NIC207;NIC255;PX179	0.134715	shared_sweep	arm	not_HDR
WBGene00000458	-0.0336346	0.0181543	0.0654672	-0.038505	0.018405	0.0377582	0.0395471	0.0135327	0.145621	C37E2.5d.1	ceh-37	protein-coding	0.104744	0.141603	1	1	caenorhabditis_elegans_prjna13758	X	14197372	14208000	C37E2.5b.1	C37E2.5b.1	14202686	0.0336346	26	BRC20067;ED3048;ED3077;EG4347;JU1088;JU1200;JU1586;JU1652;JU2234;JU2466;JU2578;JU2811;JU2906;JU2907;JU3134;JU440;KR314;MY10;MY2147;MY2713;NIC1;NIC166;NIC2;NIC207;NIC255;PX179	0.134715	shared_sweep	arm	not_HDR
WBGene00000459	0.00612515	0.0183114	0.738369	0.0122394	0.0203772	0.548796	0.0181859	0.0132182	0.492346	F22D3.1e.1	ceh-38	protein-coding	0.0744582	0	1	1	caenorhabditis_elegans_prjna13758	II	6951526	6955409	F22D3.1p.2	F22D3.1p.2	6953467	0.00612515	14	BRC20067;CB4855;GXW1;JU2464;JU2466;JU2566;JU2619;JU2879;KR314;MY2212;MY2585;MY2713;QX1233;RC301	0.0725389	shared_sweep	center	not_HDR
WBGene00000460	0.00107498	0.0183166	0.953261	0.00304426	0.0259882	0.906873	0.00277495	0.0129559	0.914829	T26C11.7.2	ceh-39	protein-coding	0.0816353	0.205522	1	1	caenorhabditis_elegans_prjna13758	X	1853874	1856172	T26C11.7.1	T26C11.7.1	1855023	0.00107498	92	AB1;BRC20067;BRC20263;CB4855;CB4857;CB4858;CX11271;CX11276;CX11285;CX11292;CX11314;CX11315;DL226;ECA349;ED3012;ED3040;ED3048;ED3049;ED3073;ED3077;EG4347;EG4724;EG4946;GXW1;JU1088;JU1172;JU1200;JU1213;JU1246;JU1409;JU1440;JU1491;JU1530;JU1543;JU1568;JU1652;JU1808;JU1896;JU2016;JU2017;JU2234;JU2464;JU2466;JU2513;JU2522;JU2576;JU2578;JU2619;JU2811;JU2838;JU2841;JU2853;JU310;JU311;JU3134;JU3144;JU360…	0.476684	shared_sweep	arm	not_HDR
WBGene00000461	0.0167667	0.0182765	0.360095	0.0137473	0.0185633	0.459872	-0.0297721	0.0158663	0.349323	F17A2.5.1	ceh-40	protein-coding	0.141823	0.726094	1	1	caenorhabditis_elegans_prjna13758	X	12318126	12320777	F17A2.5.1	F17A2.5.1	12319451	0.0167667	64	AB1;BRC20067;CB4852;CB4858;CX11262;CX11271;CX11292;CX11314;CX11315;ED3005;ED3012;ED3040;ED3048;ED3073;ED3077;EG4347;EG4724;EG4946;GXW1;JU1088;JU1172;JU1200;JU1395;JU1440;JU1543;JU1586;JU1652;JU1896;JU2007;JU2016;JU2234;JU2466;JU2578;JU2586;JU2619;JU2853;JU2906;JU2907;JU3128;JU3134;JU346;JU440;JU642;JU830;KR314;MY2147;MY2212;MY2585;MY2713;MY518;MY920;N2;NIC2;NIC207;NIC231;NIC255;NIC511;NIC515;NIC5…	0.331606	shared_sweep	center	not_HDR
WBGene00000462	-0.0169186	0.0182758	0.355749	-0.0099439	0.019923	0.618275	-0.028367	0.0160809	0.378888	T26C11.5.1	ceh-41	protein-coding	0	0.0515446	1	1	caenorhabditis_elegans_prjna13758	X	1846608	1848675	T26C11.5.1	T26C11.5.1	1847641	0.0169186	92	AB1;BRC20067;BRC20263;CB4855;CB4857;CB4858;CX11271;CX11276;CX11285;CX11292;CX11314;CX11315;DL226;ECA349;ED3012;ED3040;ED3048;ED3049;ED3073;ED3077;EG4347;EG4724;EG4946;GXW1;JU1088;JU1172;JU1200;JU1213;JU1246;JU1409;JU1440;JU1491;JU1530;JU1543;JU1568;JU1652;JU1808;JU1896;JU2016;JU2017;JU2234;JU2464;JU2466;JU2513;JU2522;JU2576;JU2578;JU2619;JU2811;JU2838;JU2841;JU2853;JU310;JU311;JU3134;JU3144;JU360…	0.476684	shared_sweep	arm	not_HDR
WBGene00000463	-0.0193483	0.0182631	0.290748	-0.0191472	0.0183022	0.296813	-0.0149818	0.0144053	0.60366	C28A5.4a.2	ceh-43	protein-coding	0.0572292	0.230331	1	1	caenorhabditis_elegans_prjna13758	III	4446638	4449943	C28A5.4b.1	C28A5.4b.1	4448290	0.0193483	14	JU1213;JU1246;JU1793;JU1934;JU2106;JU2141;JU2464;JU2600;JU2610;JU2841;JU3132;NIC501;NIC528;WN2050	0.0725389	shared_sweep	center	not_HDR
WBGene00000464	0.0116875	0.0194707	0.549119	0.0132229	0.0203096	0.515874	0.00633574	0.0115495	0.784193	Y54F10AM.4a.2	ceh-44	protein-coding	0.420089	0.620128	1	1	caenorhabditis_elegans_prjna13758	III	2530620	2543068	Y54F10AM.4.1	Y54F10AM.4.1	2536844	0.0116875	9	ED3073;JU1172;JU2234;JU2534;JU323;MY1;MY772;NIC231;NIC528	0.0466321	shared_sweep	arm	HDR
WBGene00000465	-0.0119519	0.0182963	0.514386	0.00810508	0.0241919	0.73797	0.0239205	0.00945752	0.207553	C07G2.1a.2	cpg-1	protein-coding	0.045471	0.308022	1	1	caenorhabditis_elegans_prjna13758	III	4489359	4491392	C07G2.1b.1	C07G2.1b.1	4490375	0.0119519	14	JU1213;JU1246;JU1793;JU1934;JU2106;JU2141;JU2464;JU2600;JU2610;JU2841;JU3132;NIC501;NIC528;WN2050	0.0725389	shared_sweep	center	not_HDR
WBGene00000466	0.0221643	0.0182464	0.225971	0.0171421	0.0183261	0.350774	-0.0435336	0.0116395	0.0630114	C03D6.3a.2	cel-1	protein-coding	0.0985656	0.237127	1	1	caenorhabditis_elegans_prjna13758	I	9665251	9668650	C03D6.3a.1	C03D6.3a.1	9666950	0.0221643	119	AB1;BRC20067;BRC20263;CB4852;CX11276;DL200;ED3012;ED3017;ED3048;ED3049;ED3052;ED3073;ED3077;EG4724;GXW1;JU1088;JU1200;JU1213;JU1242;JU1246;JU1395;JU1409;JU1440;JU1491;JU1530;JU1543;JU1568;JU1586;JU1652;JU1666;JU1792;JU1793;JU1934;JU2001;JU2007;JU2017;JU2106;JU2131;JU2141;JU2250;JU2257;JU2464;JU2466;JU2513;JU2519;JU2522;JU2526;JU2534;JU2565;JU2566;JU2570;JU2572;JU2575;JU2578;JU2592;JU2600;JU2610;J…	0.61658	shared_sweep	center	not_HDR
WBGene00000467	0.0071834	0.0183093	0.695248	0.00174707	0.0195595	0.928921	-0.0188947	0.0118754	0.427293	F52B5.5b.1	cep-1	protein-coding	0.139139	0.374037	1	1	caenorhabditis_elegans_prjna13758	I	8324286	8328859	F52B5.5b.3	F52B5.5b.3	8326572	0.0071834	115	AB1;CB4852;CB4855;CB4858;CX11262;CX11264;CX11271;CX11276;CX11292;CX11314;DL200;DL226;ECA189;ECA348;ECA349;ECA372;ED3005;ED3012;ED3017;ED3048;ED3049;ED3052;ED3077;EG4724;EG4946;JU1172;JU1200;JU1213;JU1242;JU1395;JU1440;JU1491;JU1530;JU1543;JU1568;JU1586;JU1652;JU1666;JU1792;JU1793;JU1808;JU1934;JU2001;JU2016;JU2106;JU2131;JU2141;JU2234;JU2250;JU2257;JU2464;JU2466;JU2478;JU2513;JU2519;JU2522;JU2534…	0.595855	shared_sweep	center	not_HDR
WBGene00000469	-0.00478538	0.0183135	0.794139	0.0147194	0.0229884	0.52275	-0.0276151	0.00987898	0.163842	ZK909.4.1	ces-2	protein-coding	0.220508	0.505948	1	1	caenorhabditis_elegans_prjna13758	I	14961497	14965361	ZK909.4.1	ZK909.4.1	14963429	0.00478538	60	BRC20067;CB4852;CB4855;CB4857;CB4858;CX11264;CX11271;CX11276;CX11285;CX11292;CX11307;CX11314;ECA349;ED3005;ED3017;ED3048;ED3052;ED3077;EG4347;EG4724;EG4946;GXW1;JT11398;JU1088;JU1172;JU1395;JU1440;JU1793;JU1808;JU2007;JU2016;JU2106;JU2464;JU2466;JU2478;JU2513;JU2570;JU2838;JU2862;JU2866;JU2907;JU774;JU847;LKC34;MY1;MY10;MY2212;MY518;MY920;N2;NIC231;NIC274;NIC275;NIC276;NIC3;NIC501;NIC526;QG2075;Q…	0.310881	shared_sweep	arm	not_HDR
WBGene00000472	0.0223305	0.0182453	0.222496	0.0249392	0.0191694	0.194839	-0.015282	0.0168733	0.651176	F33A8.3.1	cey-1	protein-coding	0.532397	0.544013	1	1	caenorhabditis_elegans_prjna13758	II	11039348	11041206	F33A8.3.1	F33A8.3.1	11040277	0.0223305	28	BRC20067;BRC20263;CB4855;CX11285;ED3073;GXW1;JU2464;JU2466;JU2513;JU2534;JU2566;JU2619;JU2811;JU2841;JU2879;JU3128;JU774;KR314;MY10;MY2212;MY2585;MY2713;NIC255;NIC523;NIC528;NIC529;QX1233;RC301	0.145078	shared_sweep	center	not_HDR
WBGene00000473	-0.00297802	0.0183155	0.871008	-0.00560802	0.020196	0.78156	-0.00740115	0.0118419	0.755004	F46F11.2.1	cey-2	protein-coding	0.0633266	0.494983	1	1	caenorhabditis_elegans_prjna13758	I	5619569	5620669	F46F11.2.1	F46F11.2.1	5620119	0.00297802	126	AB1;CB4852;CB4855;CB4858;CX11262;CX11264;CX11271;CX11276;CX11292;CX11307;CX11314;DL200;ECA189;ECA348;ECA349;ECA372;ED3012;ED3017;ED3048;ED3052;ED3073;ED3077;EG4724;EG4946;JT11398;JU1172;JU1200;JU1213;JU1242;JU1246;JU1395;JU1409;JU1440;JU1491;JU1530;JU1543;JU1568;JU1586;JU1652;JU1666;JU1792;JU1793;JU1934;JU2001;JU2016;JU2017;JU2106;JU2131;JU2141;JU2234;JU2250;JU2257;JU2464;JU2466;JU2478;JU2513;JU2…	0.65285	shared_sweep	center	not_HDR
WBGene00000474	0.017565	0.0182726	0.33763	0.0505084	0.0370154	0.174017	0.0072874	0.00356061	0.307449	M01E11.5.1	cey-3	protein-coding	0.134998	0.366556	1	1	caenorhabditis_elegans_prjna13758	I	5571796	5572949	M01E11.5.1	M01E11.5.1	5572372	0.017565	126	AB1;CB4852;CB4855;CB4858;CX11262;CX11264;CX11271;CX11276;CX11292;CX11307;CX11314;DL200;ECA189;ECA348;ECA349;ECA372;ED3012;ED3017;ED3048;ED3052;ED3073;ED3077;EG4724;EG4946;JT11398;JU1172;JU1200;JU1213;JU1242;JU1246;JU1395;JU1409;JU1440;JU1491;JU1530;JU1543;JU1568;JU1586;JU1652;JU1666;JU1792;JU1793;JU1934;JU2001;JU2016;JU2017;JU2106;JU2131;JU2141;JU2234;JU2250;JU2257;JU2464;JU2466;JU2478;JU2513;JU2…	0.65285	shared_sweep	center	not_HDR
WBGene00000475	-0.0128825	0.018293	0.482146	-0.000965212	0.0222541	0.96545	0.0167853	0.00891945	0.347931	Y39A1C.3.2	cey-4	protein-coding	0.0108163	0.282222	1	1	caenorhabditis_elegans_prjna13758	III	10866946	10868703	Y39A1C.3.1	Y39A1C.3.1	10867824	0.0128825	30	BRC20067;CB4855;CB4857;CB4858;CX11271;CX11276;CX11285;CX11292;ECA349;ED3048;ED3052;JU1172;JU1586;JU2016;JU2017;JU2234;JU2464;JU2466;JU2478;JU2619;JU2853;JU2862;JU2866;JU323;JU642;NIC231;NIC266;NIC275;PX179;QX1212	0.15544	shared_sweep	arm	not_HDR
WBGene00000476	-0.0382974	0.0181059	0.0357104	-0.0364581	0.0184524	0.0496254	-0.0172233	0.0158456	0.587442	T23D8.8.1	cfi-1	protein-coding	0.0196948	0.400002	1	1	caenorhabditis_elegans_prjna13758	I	9993906	9999928	T23D8.8.1	T23D8.8.1	9996917	0.0382974	82	AB1;CB4852;CX11276;DL200;ED3012;ED3017;ED3048;ED3049;ED3052;ED3077;EG4724;JU1200;JU1212;JU1213;JU1242;JU1395;JU1440;JU1491;JU1543;JU1568;JU1586;JU1652;JU1666;JU1792;JU1793;JU1934;JU2001;JU2106;JU2131;JU2141;JU2250;JU2257;JU2464;JU2466;JU2513;JU2519;JU2522;JU2526;JU2565;JU2566;JU2570;JU2572;JU2575;JU2592;JU2600;JU2610;JU2906;JU311;JU3140;JU323;JU367;JU394;JU397;JU406;JU774;JU778;JU782;JU792;JU847;…	0.42487	shared_sweep	center	not_HDR
WBGene00000477	-0.0218673	0.0182483	0.232275	-0.0213402	0.0183772	0.247002	-0.0116172	0.0194817	0.76591	C18C4.2.1	cft-1	protein-coding	0.0128457	0.55035	1	1	caenorhabditis_elegans_prjna13758	V	5538800	5545789	C18C4.2.1	C18C4.2.1	5542294	0.0218673	142	AB1;BRC20067;CB4852;CB4857;CB4858;CX11271;CX11276;CX11292;CX11307;CX11315;DL200;DL226;ECA349;ED3005;ED3012;ED3017;ED3048;ED3052;ED3073;EG4347;EG4946;GXW1;JT11398;JU1088;JU1172;JU1200;JU1213;JU1242;JU1246;JU1395;JU1409;JU1440;JU1491;JU1530;JU1543;JU1568;JU1581;JU1586;JU1652;JU1666;JU1792;JU1808;JU1896;JU1934;JU2001;JU2016;JU2131;JU2141;JU2234;JU2250;JU2257;JU2464;JU2466;JU2478;JU2513;JU2534;JU2565…	0.735751	shared_sweep	arm	not_HDR
WBGene00000478	-0.0529128	0.0202779	0.00996498	-0.0893802	0.0252656	0.000534783	0.069	0.0146254	0.019592	F27E11.3.1	cfz-2	protein-coding	0.212993	0.419524	1	1	caenorhabditis_elegans_prjna13758	V	3441504	3444877	F27E11.3.1	F27E11.3.1	3443190	0.0529128	146	AB1;BRC20067;BRC20263;CB4852;CB4855;CB4857;CB4858;CX11262;CX11264;CX11271;CX11276;CX11292;CX11307;CX11314;CX11315;DL226;ECA189;ECA348;ECA349;ED3005;ED3012;ED3040;ED3048;ED3052;ED3073;EG4347;EG4946;GXW1;JT11398;JU1088;JU1172;JU1200;JU1242;JU1395;JU1409;JU1440;JU1491;JU1530;JU1543;JU1568;JU1581;JU1586;JU1652;JU1792;JU1808;JU1896;JU1934;JU2001;JU2007;JU2016;JU2017;JU2141;JU2234;JU2250;JU2257;JU2464;…	0.756477	shared_sweep	arm	HDR
WBGene00000479	0.00665468	0.0183104	0.71668	0.0297695	0.0237866	0.212283	0.032118	0.0106002	0.13144	C07H6.5.2	cgh-1	protein-coding	0.0589787	0.361846	1	1	caenorhabditis_elegans_prjna13758	III	7495320	7497832	C07H6.5.1	C07H6.5.1	7496576	0.00665468	5	JU2007;JU2841;NIC515;NIC527;QW947	0.0259067	shared_sweep	center	not_HDR
WBGene00000480	0.00104559	0.0180574	0.953886	0.00113834	0.0211503	0.957134	0.000154302	0.00909477	0.993241	Y38C9A.2a.2	cgp-1	protein-coding	0.0519075	0	1	1	caenorhabditis_elegans_prjna13758	V	118202	122789	Y38C9A.2c.1	Y38C9A.2c.1	120495	0.00104559	102	BRC20067;BRC20263;CB4852;CB4855;CB4857;CB4858;CX11262;CX11264;CX11271;CX11276;CX11292;CX11314;CX11315;DL226;ED3005;ED3012;ED3040;ED3048;ED3049;ED3073;EG4347;EG4724;EG4946;GXW1;JT11398;JU1088;JU1172;JU1200;JU1395;JU1409;JU1543;JU1568;JU1652;JU1808;JU1896;JU2007;JU2016;JU2464;JU2466;JU2478;JU2513;JU2522;JU2534;JU2565;JU2578;JU2581;JU2586;JU2619;JU2811;JU2838;JU2841;JU2853;JU2862;JU2906;JU2907;JU311…	0.528497	shared_sweep	arm	HDR
WBGene00000481	-0.0368466	0.0181216	0.0434066	-0.0370015	0.018018	0.0413855	-0.0557579	0.0155645	0.074855	ZC416.8b.1	cha-1	protein-coding	0.0208936	0.540561	1	1	caenorhabditis_elegans_prjna13758	IV	3613931	3624697	ZC416.8b.1	ZC416.8b.1	3619314	0.0368466	68	BRC20067;BRC20263;CB4852;CB4857;CB4858;CX11262;CX11264;CX11276;CX11292;CX11307;CX11314;CX11315;DL200;ECA348;ECA349;ED3012;ED3017;ED3048;ED3073;ED3077;EG4347;EG4946;JU1088;JU1172;JU1200;JU1242;JU1409;JU1530;JU2007;JU2016;JU2466;JU2513;JU2534;JU2572;JU2575;JU2581;JU2619;JU2838;JU2853;JU2862;JU2866;JU2907;JU310;JU3128;JU360;JU642;KR314;LKC34;MY1;MY2585;MY2713;N2;NIC166;NIC2;NIC207;NIC242;NIC255;NIC2…	0.352332	shared_sweep	arm	not_HDR
WBGene00000482	0.015347	0.018283	0.402287	0.01725	0.0203285	0.397192	-0.0049307	0.0113904	0.828876	T14G8.1.1	chd-3	protein-coding	0.0144401	0.0716592	1	1	caenorhabditis_elegans_prjna13758	X	12846439	12852601	T14G8.1.1	T14G8.1.1	12849520	0.015347	61	AB1;BRC20067;CB4852;CB4858;CX11262;CX11271;CX11292;CX11314;CX11315;ED3005;ED3012;ED3040;ED3048;ED3073;ED3077;EG4347;EG4724;EG4946;GXW1;JU1088;JU1172;JU1200;JU1395;JU1543;JU1586;JU1652;JU1896;JU2007;JU2016;JU2234;JU2466;JU2578;JU2586;JU2619;JU2906;JU2907;JU3134;JU346;JU440;JU642;JU830;KR314;MY2147;MY2212;MY2585;MY2713;MY518;MY920;N2;NIC1;NIC2;NIC207;NIC255;NIC511;NIC515;NIC528;NIC529;PX179;QG2075;…	0.316062	shared_sweep	arm	not_HDR
WBGene00000484	-0.0462787	0.018008	0.0109353	-0.0258945	0.0223865	0.248848	-0.031379	0.0103004	0.129374	F38G1.1.1	che-2	protein-coding	0.00569371	0.229175	1	1	caenorhabditis_elegans_prjna13758	X	481450	486504	F38G1.1.1	F38G1.1.1	483977	0.0462787	98	AB1;BRC20067;BRC20263;CB4855;CB4857;CB4858;CX11271;CX11276;CX11285;CX11292;CX11314;CX11315;DL226;ECA349;ED3012;ED3040;ED3048;ED3073;ED3077;EG4347;EG4724;EG4946;GXW1;JT11398;JU1088;JU1172;JU1200;JU1212;JU1246;JU1409;JU1440;JU1491;JU1530;JU1543;JU1568;JU1586;JU1652;JU1792;JU1896;JU1934;JU2016;JU2017;JU2141;JU2234;JU2257;JU2464;JU2466;JU2513;JU2522;JU2565;JU2566;JU2572;JU2576;JU2581;JU2592;JU2619;JU…	0.507772	shared_sweep	arm	not_HDR
WBGene00000485	-0.0287099	0.0181985	0.116314	-0.0238611	0.0199552	0.233292	-0.0128453	0.0107533	0.551036	F18C12.1.1	che-3	protein-coding	0.126451	0.468764	1	1	caenorhabditis_elegans_prjna13758	I	8062007	8081671	F18C12.1.1	F18C12.1.1	8071839	0.0287099	94	AB1;CB4852;CB4855;CB4858;CX11262;CX11264;CX11271;CX11276;CX11292;CX11314;DL200;ECA189;ECA348;ECA349;ECA372;ED3017;ED3048;ED3049;ED3052;ED3073;ED3077;EG4724;EG4946;JU1172;JU1213;JU1242;JU1395;JU1440;JU1491;JU1530;JU1543;JU1652;JU1666;JU1793;JU1934;JU2001;JU2016;JU2106;JU2131;JU2141;JU2234;JU2250;JU2464;JU2466;JU2478;JU2513;JU2519;JU2522;JU2534;JU2565;JU2570;JU2600;JU2610;JU2838;JU2862;JU2906;JU310…	0.487047	shared_sweep	center	not_HDR
WBGene00000488	-0.0256466	0.0182225	0.160929	-0.0240264	0.0189971	0.207514	-0.00820106	0.0132122	0.756629	F26D11.10d.1	che-7	protein-coding	0	0.202632	1	1	caenorhabditis_elegans_prjna13758	V	7961210	7969207	F26D11.10a.1	F26D11.10a.1	7965208	0.0256466	148	AB1;BRC20067;CB4852;CB4857;CB4858;CX11271;CX11276;CX11292;CX11315;DL200;DL226;ECA349;ED3005;ED3012;ED3017;ED3040;ED3048;ED3052;ED3073;ED3077;EG4347;EG4724;EG4946;GXW1;JT11398;JU1088;JU1172;JU1200;JU1212;JU1213;JU1242;JU1246;JU1395;JU1409;JU1440;JU1491;JU1530;JU1543;JU1568;JU1581;JU1586;JU1652;JU1666;JU1792;JU1808;JU1896;JU1934;JU2001;JU2016;JU2017;JU2131;JU2141;JU2234;JU2250;JU2257;JU2464;JU2466;…	0.766839	shared_sweep	center	not_HDR
WBGene00000490	-0.0340974	0.0181498	0.0618134	-0.034784	0.0201189	0.0854482	0.00212523	0.0132819	0.936318	C27A7.4.1	che-11	protein-coding	0.0219492	0.46911	1	1	caenorhabditis_elegans_prjna13758	V	12144244	12150707	C27A7.4.1	C27A7.4.1	12147475	0.0340974	139	AB1;BRC20067;BRC20263;CB4852;CB4857;CB4858;CX11271;CX11276;CX11292;CX11315;DL200;DL226;ECA349;ED3005;ED3012;ED3017;ED3040;ED3048;ED3052;ED3073;ED3077;EG4347;EG4946;GXW1;JT11398;JU1088;JU1172;JU1200;JU1212;JU1213;JU1246;JU1395;JU1409;JU1440;JU1491;JU1530;JU1543;JU1568;JU1581;JU1586;JU1652;JU1666;JU1792;JU1808;JU1896;JU2007;JU2016;JU2017;JU2131;JU2234;JU2257;JU2464;JU2466;JU2478;JU2513;JU2534;JU256…	0.720207	shared_sweep	center	not_HDR
WBGene00000491	-0.0306003	0.0181824	0.0940166	-0.0119314	0.0201067	0.553615	-0.0536313	0.0128023	0.0375329	B0024.8a.1	che-12	protein-coding	0.0220744	0.391575	1	1	caenorhabditis_elegans_prjna13758	V	10299472	10307383	B0024.8a.1	B0024.8a.1	10303427	0.0306003	167	AB1;BRC20067;BRC20263;CB4852;CB4855;CB4857;CB4858;CX11262;CX11264;CX11271;CX11276;CX11285;CX11292;CX11314;CX11315;DL200;DL226;ECA189;ECA348;ECA349;ECA372;ED3005;ED3012;ED3017;ED3040;ED3048;ED3052;ED3073;ED3077;EG4347;EG4724;EG4946;GXW1;JT11398;JU1088;JU1172;JU1200;JU1212;JU1213;JU1242;JU1246;JU1395;JU1409;JU1440;JU1491;JU1530;JU1543;JU1568;JU1581;JU1586;JU1652;JU1666;JU1792;JU1808;JU1896;JU1934;J…	0.865285	shared_sweep	center	not_HDR
WBGene00000492	0.00246048	0.0183159	0.893279	-0.0112323	0.0210255	0.593812	0.0407911	0.0154716	0.189006	F59C6.7a.1	che-13	protein-coding	0.0479615	0.365184	1	1	caenorhabditis_elegans_prjna13758	I	10506998	10515586	F59C6.7b.1	F59C6.7b.1	10511292	0.00246048	78	AB1;CB4852;DL200;ED3012;ED3017;ED3048;ED3052;ED3077;EG4724;JU1200;JU1213;JU1242;JU1395;JU1440;JU1491;JU1543;JU1568;JU1586;JU1652;JU1666;JU1792;JU1793;JU1934;JU2106;JU2131;JU2141;JU2250;JU2257;JU2464;JU2466;JU2513;JU2519;JU2522;JU2526;JU2565;JU2566;JU2570;JU2572;JU2575;JU2592;JU2600;JU2610;JU311;JU3140;JU323;JU367;JU394;JU397;JU406;JU774;JU778;JU782;JU792;JU847;LKC34;MY10;MY920;N2;NIC1;NIC199;NIC2…	0.404145	shared_sweep	center	not_HDR
WBGene00000493	-0.0179794	0.0182705	0.326327	-0.0102803	0.0253209	0.6852	-0.00514845	0.00584807	0.660305	F56H1.1.1	che-14	protein-coding	0.0328162	0.5158	1	1	caenorhabditis_elegans_prjna13758	I	5746633	5754306	F56H1.1.1	F56H1.1.1	5750469	0.0179794	126	AB1;CB4852;CB4855;CB4858;CX11262;CX11264;CX11271;CX11276;CX11292;CX11307;CX11314;DL200;ECA189;ECA348;ECA349;ECA372;ED3012;ED3017;ED3048;ED3052;ED3073;ED3077;EG4724;EG4946;JT11398;JU1172;JU1200;JU1213;JU1242;JU1246;JU1395;JU1409;JU1440;JU1491;JU1530;JU1543;JU1568;JU1586;JU1652;JU1666;JU1792;JU1793;JU1934;JU2001;JU2016;JU2017;JU2106;JU2131;JU2141;JU2234;JU2250;JU2257;JU2464;JU2466;JU2478;JU2513;JU2…	0.65285	shared_sweep	center	not_HDR
WBGene00000496	0.0446184	0.01803	0.0142073	0.0487313	0.0201471	0.0165158	0.0068681	0.00744365	0.645082	T25G3.2.1	chs-1	protein-coding	0.0637911	0.392578	1	1	caenorhabditis_elegans_prjna13758	I	7554855	7559916	T25G3.2.1	T25G3.2.1	7557385	0.0446184	98	AB1;CB4852;CB4855;CB4858;CX11262;CX11264;CX11271;CX11276;CX11292;CX11307;CX11314;DL200;ECA189;ECA348;ECA349;ECA372;ED3017;ED3048;ED3052;ED3073;ED3077;EG4724;EG4946;JU1172;JU1213;JU1242;JU1395;JU1440;JU1491;JU1530;JU1543;JU1652;JU1666;JU1793;JU1934;JU2001;JU2016;JU2106;JU2131;JU2141;JU2234;JU2250;JU2464;JU2466;JU2478;JU2513;JU2519;JU2522;JU2534;JU2565;JU2570;JU2600;JU2610;JU2838;JU2862;JU2906;JU31…	0.507772	shared_sweep	center	not_HDR
WBGene00000497	-0.00411541	0.0183143	0.822445	0.000962327	0.0198427	0.96137	-0.0218692	0.016308	0.503349	F48A11.1b.1	chs-2	protein-coding	0.00432655	0	1	1	caenorhabditis_elegans_prjna13758	II	196985	211941	F48A11.1b.1	F48A11.1b.1	204463	0.00411541	76	AB1;BRC20067;CB4852;DL200;ED3012;ED3017;ED3040;ED3048;ED3073;ED3077;EG4347;EG4724;GXW1;JT11398;JU1213;JU1242;JU1395;JU1409;JU1440;JU1491;JU1581;JU1586;JU1666;JU1792;JU1793;JU1808;JU2007;JU2131;JU2141;JU2234;JU2250;JU2464;JU2466;JU2519;JU2522;JU2534;JU2570;JU2862;JU310;JU311;JU3128;JU3132;JU3140;JU3144;JU397;JU775;JU778;JU792;JU830;LKC34;MY1;MY10;MY2147;MY2453;MY2585;NIC1;NIC207;NIC231;NIC236;NIC2…	0.393782	shared_sweep	arm	not_HDR
WBGene00000498	-0.0224971	0.0179837	0.212482	-0.0228773	0.0182401	0.211307	-0.00484263	0.0175694	0.890534	Y39H10A.7b.1	chk-1	protein-coding	0.00299614	0.187217	1	1	caenorhabditis_elegans_prjna13758	V	3757153	3759469	Y39H10A.7a.1	Y39H10A.7a.1	3758311	0.0224971	158	AB1;BRC20067;BRC20263;CB4852;CB4855;CB4857;CB4858;CX11262;CX11264;CX11271;CX11276;CX11292;CX11307;CX11314;CX11315;DL226;ECA189;ECA348;ECA349;ECA372;ED3005;ED3012;ED3040;ED3048;ED3052;ED3073;EG4347;EG4724;EG4946;GXW1;JT11398;JU1088;JU1172;JU1200;JU1242;JU1395;JU1409;JU1440;JU1491;JU1530;JU1543;JU1568;JU1581;JU1586;JU1652;JU1792;JU1808;JU1896;JU1934;JU2001;JU2007;JU2016;JU2017;JU2141;JU2234;JU2250;…	0.818653	shared_sweep	arm	HDR
WBGene00000499	0.0235717	0.0204786	0.251443	0.0208296	0.0215184	0.334529	0.013075	0.015358	0.670924	Y60A3A.12.1	chk-2	protein-coding	0.700452	0.671605	1	1	caenorhabditis_elegans_prjna13758	V	19908086	19916023	Y60A3A.12.1	Y60A3A.12.1	19912054	0.0235717	69	BRC20067;BRC20263;CB4852;CB4857;CB4858;CX11271;CX11285;CX11292;CX11314;ECA349;ED3017;ED3048;ED3049;ED3077;EG4724;EG4946;GXW1;JU1088;JU1172;JU1395;JU1409;JU1530;JU2007;JU2016;JU2017;JU2234;JU2466;JU2478;JU2513;JU2586;JU2619;JU2811;JU2838;JU2862;JU2866;JU2879;JU310;JU3144;JU323;JU367;JU440;JU830;JU847;KR314;LKC34;MY1;MY2585;MY2713;MY518;MY772;MY920;NIC199;NIC231;NIC252;NIC267;NIC274;NIC275;NIC276;N…	0.357513	shared_sweep	arm	HDR
WBGene00000500	0.0279132	0.018205	0.126864	0.031821	0.0179907	0.0785399	-0.065601	0.0124681	0.00921855	T09B4.10.1	chn-1	protein-coding	0.0291338	0.358881	1	1	caenorhabditis_elegans_prjna13758	I	6181314	6183856	T09B4.10.1	T09B4.10.1	6182585	0.0279132	122	AB1;CB4852;CB4855;CB4858;CX11262;CX11264;CX11271;CX11276;CX11292;CX11307;CX11314;DL200;ECA189;ECA348;ECA349;ECA372;ED3012;ED3017;ED3048;ED3052;ED3073;ED3077;EG4724;EG4946;JU1172;JU1200;JU1213;JU1242;JU1246;JU1395;JU1409;JU1440;JU1491;JU1530;JU1543;JU1568;JU1586;JU1652;JU1666;JU1792;JU1793;JU1934;JU2001;JU2016;JU2017;JU2106;JU2131;JU2141;JU2234;JU2250;JU2257;JU2464;JU2466;JU2478;JU2513;JU2519;JU25…	0.632124	shared_sweep	center	not_HDR
WBGene00000501	-0.0339548	0.0181512	0.0629209	-0.0355823	0.0221434	0.109737	0.00354046	0.0137229	0.897495	C48D1.3.2	cho-1	protein-coding	0.0851671	0.180545	1	1	caenorhabditis_elegans_prjna13758	IV	13209730	13214566	C48D1.3.1	C48D1.3.1	13212148	0.0339548	116	AB1;BRC20067;BRC20263;CB4852;CB4855;CB4857;CB4858;CX11262;CX11264;CX11271;CX11276;CX11285;CX11292;CX11307;CX11314;CX11315;DL200;DL226;ECA348;ECA349;ED3005;ED3012;ED3017;ED3040;ED3048;ED3073;ED3077;EG4347;EG4724;EG4946;GXW1;JT11398;JU1088;JU1172;JU1200;JU1395;JU1409;JU1440;JU1530;JU1543;JU1586;JU1808;JU2007;JU2016;JU2017;JU2466;JU2478;JU2513;JU2519;JU2522;JU2534;JU2566;JU2572;JU2575;JU2578;JU2586;…	0.601036	shared_sweep	arm	not_HDR
WBGene00000502	-0.0100047	0.0183024	0.58527	-0.0139045	0.0182825	0.447875	-0.0523155	0.0134878	0.0539389	Y110A7A.13.1	chp-1	protein-coding	0.0888762	0	1	1	caenorhabditis_elegans_prjna13758	I	5103581	5104911	Y110A7A.13.1	Y110A7A.13.1	5104246	0.0100047	129	AB1;CB4852;CB4855;CB4858;CX11262;CX11264;CX11271;CX11276;CX11292;CX11307;CX11314;DL200;DL226;ECA189;ECA348;ECA349;ECA372;ED3005;ED3012;ED3017;ED3048;ED3052;ED3073;ED3077;EG4724;EG4946;JT11398;JU1172;JU1200;JU1213;JU1242;JU1246;JU1395;JU1409;JU1440;JU1491;JU1530;JU1543;JU1568;JU1586;JU1652;JU1666;JU1792;JU1793;JU1808;JU1934;JU2001;JU2016;JU2017;JU2106;JU2131;JU2141;JU2234;JU2250;JU2257;JU2464;JU24…	0.668394	shared_sweep	center	not_HDR
WBGene00000503	-0.0271972	0.0182107	0.136964	-0.00464904	0.0264554	0.860692	-0.0402407	0.0171391	0.241886	C04F6.3.2	cht-1	protein-coding	0.0544896	0.356261	1	1	caenorhabditis_elegans_prjna13758	X	3397613	3400017	C04F6.3.1	C04F6.3.1	3398815	0.0271972	96	AB1;BRC20263;CB4852;DL226;ED3012;ED3017;ED3040;ED3048;ED3049;ED3052;ED3073;ED3077;EG4347;EG4724;EG4946;GXW1;JU1200;JU1212;JU1213;JU1395;JU1409;JU1440;JU1491;JU1530;JU1543;JU1568;JU1586;JU1652;JU1792;JU1896;JU1934;JU2007;JU2141;JU2234;JU2257;JU2464;JU2466;JU2513;JU2522;JU2565;JU2566;JU2572;JU2576;JU2578;JU2581;JU2586;JU2592;JU2619;JU2811;JU2841;JU2853;JU2907;JU310;JU3132;JU3134;JU3144;JU367;JU394;…	0.497409	shared_sweep	arm	not_HDR
WBGene00000506	0.0223099	0.0229899	0.333681	0.0215181	0.0232861	0.357213	-0.00986898	0.0194899	0.800541	H14E04.5.1	cic-1	protein-coding	0	0.048677	1	1	caenorhabditis_elegans_prjna13758	III	2394325	2401221	H14E04.5.1	H14E04.5.1	2397773	0.0223099	9	ED3073;JU1172;JU2234;JU2534;JU323;MY1;MY772;NIC231;NIC528	0.0466321	shared_sweep	arm	HDR
WBGene00000507	-0.0295224	0.0181917	0.106271	-0.0283724	0.0204706	0.16737	-0.00328437	0.013272	0.901657	F44B9.4a.1	cit-1.1	protein-coding	0	0.0147476	1	1	caenorhabditis_elegans_prjna13758	III	8005933	8009821	F44B9.4a.1	F44B9.4a.1	8007877	0.0295224	14	JU1213;JU1246;JU1793;JU1934;JU2007;JU2106;JU2141;JU2841;JU3132;NIC501;NIC515;NIC527;QW947;WN2050	0.0725389	shared_sweep	center	not_HDR
WBGene00000508	0.022081	0.0182469	0.227727	-0.00608821	0.0285873	0.831579	-0.028243	0.0110446	0.202601	F44B9.3a.2	cit-1.2	protein-coding	0.0079231	0	1	1	caenorhabditis_elegans_prjna13758	III	8010772	8013769	F44B9.3b.1	F44B9.3b.1	8012270	0.022081	14	JU1213;JU1246;JU1793;JU1934;JU2007;JU2106;JU2141;JU2841;JU3132;NIC501;NIC515;NIC527;QW947;WN2050	0.0725389	shared_sweep	center	not_HDR
WBGene00000509	-0.0158251	0.0182809	0.387762	-0.0153232	0.0184035	0.406104	-0.00827229	0.0140173	0.76826	C28D4.2b.1	cka-1	protein-coding	0.0964108	0.550029	1	1	caenorhabditis_elegans_prjna13758	IV	9731737	9737621	C28D4.2c.1	C28D4.2c.1	9734679	0.0158251	106	AB1;BRC20067;BRC20263;CB4852;CB4855;CB4857;CB4858;CX11262;CX11264;CX11271;CX11276;CX11285;CX11292;CX11314;CX11315;DL200;DL226;ECA348;ECA349;ED3005;ED3012;ED3017;ED3040;ED3048;ED3073;ED3077;EG4347;EG4946;JT11398;JU1088;JU1172;JU1200;JU1242;JU1395;JU1409;JU1440;JU1530;JU1543;JU1568;JU1586;JU1792;JU1808;JU2016;JU2017;JU2464;JU2466;JU2478;JU2513;JU2534;JU2572;JU2575;JU2578;JU2586;JU2592;JU2619;JU2838…	0.549223	shared_sweep	center	not_HDR
WBGene00000510	-0.0186759	0.0182668	0.307888	-0.0208145	0.0186659	0.266213	-0.0184251	0.0158725	0.562325	C52B9.1b.1	cka-2	protein-coding	0	0.328099	1	1	caenorhabditis_elegans_prjna13758	X	4286124	4291496	C52B9.1b.2	C52B9.1b.2	4288810	0.0186759	100	AB1;BRC20067;BRC20263;CB4852;DL226;ED3012;ED3017;ED3040;ED3048;ED3049;ED3052;ED3073;ED3077;EG4946;GXW1;JT11398;JU1200;JU1212;JU1213;JU1395;JU1409;JU1440;JU1491;JU1530;JU1543;JU1568;JU1586;JU1652;JU1792;JU1808;JU1896;JU1934;JU2007;JU2017;JU2141;JU2234;JU2257;JU2464;JU2466;JU2513;JU2522;JU2565;JU2566;JU2572;JU2575;JU2576;JU2578;JU2586;JU2592;JU2619;JU2811;JU2841;JU2853;JU2879;JU2907;JU310;JU311;JU3…	0.518135	shared_sweep	arm	not_HDR
WBGene00000511	-0.0222067	0.0182461	0.225081	-0.0210366	0.0190065	0.269776	-0.00586864	0.0129498	0.820985	B0285.8.1	ckb-1	protein-coding	0.183881	0.513717	1	1	caenorhabditis_elegans_prjna13758	III	4365274	4367469	B0285.8.1	B0285.8.1	4366371	0.0222067	13	JU1213;JU1246;JU1793;JU1934;JU2106;JU2141;JU2600;JU2610;JU2841;JU3132;NIC501;NIC528;WN2050	0.0673575	shared_sweep	center	not_HDR
WBGene00000512	-0.0138101	0.0182894	0.451127	-0.0138008	0.0183073	0.451878	0.0172133	0.0108657	0.429296	B0285.9.2	ckb-2	protein-coding	0.0833276	0.319261	1	1	caenorhabditis_elegans_prjna13758	III	4367949	4370160	B0285.9.1	B0285.9.1	4369054	0.0138101	13	JU1213;JU1246;JU1793;JU1934;JU2106;JU2141;JU2600;JU2610;JU2841;JU3132;NIC501;NIC528;WN2050	0.0673575	shared_sweep	center	not_HDR
WBGene00000514	-0.0119404	0.0182963	0.51479	-0.0140432	0.0184142	0.446631	0.0232557	0.0115376	0.314819	F22F7.5a.1	ckb-4	protein-coding	0.235581	0.42268	1	1	caenorhabditis_elegans_prjna13758	V	2106398	2109434		F22F7.5b	2107916	0.0119404	120	AB1;BRC20067;BRC20263;CB4852;CB4855;CB4857;CB4858;CX11262;CX11264;CX11271;CX11276;CX11292;CX11314;CX11315;DL226;ED3005;ED3012;ED3040;ED3048;ED3049;ED3052;ED3073;EG4347;EG4724;EG4946;GXW1;JT11398;JU1088;JU1200;JU1395;JU1409;JU1440;JU1491;JU1543;JU1568;JU1581;JU1586;JU1652;JU1808;JU1896;JU2001;JU2007;JU2016;JU2017;JU2234;JU2464;JU2466;JU2478;JU2513;JU2522;JU2534;JU2565;JU2575;JU2576;JU2578;JU2581;J…	0.621762	shared_sweep	arm	not_HDR
WBGene00000515	0.0238677	0.0182351	0.192146	0.0219929	0.018195	0.228266	0.0489362	0.0151063	0.10695	T27A10.3b.2	ckc-1	protein-coding	0.0853012	0.330593	1	1	caenorhabditis_elegans_prjna13758	X	3576606	3578830	T27A10.3a.1	T27A10.3a.1	3577718	0.0238677	97	AB1;BRC20067;BRC20263;CB4852;DL226;ED3012;ED3017;ED3040;ED3048;ED3049;ED3052;ED3073;ED3077;EG4347;EG4724;EG4946;GXW1;JU1200;JU1212;JU1213;JU1395;JU1409;JU1440;JU1491;JU1530;JU1543;JU1568;JU1586;JU1652;JU1792;JU1896;JU1934;JU2007;JU2141;JU2234;JU2257;JU2464;JU2466;JU2513;JU2522;JU2565;JU2566;JU2572;JU2576;JU2578;JU2581;JU2586;JU2592;JU2619;JU2811;JU2841;JU2853;JU2907;JU310;JU3132;JU3134;JU3144;JU3…	0.502591	shared_sweep	arm	not_HDR
WBGene00000516	-0.0678042	0.0176474	0.000165904	-0.0751227	0.0187087	8.53772897690594e-05	0.0263184	0.0112546	0.243778	T05A6.1.1	cki-1	protein-coding	0.149436	0.581229	1	1	caenorhabditis_elegans_prjna13758	II	7811240	7812105	T05A6.1.1	T05A6.1.1	7811672	0.0678042	15	BRC20067;CB4855;GXW1;JU2464;JU2466;JU2566;JU2619;JU2879;JU3128;KR314;MY2212;MY2585;MY2713;QX1233;RC301	0.0777202	shared_sweep	center	not_HDR
WBGene00000517	0.00326335	0.0183152	0.858773	0.00679327	0.0212571	0.749641	0.00664995	0.0100944	0.742226	T05A6.2a.2	cki-2	protein-coding	0.0623635	0.335129	1	1	caenorhabditis_elegans_prjna13758	II	7816499	7820281	T05A6.2b.1	T05A6.2b.1	7818390	0.00326335	15	BRC20067;CB4855;GXW1;JU2464;JU2466;JU2566;JU2619;JU2879;JU3128;KR314;MY2212;MY2585;MY2713;QX1233;RC301	0.0777202	shared_sweep	center	not_HDR
WBGene00000518	-0.0372951	0.0181168	0.0408912	-0.0403935	0.0181624	0.0273246	-0.0459688	0.0148731	0.123922	C05H8.1b.1	ckk-1	protein-coding	0.155378	0.634476	1	1	caenorhabditis_elegans_prjna13758	III	5635479	5654564	C05H8.1a.1	C05H8.1a.1	5645021	0.0372951	16	JU1213;JU1246;JU1793;JU1934;JU2007;JU2106;JU2141;JU2600;JU2610;JU2841;JU3132;NIC501;NIC515;NIC527;QW947;WN2050	0.0829016	shared_sweep	center	not_HDR
WBGene00000519	-0.00170098	0.0183163	0.926107	-0.00238763	0.0192068	0.9012	-0.00356965	0.0146294	0.903026	Y47D3A.4.2	cku-70	protein-coding	0.098478	0.528895	1	1	caenorhabditis_elegans_prjna13758	III	11154827	11168817	Y47D3A.4.1	Y47D3A.4.1	11161822	0.00170098	38	BRC20067;CB4855;CB4857;CB4858;CX11271;CX11276;CX11285;CX11292;ECA349;ED3048;ED3049;ED3052;ED3077;EG4946;JU1172;JU1586;JU2016;JU2017;JU2106;JU2234;JU2464;JU2466;JU2478;JU2534;JU2619;JU2853;JU2862;JU2866;JU2879;JU3128;JU323;JU642;MY2713;NIC231;NIC266;NIC275;PX179;QX1212	0.196891	shared_sweep	arm	HDR
WBGene00000520	0.0142054	0.0182879	0.438259	0.0216036	0.0201415	0.284817	-0.0231188	0.0131504	0.380504	R07E5.8a.1	cku-80	protein-coding	0.0577134	0	1	1	caenorhabditis_elegans_prjna13758	III	4419848	4423375	R07E5.8a.2	R07E5.8a.2	4421611	0.0142054	14	JU1213;JU1246;JU1793;JU1934;JU2106;JU2141;JU2464;JU2600;JU2610;JU2841;JU3132;NIC501;NIC528;WN2050	0.0725389	shared_sweep	center	not_HDR
WBGene00000522	-0.033821	0.0181525	0.0639751	-0.0373995	0.0189295	0.0496331	0.0136674	0.0100825	0.498739	C09F12.1.1	clc-1	protein-coding	0	0.355064	1	1	caenorhabditis_elegans_prjna13758	X	11047446	11049275	C09F12.1.2	C09F12.1.2	11048360	0.033821	71	AB1;BRC20067;BRC20263;CB4852;CB4855;CB4858;CX11262;CX11271;CX11292;CX11314;CX11315;ED3005;ED3012;ED3040;ED3048;ED3073;ED3077;EG4347;EG4724;EG4946;GXW1;JT11398;JU1088;JU1172;JU1200;JU1395;JU1440;JU1543;JU1586;JU1652;JU1896;JU2007;JU2016;JU2017;JU2234;JU2466;JU2513;JU2578;JU2581;JU2586;JU2841;JU2853;JU2906;JU2907;JU3128;JU3134;JU346;JU360;JU440;JU642;JU774;KR314;MY2212;MY2585;MY2713;MY518;MY920;NIC…	0.367876	shared_sweep	center	not_HDR
WBGene00000523	-0.0156323	0.0182818	0.39358	-0.0184114	0.0188302	0.329437	-0.0144831	0.0114474	0.527761	C01C10.1a.2	clc-2	protein-coding	0.0198985	0.423512	1	1	caenorhabditis_elegans_prjna13758	X	7431465	7433535	C01C10.1a.1	C01C10.1a.1	7432500	0.0156323	93	AB1;BRC20067;BRC20263;CB4852;CB4855;CB4858;CX11262;CX11271;CX11276;CX11285;CX11292;CX11314;CX11315;DL226;ED3005;ED3012;ED3017;ED3040;ED3048;ED3052;ED3073;ED3077;EG4347;EG4946;GXW1;JT11398;JU1088;JU1172;JU1200;JU1395;JU1409;JU1440;JU1491;JU1543;JU1652;JU1896;JU2007;JU2016;JU2017;JU2234;JU2464;JU2466;JU2513;JU2522;JU2578;JU2581;JU2586;JU2619;JU2811;JU2841;JU2853;JU3128;JU3134;JU3144;JU360;JU774;JU7…	0.481865	shared_sweep	center	not_HDR
WBGene00000524	-0.00449122	0.0183138	0.806537	-0.00677758	0.0185422	0.715128	-0.0232896	0.014253	0.414948	ZK563.4a.2	clc-3	protein-coding	0.253256	0.493852	1	1	caenorhabditis_elegans_prjna13758	X	3373236	3374742	ZK563.4b.1	ZK563.4b.1	3373989	0.00449122	95	AB1;BRC20263;CB4852;DL226;ED3012;ED3017;ED3040;ED3048;ED3049;ED3052;ED3073;ED3077;EG4347;EG4724;EG4946;GXW1;JU1200;JU1212;JU1213;JU1395;JU1409;JU1440;JU1491;JU1530;JU1543;JU1568;JU1586;JU1652;JU1792;JU1896;JU1934;JU2007;JU2141;JU2234;JU2257;JU2464;JU2466;JU2513;JU2522;JU2565;JU2566;JU2572;JU2576;JU2578;JU2581;JU2586;JU2592;JU2619;JU2811;JU2841;JU2853;JU2907;JU310;JU3132;JU3134;JU367;JU394;JU406;J…	0.492228	shared_sweep	arm	not_HDR
WBGene00000525	-0.00318028	0.0183153	0.862331	-0.00315476	0.0183602	0.863757	-0.00744531	0.0138935	0.789035	T05A10.2.1	clc-4	protein-coding	0.471432	0.558775	1	1	caenorhabditis_elegans_prjna13758	X	10782927	10783922	T05A10.2.1	T05A10.2.1	10783424	0.00318028	75	AB1;BRC20067;BRC20263;CB4852;CB4855;CB4858;CX11262;CX11271;CX11292;CX11314;CX11315;DL226;ED3005;ED3012;ED3040;ED3048;ED3052;ED3073;ED3077;EG4347;EG4724;EG4946;GXW1;JT11398;JU1088;JU1172;JU1200;JU1395;JU1440;JU1543;JU1586;JU1652;JU1896;JU2007;JU2016;JU2017;JU2234;JU2466;JU2513;JU2578;JU2581;JU2586;JU2841;JU2853;JU2906;JU2907;JU3128;JU3134;JU346;JU360;JU440;JU642;JU774;JU830;KR314;MY2212;MY2585;MY2…	0.388601	shared_sweep	center	not_HDR
WBGene00000526	-0.0157991	0.018281	0.388543	-0.0185009	0.0182366	0.311637	0.0453918	0.0126077	0.0734215	C01C10.4.1	clc-5	protein-coding	0.102609	0.515081	1	1	caenorhabditis_elegans_prjna13758	X	7433569	7435736	C01C10.4.1	C01C10.4.1	7434652	0.0157991	93	AB1;BRC20067;BRC20263;CB4852;CB4855;CB4858;CX11262;CX11271;CX11276;CX11285;CX11292;CX11314;CX11315;DL226;ED3005;ED3012;ED3017;ED3040;ED3048;ED3052;ED3073;ED3077;EG4347;EG4946;GXW1;JT11398;JU1088;JU1172;JU1200;JU1395;JU1409;JU1440;JU1491;JU1543;JU1652;JU1896;JU2007;JU2016;JU2017;JU2234;JU2464;JU2466;JU2513;JU2522;JU2578;JU2581;JU2586;JU2619;JU2811;JU2841;JU2853;JU3128;JU3134;JU3144;JU360;JU774;JU7…	0.481865	shared_sweep	center	not_HDR
WBGene00000527	-0.0267827	0.0182139	0.143085	-0.0324908	0.018587	0.0820734	-0.0488622	0.0169096	0.15016	C36B1.1c.1	cle-1	protein-coding	0.0412004	0.684065	1	1	caenorhabditis_elegans_prjna13758	I	8705668	8724279	C36B1.1b.1	C36B1.1b.1	8714973	0.0267827	31	AB1;CB4852;CX11276;DL200;ED3017;ED3048;ED3049;ED3052;ED3077;EG4724;JU1395;JU1530;JU1543;JU1652;JU2234;JU2464;JU2466;JU2513;JU2565;JU2906;JU310;JU3128;JU3132;JU323;JU847;KR314;LKC34;MY10;NIC275;NIC3;QW947	0.160622	shared_sweep	center	not_HDR
WBGene00000528	-0.0315474	0.0181739	0.0842014	-0.0417636	0.0191844	0.030717	-0.0500239	0.0155728	0.109907	T27D12.2a.2	clh-1	protein-coding	0.054824	0.602737	1	1	caenorhabditis_elegans_prjna13758	II	11846507	11856461	T27D12.2c.1	T27D12.2c.1	11851484	0.0315474	9	ED3017;JU2007;JU2131;JU2862;JU346;JU847;LKC34;MY772;NIC527	0.0466321	shared_sweep	center	not_HDR
WBGene00000529	-0.0341506	0.0178868	0.0577349	-0.0383674	0.0205578	0.0635463	0.00584168	0.00697137	0.675709	B0491.8b.1	clh-2	protein-coding	0.109761	0.246251	1	1	caenorhabditis_elegans_prjna13758	II	11351899	11370316	B0491.8c.1	B0491.8c.1	11361107	0.0341506	28	BRC20067;BRC20263;CB4855;CX11285;ED3073;GXW1;JU2464;JU2466;JU2513;JU2534;JU2566;JU2619;JU2811;JU2841;JU2879;JU3128;JU774;KR314;MY10;MY2212;MY2585;MY2713;NIC255;NIC523;NIC528;NIC529;QX1233;RC301	0.145078	shared_sweep	center	not_HDR
WBGene00000530	0.0290256	0.0181959	0.112328	0.0304728	0.0181462	0.0947389	-0.0483234	0.0151854	0.113245	E04F6.11f.1	clh-3	protein-coding	0.194745	0.175195	1	1	caenorhabditis_elegans_prjna13758	II	7217943	7225914	E04F6.11i.1	E04F6.11i.1	7221928	0.0290256	14	BRC20067;CB4855;GXW1;JU2464;JU2466;JU2566;JU2619;JU2879;KR314;MY2212;MY2585;MY2713;QX1233;RC301	0.0725389	shared_sweep	center	not_HDR
WBGene00000531	-0.0221573	0.0182464	0.226118	-0.0237046	0.0188479	0.210051	0.0116038	0.0170854	0.734547	T06F4.2b.1	clh-4	protein-coding	0.062466	0.378893	1	1	caenorhabditis_elegans_prjna13758	X	4094867	4100573	T06F4.2b.1	T06F4.2b.1	4097720	0.0221573	103	AB1;BRC20067;BRC20263;CB4852;CB4855;CB4858;CX11271;CX11292;CX11314;DL226;ECA349;ED3005;ED3012;ED3017;ED3040;ED3048;ED3049;ED3052;ED3073;ED3077;EG4347;EG4946;GXW1;JT11398;JU1172;JU1200;JU1212;JU1213;JU1395;JU1409;JU1440;JU1491;JU1530;JU1543;JU1568;JU1586;JU1652;JU1792;JU1808;JU1896;JU1934;JU2007;JU2016;JU2141;JU2234;JU2257;JU2464;JU2466;JU2513;JU2565;JU2566;JU2572;JU2575;JU2576;JU2578;JU2581;JU258…	0.533679	shared_sweep	arm	not_HDR
WBGene00000532	0.0410605	0.0180742	0.0242147	0.0362876	0.0187149	0.0539863	-0.0247007	0.0125484	0.326261	C07H4.2.1	clh-5	protein-coding	0.156926	0.333387	1	1	caenorhabditis_elegans_prjna13758	II	9094710	9098605	C07H4.2.1	C07H4.2.1	9096657	0.0410605	16	BRC20067;CB4855;GXW1;JU2464;JU2466;JU2513;JU2566;JU2619;JU2879;JU3128;KR314;MY2212;MY2585;MY2713;QX1233;RC301	0.0829016	shared_sweep	center	not_HDR
WBGene00000533	0.0287742	0.018198	0.115493	0.02724	0.0186464	0.145704	-0.0108421	0.0137084	0.692952	R07B7.1.2	clh-6	protein-coding	0.0253683	0.478437	1	1	caenorhabditis_elegans_prjna13758	V	12060234	12063368	R07B7.1.1	R07B7.1.1	12061801	0.0287742	139	AB1;BRC20067;BRC20263;CB4852;CB4857;CB4858;CX11271;CX11276;CX11292;CX11315;DL200;DL226;ECA349;ED3005;ED3012;ED3017;ED3040;ED3048;ED3052;ED3073;ED3077;EG4347;EG4946;GXW1;JT11398;JU1088;JU1172;JU1200;JU1212;JU1213;JU1246;JU1395;JU1409;JU1440;JU1491;JU1530;JU1543;JU1568;JU1581;JU1586;JU1652;JU1666;JU1792;JU1808;JU1896;JU2007;JU2016;JU2017;JU2131;JU2234;JU2257;JU2464;JU2466;JU2478;JU2513;JU2534;JU256…	0.720207	shared_sweep	center	not_HDR
WBGene00000534	-0.0167336	0.0182767	0.361046	-0.0133465	0.0215601	0.536633	-0.00584267	0.00980366	0.766041	R01B10.1a.2	cpi-2	protein-coding	0.100872	0.252177	1	1	caenorhabditis_elegans_prjna13758	V	6044062	6045664	R01B10.1a.1	R01B10.1a.1	6044863	0.0167336	141	AB1;BRC20067;CB4852;CB4857;CB4858;CX11271;CX11276;CX11292;CX11307;CX11315;DL200;DL226;ECA349;ED3005;ED3012;ED3017;ED3048;ED3052;ED3073;EG4347;EG4946;GXW1;JT11398;JU1088;JU1172;JU1200;JU1213;JU1242;JU1246;JU1395;JU1409;JU1440;JU1491;JU1530;JU1568;JU1581;JU1586;JU1652;JU1666;JU1792;JU1808;JU1896;JU1934;JU2001;JU2016;JU2131;JU2141;JU2234;JU2250;JU2257;JU2464;JU2466;JU2478;JU2513;JU2534;JU2565;JU2566…	0.73057	shared_sweep	center	not_HDR
WBGene00000535	-0.0397639	0.0180893	0.0291371	-0.0420828	0.0231654	0.0708515	-0.00226781	0.00704779	0.872353	K08B4.6.2	cpi-1	protein-coding	0.105608	0.467913	1	1	caenorhabditis_elegans_prjna13758	IV	6092603	6093680	K08B4.6.1	K08B4.6.1	6093141	0.0397639	62	BRC20067;BRC20263;CB4852;CX11285;CX11307;DL200;DL226;ED3012;ED3017;ED3073;ED3077;JT11398;JU1088;JU1200;JU1242;JU1395;JU1543;JU1568;JU1792;JU2007;JU2464;JU2466;JU2478;JU2513;JU2534;JU2572;JU2575;JU2578;JU2586;JU2619;JU2838;JU2841;JU2853;JU2906;JU2907;JU3128;JU3144;JU360;JU367;JU440;JU642;JU774;KR314;MY2585;MY2713;MY920;N2;NIC166;NIC2;NIC242;NIC255;NIC260;NIC267;NIC275;NIC276;NIC277;NIC3;NIC511;NIC…	0.321244	shared_sweep	center	not_HDR
WBGene00000536	0.0147995	0.0182854	0.419315	0.0212801	0.0190281	0.26483	-0.030147	0.0124252	0.226583	ZC395.2.1	clk-1	protein-coding	0.072141	0.251978	1	1	caenorhabditis_elegans_prjna13758	III	5277894	5279344	ZC395.2.1	ZC395.2.1	5278619	0.0147995	16	JU1213;JU1246;JU1793;JU1934;JU2106;JU2141;JU2464;JU2600;JU2610;JU2841;JU3132;NIC501;NIC515;NIC527;NIC528;WN2050	0.0829016	shared_sweep	center	not_HDR
WBGene00000537	0.0335996	0.0181547	0.065751	0.0400288	0.0196273	0.0427904	0.023222	0.0134185	0.387967	C07H6.6.1	clk-2	protein-coding	0.0754983	0.458134	1	1	caenorhabditis_elegans_prjna13758	III	7515222	7518524	C07H6.6.1	C07H6.6.1	7516873	0.0335996	5	JU2007;JU2841;NIC515;NIC527;QW947	0.0259067	shared_sweep	center	not_HDR
WBGene00000539	-0.0280556	0.0182039	0.124926	-0.0255296	0.018174	0.161733	0.0460461	0.0134964	0.0896665	F07B10.1a.1	cln-3.1	protein-coding	0.00333026	0.422205	1	1	caenorhabditis_elegans_prjna13758	V	11263330	11265652	F07B10.1b.1	F07B10.1b.1	11264491	0.0280556	150	AB1;BRC20067;BRC20263;CB4852;CB4855;CB4857;CB4858;CX11271;CX11276;CX11292;CX11315;DL200;DL226;ECA349;ED3005;ED3012;ED3017;ED3040;ED3048;ED3052;ED3073;ED3077;EG4347;EG4724;EG4946;GXW1;JT11398;JU1088;JU1172;JU1200;JU1212;JU1213;JU1246;JU1395;JU1409;JU1440;JU1491;JU1530;JU1543;JU1568;JU1581;JU1586;JU1652;JU1666;JU1792;JU1808;JU1896;JU2001;JU2007;JU2016;JU2017;JU2131;JU2234;JU2257;JU2464;JU2466;JU247…	0.777202	shared_sweep	center	not_HDR
WBGene00000540	0.0134346	0.0182909	0.463549	-0.00999973	0.0241813	0.679684	-0.0235055	0.00796497	0.141718	C01G8.2.2	cln-3.2	protein-coding	0.0744488	0	1	1	caenorhabditis_elegans_prjna13758	I	5274693	5278708	C01G8.2.1	C01G8.2.1	5276700	0.0134346	125	AB1;CB4852;CB4855;CB4858;CX11262;CX11264;CX11271;CX11276;CX11292;CX11307;CX11314;DL200;ECA189;ECA348;ECA349;ECA372;ED3012;ED3017;ED3048;ED3052;ED3073;ED3077;EG4724;EG4946;JT11398;JU1172;JU1200;JU1213;JU1242;JU1246;JU1395;JU1409;JU1440;JU1491;JU1530;JU1543;JU1568;JU1586;JU1652;JU1666;JU1792;JU1793;JU1934;JU2001;JU2016;JU2017;JU2106;JU2131;JU2141;JU2234;JU2250;JU2257;JU2464;JU2466;JU2478;JU2513;JU2…	0.647668	shared_sweep	center	not_HDR
WBGene00000541	-0.00755343	0.0183086	0.68039	-0.00595999	0.019316	0.758001	-0.00841441	0.0159001	0.791603	ZC190.1.1	cln-3.3	protein-coding	0	0.171374	1	1	caenorhabditis_elegans_prjna13758	V	8683052	8686160	ZC190.1.1	ZC190.1.1	8684606	0.00755343	152	AB1;BRC20067;CB4852;CB4857;CB4858;CX11262;CX11264;CX11271;CX11276;CX11292;CX11314;CX11315;DL200;DL226;ECA189;ECA348;ECA349;ECA372;ED3005;ED3012;ED3017;ED3040;ED3048;ED3052;ED3073;ED3077;EG4347;EG4946;GXW1;JT11398;JU1088;JU1172;JU1200;JU1212;JU1213;JU1242;JU1246;JU1395;JU1409;JU1440;JU1491;JU1530;JU1543;JU1568;JU1581;JU1586;JU1652;JU1666;JU1792;JU1808;JU1896;JU1934;JU2001;JU2016;JU2017;JU2131;JU21…	0.787565	shared_sweep	center	not_HDR
WBGene00000542	-0.0219521	0.0182477	0.230463	-0.0219016	0.018312	0.233177	-0.00174884	0.0134749	0.948328	C06G4.2c.1	clp-1	protein-coding	0.0746535	0.209976	1	1	caenorhabditis_elegans_prjna13758	III	7979959	7986380	C06G4.2b.1	C06G4.2b.1	7983169	0.0219521	14	JU1213;JU1246;JU1793;JU1934;JU2007;JU2106;JU2141;JU2841;JU3132;NIC501;NIC515;NIC527;QW947;WN2050	0.0725389	shared_sweep	center	not_HDR
WBGene00000543	0.0322253	0.0181677	0.0776951	0.0316091	0.0185226	0.0895454	-0.0050815	0.0138876	0.855032	T04A8.16.2	clp-2	protein-coding	0.00878707	0.0354165	1	1	caenorhabditis_elegans_prjna13758	III	4700325	4704025	T04A8.16.1	T04A8.16.1	4702175	0.0322253	14	JU1213;JU1246;JU1793;JU1934;JU2106;JU2141;JU2464;JU2600;JU2610;JU2841;JU3132;NIC501;NIC528;WN2050	0.0725389	shared_sweep	center	not_HDR
WBGene00000544	0.00117806	0.0186313	0.949653	-0.00100271	0.0203137	0.960686	0.0122292	0.0223851	0.785048	Y47H10A.1.1	clp-3	protein-coding	0.636494	0.914058	1	1	caenorhabditis_elegans_prjna13758	I	12073072	12084225	Y47H10A.1.1	Y47H10A.1.1	12078648	0.00117806	81	AB1;BRC20263;CB4852;DL200;ED3012;ED3017;ED3048;ED3052;ED3077;EG4724;EG4946;JU1200;JU1213;JU1242;JU1395;JU1440;JU1491;JU1543;JU1568;JU1586;JU1652;JU1666;JU1792;JU1793;JU1934;JU2001;JU2106;JU2131;JU2141;JU2250;JU2257;JU2464;JU2466;JU2519;JU2526;JU2565;JU2566;JU2570;JU2572;JU2575;JU2592;JU2600;JU2610;JU2811;JU311;JU3140;JU323;JU367;JU394;JU397;JU406;JU440;JU774;JU775;JU778;JU782;JU792;JU847;LKC34;MY…	0.419689	shared_sweep	arm	HDR
WBGene00000545	0.0337767	0.0181529	0.0643274	0.024757	0.0187255	0.187723	0.0532203	0.0147411	0.0726309	Y39A3CL.5a.2	clp-4	protein-coding	0	0.00778975	1	1	caenorhabditis_elegans_prjna13758	III	1807740	1818323	Y39A3CL.5a.1	Y39A3CL.5a.1	1813031	0.0337767	18	CB4852;ED3073;ED3077;JU1395;JU1409;JU1530;JU2464;JU2466;JU2534;JU310;JU3144;JU323;MY1;MY2713;MY772;MY920;NIC3;NIC528	0.0932642	shared_sweep	arm	not_HDR
WBGene00000546	0.0339982	0.0181508	0.0625821	0.0357149	0.0179596	0.0481776	-0.0922111	0.0198081	0.0209862	Y77E11A.10.1	clp-6	protein-coding	0.297176	0.883759	1	1	caenorhabditis_elegans_prjna13758	IV	1431190	1435039	Y77E11A.10.1	Y77E11A.10.1	1433114	0.0339982	72	BRC20067;CB4857;CB4858;CX11271;CX11276;CX11292;CX11307;CX11314;ED3005;ED3012;ED3048;ED3073;ED3077;EG4347;EG4946;JU1088;JU1172;JU1200;JU1409;JU1440;JU1543;JU1568;JU1652;JU2007;JU2016;JU2257;JU2464;JU2466;JU2478;JU2513;JU2534;JU2566;JU2572;JU2581;JU2619;JU2841;JU2853;JU2866;JU2906;JU2907;JU3128;JU3134;JU346;JU360;JU774;JU830;JU847;MY1;MY10;MY18;MY2585;MY2713;MY518;MY795;N2;NIC1;NIC166;NIC2;NIC207;N…	0.373057	shared_sweep	arm	not_HDR
WBGene00000547	0.0127313	0.0182935	0.487308	0.0234864	0.0217533	0.281659	0.0216502	0.0118353	0.361538	Y77E11A.11a.1	clp-7	protein-coding	0.164222	0.102418	1	1	caenorhabditis_elegans_prjna13758	IV	1435465	1445966	Y77E11A.11a.1	Y77E11A.11a.1	1440715	0.0127313	72	BRC20067;CB4857;CB4858;CX11271;CX11276;CX11292;CX11307;CX11314;ED3005;ED3012;ED3048;ED3073;ED3077;EG4347;EG4946;JU1088;JU1172;JU1200;JU1409;JU1440;JU1543;JU1568;JU1652;JU2007;JU2016;JU2257;JU2464;JU2466;JU2478;JU2513;JU2534;JU2566;JU2572;JU2581;JU2619;JU2841;JU2853;JU2866;JU2906;JU2907;JU3128;JU3134;JU346;JU360;JU774;JU830;JU847;MY1;MY10;MY18;MY2585;MY2713;MY518;MY795;N2;NIC1;NIC166;NIC2;NIC207;N…	0.373057	shared_sweep	arm	not_HDR
WBGene00000548	-0.0239726	0.0182344	0.190189	-0.0286095	0.0190986	0.135796	0.022405	0.0136032	0.411244	F56D1.4b.1	clr-1	protein-coding	0.0493073	0.225663	1	1	caenorhabditis_elegans_prjna13758	II	5466358	5473816	F56D1.4d.1	F56D1.4d.1	5470087	0.0239726	23	BRC20067;CB4852;CB4855;ED3073;GXW1;JU1395;JU2016;JU2017;JU2464;JU2466;JU2619;JU2879;JU311;JU642;JU847;KR314;MY2212;MY2453;MY2585;MY2713;MY920;QX1233;RC301	0.119171	shared_sweep	center	not_HDR
WBGene00000549	-0.014963	0.0182847	0.414185	-0.0144749	0.0183568	0.431369	-0.010315	0.0116959	0.659738	R107.6a.1	cls-2	protein-coding	0.0866966	0.302747	1	1	caenorhabditis_elegans_prjna13758	III	9055048	9058895	R107.6b.1	R107.6b.1	9056971	0.014963	14	JU1213;JU1246;JU1793;JU1934;JU2007;JU2106;JU2141;JU2841;JU3132;NIC501;NIC515;NIC527;QW947;WN2050	0.0725389	shared_sweep	center	not_HDR
WBGene00000550	0.00572522	0.018312	0.754889	0.00758592	0.0186089	0.68399	0.0150926	0.0127095	0.553385	F55H2.6.2	clu-1	protein-coding	0.0557316	0.089519	1	1	caenorhabditis_elegans_prjna13758	III	9516631	9521460	F55H2.6.1	F55H2.6.1	9519045	0.00572522	14	JU1213;JU1246;JU1793;JU1934;JU2007;JU2106;JU2141;JU2841;JU3132;NIC501;NIC515;NIC527;QW947;WN2050	0.0725389	shared_sweep	center	not_HDR
WBGene00000552	-0.00677427	0.0183102	0.711812	-0.018281	0.0186459	0.328122	0.0646898	0.0129774	0.0135434	T21H3.3a.1	cmd-1	protein-coding	0.098412	0.21667	1	1	caenorhabditis_elegans_prjna13758	V	1156271	1158189	T21H3.3a.1	T21H3.3a.1	1157230	0.00677427	102	BRC20067;BRC20263;CB4852;CB4855;CB4857;CB4858;CX11262;CX11264;CX11271;CX11276;CX11292;CX11314;CX11315;DL226;ED3005;ED3012;ED3040;ED3048;ED3049;ED3073;EG4347;EG4724;EG4946;GXW1;JT11398;JU1088;JU1172;JU1200;JU1395;JU1409;JU1543;JU1568;JU1586;JU1652;JU1808;JU1896;JU2007;JU2016;JU2464;JU2466;JU2478;JU2513;JU2522;JU2534;JU2565;JU2578;JU2581;JU2586;JU2619;JU2811;JU2838;JU2853;JU2862;JU2906;JU2907;JU311…	0.528497	shared_sweep	arm	not_HDR
WBGene00000553	-0.0580144	0.0175602	0.00114014	-0.0576237	0.0176314	0.00128552	-0.0118919	0.0159583	0.709869	K07A9.2.1	cmk-1	protein-coding	0.0550105	0.561122	1	1	caenorhabditis_elegans_prjna13758	IV	1824481	1834247	K07A9.2.1	K07A9.2.1	1829364	0.0580144	74	BRC20067;BRC20263;CB4852;CB4857;CB4858;CX11262;CX11271;CX11276;CX11292;CX11307;CX11314;ECA348;ED3005;ED3012;ED3048;ED3073;ED3077;EG4347;EG4946;JU1088;JU1172;JU1200;JU1242;JU1409;JU1440;JU1543;JU1652;JU2007;JU2016;JU2466;JU2478;JU2513;JU2534;JU2566;JU2572;JU2581;JU2619;JU2841;JU2853;JU2866;JU2906;JU2907;JU3128;JU3134;JU346;JU360;JU774;JU830;JU847;MY1;MY10;MY18;MY2212;MY2585;MY2713;MY518;MY795;N2;N…	0.38342	shared_sweep	arm	HDR
WBGene00000554	-0.0516508	0.0179314	0.00442465	-0.0534204	0.0180312	0.00343958	-0.0295902	0.0155012	0.34107	F55C10.1b.1	cnb-1	protein-coding	0.0127025	0.407326	1	1	caenorhabditis_elegans_prjna13758	V	11375742	11378006	F55C10.1a.1	F55C10.1a.1	11376874	0.0516508	150	AB1;BRC20067;BRC20263;CB4852;CB4855;CB4857;CB4858;CX11271;CX11276;CX11292;CX11315;DL200;DL226;ECA349;ED3005;ED3012;ED3017;ED3040;ED3048;ED3052;ED3073;ED3077;EG4347;EG4724;EG4946;GXW1;JT11398;JU1088;JU1172;JU1200;JU1212;JU1213;JU1246;JU1395;JU1409;JU1440;JU1491;JU1530;JU1543;JU1568;JU1581;JU1586;JU1652;JU1666;JU1792;JU1808;JU1896;JU2001;JU2007;JU2016;JU2017;JU2131;JU2234;JU2257;JU2464;JU2466;JU247…	0.777202	shared_sweep	center	not_HDR
WBGene00000556	-0.00228068	0.018316	0.901035	0.0116871	0.019392	0.547441	-0.0506049	0.0123058	0.0411365	R09B5.3a.2	cnc-2	protein-coding	0.067432	0.278158	1	1	caenorhabditis_elegans_prjna13758	V	1449665	1450183	R09B5.3a.2	R09B5.3a.2	1449924	0.00228068	101	BRC20067;BRC20263;CB4852;CB4855;CB4857;CB4858;CX11262;CX11264;CX11271;CX11276;CX11292;CX11314;CX11315;DL226;ED3005;ED3012;ED3040;ED3048;ED3049;ED3073;EG4347;EG4724;EG4946;GXW1;JT11398;JU1088;JU1172;JU1200;JU1395;JU1409;JU1543;JU1568;JU1586;JU1652;JU1808;JU1896;JU2007;JU2016;JU2464;JU2466;JU2478;JU2522;JU2534;JU2565;JU2578;JU2581;JU2586;JU2619;JU2811;JU2838;JU2853;JU2862;JU2906;JU2907;JU311;JU3128…	0.523316	shared_sweep	arm	not_HDR
WBGene00000557	0.014308	0.0182874	0.434952	0.0189672	0.0190847	0.321564	-0.0236381	0.0137402	0.390774	R09B5.8.1	cnc-3	protein-coding	0.11344	0.657531	1	1	caenorhabditis_elegans_prjna13758	V	1448004	1448792	R09B5.8.1	R09B5.8.1	1448398	0.014308	101	BRC20067;BRC20263;CB4852;CB4855;CB4857;CB4858;CX11262;CX11264;CX11271;CX11276;CX11292;CX11314;CX11315;DL226;ED3005;ED3012;ED3040;ED3048;ED3049;ED3073;EG4347;EG4724;EG4946;GXW1;JT11398;JU1088;JU1172;JU1200;JU1395;JU1409;JU1543;JU1568;JU1586;JU1652;JU1808;JU1896;JU2007;JU2016;JU2464;JU2466;JU2478;JU2522;JU2534;JU2565;JU2578;JU2581;JU2586;JU2619;JU2811;JU2838;JU2853;JU2862;JU2906;JU2907;JU311;JU3128…	0.523316	shared_sweep	arm	not_HDR
WBGene00000558	0.0172262	0.0182743	0.347051	0.0263331	0.0193117	0.174312	-0.0394578	0.0138359	0.155533	R09B5.9.1	cnc-4	protein-coding	0.144986	0.596314	1	1	caenorhabditis_elegans_prjna13758	V	1447195	1447707	R09B5.9.1	R09B5.9.1	1447451	0.0172262	101	BRC20067;BRC20263;CB4852;CB4855;CB4857;CB4858;CX11262;CX11264;CX11271;CX11276;CX11292;CX11314;CX11315;DL226;ED3005;ED3012;ED3040;ED3048;ED3049;ED3073;EG4347;EG4724;EG4946;GXW1;JT11398;JU1088;JU1172;JU1200;JU1395;JU1409;JU1543;JU1568;JU1586;JU1652;JU1808;JU1896;JU2007;JU2016;JU2464;JU2466;JU2478;JU2522;JU2534;JU2565;JU2578;JU2581;JU2586;JU2619;JU2811;JU2838;JU2853;JU2862;JU2906;JU2907;JU311;JU3128…	0.523316	shared_sweep	arm	not_HDR
WBGene00000561	-0.0192105	0.0182639	0.294207	-0.0144112	0.0279808	0.607124	-0.00461072	0.0101637	0.820806	C34E10.7.1	cnd-1	protein-coding	0.237306	0.520508	1	1	caenorhabditis_elegans_prjna13758	III	5240591	5244639	C34E10.7.1	C34E10.7.1	5242615	0.0192105	16	JU1213;JU1246;JU1793;JU1934;JU2106;JU2141;JU2464;JU2600;JU2610;JU2841;JU3132;NIC501;NIC515;NIC527;NIC528;WN2050	0.0829016	shared_sweep	center	not_HDR
WBGene00000562	-0.0262902	0.0182177	0.150626	0.00359821	0.0224522	0.872845	-0.0348412	0.00779822	0.0266544	F14H8.6b.1	cng-1	protein-coding	0	0.205775	1	1	caenorhabditis_elegans_prjna13758	V	15025731	15031473		F14H8.6c	15028602	0.0262902	133	AB1;BRC20067;CB4852;CB4855;CB4857;CB4858;CX11292;DL200;DL226;ECA349;ED3005;ED3012;ED3017;ED3040;ED3048;ED3049;ED3052;ED3073;ED3077;EG4347;EG4946;GXW1;JT11398;JU1088;JU1172;JU1200;JU1212;JU1242;JU1246;JU1395;JU1409;JU1440;JU1491;JU1530;JU1543;JU1568;JU1581;JU1586;JU1666;JU1792;JU1808;JU1896;JU1934;JU2007;JU2016;JU2017;JU2131;JU2141;JU2234;JU2250;JU2257;JU2464;JU2466;JU2478;JU2513;JU2534;JU2565;JU2…	0.689119	shared_sweep	center	not_HDR
WBGene00000564	-0.0248021	0.0182286	0.175238	-0.00671712	0.0207177	0.746127	0.0380714	0.0105678	0.0732417	R01H10.8.2	cnk-1	protein-coding	0.0461498	0.0750995	1	1	caenorhabditis_elegans_prjna13758	III	10271257	10278579	R01H10.8b.1	R01H10.8b.1	10274918	0.0248021	6	ED3049;JU2007;JU2841;NIC515;NIC527;QW947	0.0310881	shared_sweep	center	not_HDR
WBGene00000565	-0.0449097	0.0180262	0.0135778	-0.0435309	0.0181549	0.0174645	-0.0197092	0.0139403	0.480486	Y17G7B.15b.1	cnt-1	protein-coding	0.0330488	0.534689	1	1	caenorhabditis_elegans_prjna13758	II	12072170	12088868	Y17G7B.15a.1	Y17G7B.15a.1	12080519	0.0449097	14	ED3017;ED3052;GXW1;JU2007;JU2131;JU2519;JU2862;JU3144;JU346;JU775;LKC34;MY772;NIC277;NIC527	0.0725389	shared_sweep	arm	not_HDR
WBGene00000566	-0.0210333	0.0182534	0.25064	-0.00895326	0.0229872	0.697351	0.0153515	0.00886819	0.387835	Y39A1A.15b.2	cnt-2	protein-coding	0.0277508	0.285761	1	1	caenorhabditis_elegans_prjna13758	III	10655018	10677523	Y39A1A.15e.1	Y39A1A.15e.1	10666270	0.0210333	2	JU2007;NIC527	0.0103627	shared_sweep	arm	not_HDR
WBGene00000567	0.0327736	0.0181626	0.0727352	0.0307591	0.019309	0.112824	-0.00681776	0.0108869	0.754535	ZK632.6a.1	cnx-1	protein-coding	0.251546	0.324057	1	1	caenorhabditis_elegans_prjna13758	III	9814364	9817137	ZK632.6b.1	ZK632.6b.1	9815750	0.0327736	14	JU1213;JU1246;JU1793;JU1934;JU2007;JU2106;JU2141;JU2841;JU3132;NIC501;NIC515;NIC527;QW947;WN2050	0.0725389	shared_sweep	center	not_HDR
WBGene00000583	-0.0108671	0.0182998	0.553325	-0.00845157	0.0183748	0.646076	-0.045521	0.0182079	0.212823	C48E7.5.1	cof-2	protein-coding	0	0.576454	1	1	caenorhabditis_elegans_prjna13758	I	6250475	6252876	C48E7.5.1	C48E7.5.1	6251675	0.0108671	122	AB1;CB4852;CB4855;CB4858;CX11262;CX11264;CX11271;CX11276;CX11292;CX11307;CX11314;DL200;ECA189;ECA348;ECA349;ECA372;ED3012;ED3017;ED3048;ED3052;ED3073;ED3077;EG4724;EG4946;JU1172;JU1200;JU1213;JU1242;JU1246;JU1395;JU1409;JU1440;JU1491;JU1530;JU1543;JU1568;JU1586;JU1652;JU1666;JU1792;JU1793;JU1934;JU2001;JU2016;JU2017;JU2106;JU2131;JU2141;JU2234;JU2250;JU2257;JU2464;JU2466;JU2478;JU2513;JU2519;JU25…	0.632124	shared_sweep	center	not_HDR
WBGene00000584	-0.0428692	0.0180522	0.0185521	-0.0426854	0.0180988	0.0193663	-0.0106535	0.0138046	0.700027	R03C1.3a.2	cog-1	protein-coding	0.0444915	0.173255	1	1	caenorhabditis_elegans_prjna13758	II	14902493	14907533	R03C1.3a.1	R03C1.3a.1	14905013	0.0428692	43	BRC20067;BRC20263;CB4857;ED3040;ED3048;ED3049;ED3052;ED3073;ED3077;JU1088;JU1242;JU1491;JU1581;JU1652;JU1793;JU2001;JU2141;JU2250;JU2464;JU2466;JU2513;JU2522;JU2570;JU2811;JU3128;JU3140;JU323;JU397;JU775;JU778;JU782;JU792;MY1;NIC1;NIC231;NIC236;NIC259;NIC276;NIC3;NIC513;NIC514;NIC526;QW947	0.222798	shared_sweep	arm	not_HDR
WBGene00000585	0.0365138	0.0181252	0.0453558	0.0334797	0.0183242	0.0692576	-0.0293056	0.0133267	0.272938	C06G3.10.1	cogc-2	protein-coding	0.0657851	0.572367	1	1	caenorhabditis_elegans_prjna13758	IV	7036957	7039580	C06G3.10.1	C06G3.10.1	7038268	0.0365138	80	AB1;BRC20067;BRC20263;CB4852;CX11285;CX11307;DL200;DL226;ED3012;ED3017;ED3040;ED3048;ED3073;ED3077;EG4724;JT11398;JU1088;JU1200;JU1242;JU1395;JU1530;JU1543;JU1568;JU1586;JU1792;JU2007;JU2464;JU2466;JU2478;JU2513;JU2519;JU2522;JU2534;JU2572;JU2575;JU2578;JU2586;JU2592;JU2619;JU2838;JU2841;JU2853;JU2906;JU2907;JU310;JU3128;JU3144;JU367;JU440;JU642;JU774;KR314;MY1;MY2585;MY2713;MY920;N2;NIC1;NIC166;…	0.414508	shared_sweep	center	not_HDR
WBGene00000591	0.0248411	0.0182283	0.174559	0.0318616	0.0186036	0.0884063	-0.0555613	0.0163499	0.0909304	K08A8.3a.2	coh-1	protein-coding	0	0.0475222	1	1	caenorhabditis_elegans_prjna13758	X	7465193	7475018	K08A8.3b.1	K08A8.3b.1	7470105	0.0248411	92	AB1;BRC20067;BRC20263;CB4852;CB4855;CB4858;CX11262;CX11271;CX11276;CX11285;CX11292;CX11314;DL226;ED3005;ED3012;ED3017;ED3040;ED3048;ED3052;ED3073;ED3077;EG4347;EG4946;GXW1;JT11398;JU1088;JU1172;JU1200;JU1395;JU1409;JU1440;JU1491;JU1543;JU1652;JU1896;JU2007;JU2016;JU2017;JU2234;JU2464;JU2466;JU2513;JU2522;JU2578;JU2581;JU2586;JU2619;JU2811;JU2841;JU2853;JU3128;JU3134;JU3144;JU360;JU774;JU778;JU782…	0.476684	shared_sweep	center	not_HDR
WBGene00000592	0.00837136	0.0183067	0.647987	0.0050147	0.0183708	0.785171	-0.040455	0.0131257	0.124967	F08H9.1.1	coh-3	protein-coding	0.0640758	0.467226	1	1	caenorhabditis_elegans_prjna13758	V	14457422	14460141	F08H9.1.1	F08H9.1.1	14458781	0.00837136	141	AB1;BRC20067;CB4852;CB4855;CB4857;CB4858;CX11271;CX11276;CX11285;CX11292;CX11315;DL200;DL226;ECA349;ED3005;ED3012;ED3017;ED3040;ED3048;ED3052;ED3073;ED3077;EG4347;EG4946;GXW1;JT11398;JU1088;JU1172;JU1200;JU1212;JU1242;JU1246;JU1395;JU1409;JU1440;JU1491;JU1530;JU1543;JU1568;JU1581;JU1586;JU1652;JU1666;JU1792;JU1808;JU1896;JU1934;JU2007;JU2016;JU2017;JU2131;JU2141;JU2234;JU2250;JU2257;JU2464;JU2466…	0.73057	shared_sweep	center	not_HDR
WBGene00000594	-0.0490643	0.0179694	0.00691689	-0.048062	0.0183977	0.00971025	-0.00896604	0.0167363	0.789095	T28C6.6.1	col-3	protein-coding	0.118229	0.465874	1	1	caenorhabditis_elegans_prjna13758	IV	8824783	8826013	T28C6.6.1	T28C6.6.1	8825398	0.0490643	71	AB1;BRC20067;BRC20263;CB4852;CX11285;CX11307;DL200;DL226;ED3012;ED3017;ED3040;ED3048;ED3073;ED3077;JT11398;JU1088;JU1200;JU1242;JU1395;JU1530;JU1543;JU1568;JU1586;JU1792;JU2464;JU2466;JU2478;JU2513;JU2534;JU2572;JU2575;JU2578;JU2586;JU2592;JU2619;JU2838;JU2853;JU2879;JU2906;JU2907;JU310;JU3128;JU3144;JU323;JU367;JU440;JU642;JU774;KR314;MY1;MY2585;MY2713;MY920;N2;NIC1;NIC166;NIC2;NIC207;NIC242;NIC…	0.367876	shared_sweep	center	not_HDR
WBGene00000596	-0.0385878	0.0181027	0.0343171	-0.039815	0.0181472	0.0294489	-0.0372537	0.0189484	0.326843	C15A11.5.1	col-7	protein-coding	0.0856985	0.774922	1	1	caenorhabditis_elegans_prjna13758	I	7401132	7402761	C15A11.5.1	C15A11.5.1	7401946	0.0385878	93	AB1;CB4852;CB4855;CB4858;CX11264;CX11271;CX11276;CX11292;CX11307;CX11314;DL200;ECA189;ECA349;ED3017;ED3048;ED3052;ED3073;ED3077;EG4724;EG4946;JU1172;JU1213;JU1242;JU1395;JU1440;JU1491;JU1530;JU1543;JU1652;JU1666;JU1793;JU1934;JU2001;JU2016;JU2106;JU2131;JU2141;JU2234;JU2250;JU2464;JU2466;JU2478;JU2513;JU2519;JU2522;JU2534;JU2565;JU2570;JU2600;JU2610;JU2838;JU2862;JU2906;JU310;JU3128;JU3132;JU3140…	0.481865	shared_sweep	center	not_HDR
WBGene00000597	0.0215316	0.0182503	0.239551	0.0209618	0.0183011	0.253491	-0.0175753	0.0138683	0.527072	F11H8.3.1	col-8	protein-coding	0.0430194	0.194921	1	1	caenorhabditis_elegans_prjna13758	III	7019583	7020600	F11H8.3.1	F11H8.3.1	7020091	0.0215316	5	JU2007;JU2841;NIC515;NIC527;QW947	0.0259067	shared_sweep	center	not_HDR
WBGene00000599	-0.0609208	0.0177784	0.000748143	-0.0582096	0.0182383	0.00165574	-0.0157912	0.011533	0.494426	B0222.8.2	col-10	protein-coding	0.0799578	0.662646	1	1	caenorhabditis_elegans_prjna13758	V	9164292	9165307	B0222.8.1	B0222.8.1	9164799	0.0609208	162	AB1;BRC20067;CB4852;CB4857;CB4858;CX11262;CX11264;CX11271;CX11276;CX11285;CX11292;CX11314;CX11315;DL200;DL226;ECA189;ECA348;ECA349;ECA372;ED3005;ED3012;ED3017;ED3040;ED3048;ED3052;ED3073;ED3077;EG4347;EG4724;EG4946;GXW1;JT11398;JU1088;JU1172;JU1200;JU1212;JU1213;JU1242;JU1246;JU1395;JU1409;JU1440;JU1491;JU1530;JU1543;JU1568;JU1581;JU1586;JU1652;JU1666;JU1792;JU1808;JU1896;JU1934;JU2001;JU2007;JU2…	0.839378	shared_sweep	center	not_HDR
WBGene00000601	-0.0435358	0.0180438	0.0167764	-0.0449203	0.0180934	0.0139063	-0.0359124	0.0176483	0.310235	F15H10.1.1	col-12	protein-coding	0.0326366	0.733248	1	1	caenorhabditis_elegans_prjna13758	V	10423898	10425198	F15H10.1.3	F15H10.1.3	10424548	0.0435358	167	AB1;BRC20067;BRC20263;CB4852;CB4855;CB4857;CB4858;CX11262;CX11264;CX11271;CX11276;CX11285;CX11292;CX11314;CX11315;DL200;DL226;ECA189;ECA348;ECA349;ECA372;ED3005;ED3012;ED3017;ED3040;ED3048;ED3052;ED3073;ED3077;EG4347;EG4724;EG4946;GXW1;JT11398;JU1088;JU1172;JU1200;JU1212;JU1213;JU1242;JU1246;JU1395;JU1409;JU1440;JU1491;JU1530;JU1543;JU1568;JU1581;JU1586;JU1652;JU1666;JU1792;JU1808;JU1896;JU1934;J…	0.865285	shared_sweep	center	not_HDR
WBGene00000602	-0.04695	0.0179989	0.00981379	-0.0475599	0.0178509	0.00837835	-0.0791975	0.0192431	0.0409733	F15H10.2.1	col-13	protein-coding	0.0710517	0.792867	1	1	caenorhabditis_elegans_prjna13758	V	10420788	10421902	F15H10.2.1	F15H10.2.1	10421345	0.04695	167	AB1;BRC20067;BRC20263;CB4852;CB4855;CB4857;CB4858;CX11262;CX11264;CX11271;CX11276;CX11285;CX11292;CX11314;CX11315;DL200;DL226;ECA189;ECA348;ECA349;ECA372;ED3005;ED3012;ED3017;ED3040;ED3048;ED3052;ED3073;ED3077;EG4347;EG4724;EG4946;GXW1;JT11398;JU1088;JU1172;JU1200;JU1212;JU1213;JU1242;JU1246;JU1395;JU1409;JU1440;JU1491;JU1530;JU1543;JU1568;JU1581;JU1586;JU1652;JU1666;JU1792;JU1808;JU1896;JU1934;J…	0.865285	shared_sweep	center	not_HDR
WBGene00000603	-0.0603638	0.0177883	0.000839132	-0.0566844	0.0198699	0.00481418	-0.0104968	0.0125181	0.675497	C46A5.3b.1	col-14	protein-coding	0.148014	0.563777	1	1	caenorhabditis_elegans_prjna13758	IV	7753408	7754656	C46A5.3b.1	C46A5.3b.1	7754032	0.0603638	68	AB1;BRC20263;CB4852;CX11285;CX11307;DL200;DL226;ED3012;ED3017;ED3040;ED3048;ED3073;ED3077;JT11398;JU1200;JU1242;JU1395;JU1530;JU1543;JU1568;JU1586;JU1792;JU2464;JU2466;JU2478;JU2513;JU2534;JU2572;JU2575;JU2578;JU2586;JU2592;JU2619;JU2838;JU2841;JU2853;JU2906;JU2907;JU310;JU3128;JU3144;JU367;JU440;JU642;JU774;KR314;MY1;MY2585;MY2713;MY920;N2;NIC1;NIC166;NIC2;NIC207;NIC242;NIC255;NIC260;NIC267;NIC2…	0.352332	shared_sweep	center	not_HDR
WBGene00000606	-0.0564657	0.0178552	0.00182029	-0.0579389	0.0201576	0.00451082	0.00358518	0.0112767	0.873866	F11G11.10.2	col-17	protein-coding	0.119072	0.641555	1	1	caenorhabditis_elegans_prjna13758	II	4866436	4867576	F11G11.10.1	F11G11.10.1	4867006	0.0564657	22	AB1;BRC20067;CB4852;CB4855;ED3073;GXW1;JU1395;JU2016;JU2466;JU2619;JU2879;JU311;JU642;JU847;KR314;MY2212;MY2453;MY2585;MY2713;MY920;QX1233;RC301	0.11399	shared_sweep	arm	not_HDR
WBGene00000608	-0.0276856	0.0182068	0.13001	-0.0374914	0.018463	0.0436867	-0.0740208	0.0156449	0.0190054	ZK1193.1.1	col-19	protein-coding	0.0346073	0.6097	1	1	caenorhabditis_elegans_prjna13758	X	421707	422691	ZK1193.1.1	ZK1193.1.1	422199	0.0276856	98	AB1;BRC20067;BRC20263;CB4855;CB4857;CB4858;CX11271;CX11276;CX11285;CX11292;CX11314;CX11315;DL226;ECA349;ED3012;ED3040;ED3048;ED3073;ED3077;EG4347;EG4724;EG4946;GXW1;JT11398;JU1088;JU1172;JU1200;JU1212;JU1246;JU1409;JU1440;JU1491;JU1530;JU1543;JU1568;JU1586;JU1652;JU1792;JU1896;JU1934;JU2016;JU2017;JU2141;JU2234;JU2257;JU2464;JU2466;JU2513;JU2522;JU2565;JU2566;JU2572;JU2576;JU2581;JU2592;JU2619;JU…	0.507772	shared_sweep	arm	not_HDR
WBGene00000609	0.000317861	0.0183167	0.986173	-0.00545196	0.0182883	0.765944	-0.0642304	0.0139802	0.022698	F11G11.11.1	col-20	protein-coding	0.0174556	0.580695	1	1	caenorhabditis_elegans_prjna13758	II	4869670	4870791	F11G11.11.1	F11G11.11.1	4870230	0.000317861	22	AB1;BRC20067;CB4852;CB4855;ED3073;GXW1;JU1395;JU2016;JU2466;JU2619;JU2879;JU311;JU642;JU847;KR314;MY2212;MY2453;MY2585;MY2713;MY920;QX1233;RC301	0.11399	shared_sweep	arm	not_HDR
WBGene00000610	-0.071764	0.0175653	6.4667573479833e-05	-0.0962259	0.0260457	0.000287992	0.0235731	0.0092786	0.205534	F36A4.6.1	col-33	protein-coding	0.117953	0.666933	1	1	caenorhabditis_elegans_prjna13758	IV	4263293	4265223	F36A4.6.1	F36A4.6.1	4264258	0.071764	65	BRC20067;CB4852;CB4857;CB4858;CX11262;CX11264;CX11276;CX11292;CX11307;CX11314;CX11315;DL226;ECA348;ECA349;ED3012;ED3017;ED3048;ED3073;ED3077;EG4347;EG4946;JU1088;JU1172;JU1200;JU1242;JU1530;JU1792;JU2007;JU2016;JU2466;JU2513;JU2534;JU2572;JU2575;JU2578;JU2619;JU2838;JU2841;JU2862;JU2866;JU2907;JU310;JU3128;JU360;JU440;KR314;MY2585;MY2713;N2;NIC1;NIC166;NIC2;NIC242;NIC255;NIC260;NIC268;NIC276;NIC2…	0.336788	shared_sweep	center	not_HDR
WBGene00000611	-0.04657	0.0180041	0.0104354	-0.0424029	0.0178965	0.0188221	-0.0607661	0.0131955	0.0223889	F36A4.10.1	col-34	protein-coding	0.109143	0.580328	1	1	caenorhabditis_elegans_prjna13758	IV	4243545	4244610	F36A4.10.1	F36A4.10.1	4244077	0.04657	64	BRC20067;CB4852;CB4857;CB4858;CX11262;CX11264;CX11276;CX11292;CX11307;CX11314;CX11315;DL226;ECA348;ECA349;ED3012;ED3017;ED3048;ED3073;ED3077;EG4347;EG4946;JU1088;JU1172;JU1200;JU1242;JU1530;JU1792;JU2007;JU2016;JU2466;JU2513;JU2534;JU2572;JU2575;JU2619;JU2838;JU2841;JU2862;JU2866;JU2907;JU310;JU3128;JU360;JU440;KR314;MY2585;MY2713;N2;NIC1;NIC166;NIC2;NIC242;NIC255;NIC260;NIC268;NIC276;NIC277;NIC3…	0.331606	shared_sweep	center	not_HDR
WBGene00000615	-0.0448002	0.0180276	0.0138114	-0.0425792	0.0181967	0.0203251	-0.0278343	0.0151647	0.359921	F54C9.4.2	col-38	protein-coding	0.0870136	0.551521	1	1	caenorhabditis_elegans_prjna13758	II	8568035	8569088	F54C9.4.1	F54C9.4.1	8568561	0.0448002	16	BRC20067;CB4855;GXW1;JU2464;JU2466;JU2513;JU2566;JU2619;JU2879;JU3128;KR314;MY2212;MY2585;MY2713;QX1233;RC301	0.0829016	shared_sweep	center	not_HDR
WBGene00000616	-0.0510361	0.0179406	0.00492962	-0.0506932	0.0179335	0.0052059	-0.0444982	0.0202264	0.272723	C09G5.4.1	col-39	protein-coding	0.0434453	0.794177	1	1	caenorhabditis_elegans_prjna13758	II	10704916	10706019	C09G5.4.1	C09G5.4.1	10705467	0.0510361	26	BRC20067;CB4855;CX11285;ED3073;GXW1;JU2466;JU2513;JU2534;JU2566;JU2619;JU2841;JU2879;JU3128;JU774;KR314;MY10;MY2212;MY2585;MY2713;NIC255;NIC523;NIC526;NIC528;NIC529;QX1233;RC301	0.134715	shared_sweep	center	not_HDR
WBGene00000617	-0.0174904	0.018273	0.33969	0.0655169	0.0436859	0.135345	-0.0715891	0.0171425	0.038126	T13B5.4.1	col-40	protein-coding	0.815099	0.765493	1	1	caenorhabditis_elegans_prjna13758	II	1104942	1106964	T13B5.4.1	T13B5.4.1	1105953	0.0174904	91	AB1;BRC20067;CB4852;CX11292;DL200;ED3012;ED3017;ED3040;ED3048;ED3049;ED3073;ED3077;EG4347;EG4724;GXW1;JT11398;JU1213;JU1242;JU1246;JU1395;JU1409;JU1440;JU1491;JU1530;JU1581;JU1586;JU1666;JU1792;JU1793;JU2007;JU2016;JU2131;JU2141;JU2234;JU2250;JU2466;JU2478;JU2519;JU2522;JU2534;JU2566;JU2570;JU2600;JU2610;JU2619;JU2862;JU2906;JU310;JU311;JU3128;JU3132;JU3140;JU3144;JU346;JU360;JU397;JU642;JU775;JU…	0.471503	shared_sweep	arm	not_HDR
WBGene00000618	-0.0188333	0.018266	0.303817	-0.0468382	0.0244214	0.0566208	0.0326685	0.00951496	0.0876651	T10B10.1.1	col-41	protein-coding	0.139494	0.526336	1	1	caenorhabditis_elegans_prjna13758	X	15175032	15176481	T10B10.1.1	T10B10.1.1	15175756	0.0188333	32	BRC20067;ED3048;ED3049;ED3073;ED3077;JU1088;JU1213;JU2464;JU2466;JU2478;JU2513;JU2811;JU2906;JU2907;JU3134;JU3144;JU440;JU847;KR314;MY10;MY2212;MY2713;NIC1;NIC166;NIC2;NIC207;NIC231;NIC255;NIC267;NIC523;NIC528;PX179	0.165803	shared_sweep	arm	not_HDR
WBGene00000620	-0.0310044	0.0181788	0.0897223	-0.0278457	0.0200767	0.167078	-0.011672	0.0155803	0.708393	ZC513.8.1	col-43	protein-coding	0.0985406	0.780828	1	1	caenorhabditis_elegans_prjna13758	V	8049703	8050911	ZC513.8.1	ZC513.8.1	8050307	0.0310044	148	AB1;BRC20067;CB4852;CB4857;CB4858;CX11271;CX11276;CX11292;CX11315;DL200;DL226;ECA349;ED3005;ED3012;ED3017;ED3040;ED3048;ED3052;ED3073;ED3077;EG4347;EG4724;EG4946;GXW1;JT11398;JU1088;JU1172;JU1200;JU1212;JU1213;JU1242;JU1246;JU1395;JU1409;JU1440;JU1491;JU1530;JU1543;JU1568;JU1581;JU1586;JU1652;JU1666;JU1792;JU1808;JU1896;JU1934;JU2001;JU2016;JU2017;JU2131;JU2141;JU2234;JU2250;JU2257;JU2464;JU2466;…	0.766839	shared_sweep	center	not_HDR
WBGene00000622	-0.0243135	0.018232	0.183937	-0.0187003	0.0204883	0.362541	-0.0182757	0.015119	0.546302	F53G12.7a.1	col-45	protein-coding	0.170987	0.359787	1	1	caenorhabditis_elegans_prjna13758	I	115687	117498	F53G12.7a.1	F53G12.7a.1	116592	0.0243135	30	BRC20263;CB4857;CB4858;CX11292;CX11307;CX11314;DL226;ECA348;ECA349;ED3005;ED3077;JU1172;JU1530;JU1652;JU2016;JU2513;JU2534;JU2811;JU2862;JU310;JU3132;JU323;JU367;KR314;MY518;NIC231;NIC3;PS2025;QW947;QX1212	0.15544	shared_sweep	arm	not_HDR
WBGene00000623	-0.0208163	0.0182547	0.255577	-0.0486012	0.0296457	0.102785	0.0134641	0.00566341	0.236043	Y18H1A.13.1	col-46	protein-coding	0.123194	0.543849	1	1	caenorhabditis_elegans_prjna13758	I	741878	747213	Y18H1A.13.1	Y18H1A.13.1	744545	0.0208163	32	BRC20067;BRC20263;CB4858;CX11292;CX11307;CX11314;DL226;ECA348;ECA349;ED3005;ED3077;JT11398;JU1088;JU1172;JU1530;JU1652;JU2016;JU2513;JU2534;JU2811;JU2862;JU310;JU3132;JU323;JU346;JU367;MY518;NIC231;NIC3;PS2025;QW947;QX1212	0.165803	shared_sweep	arm	not_HDR
WBGene00000625	-0.0591187	0.0178102	0.00108051	-0.0549778	0.0205913	0.00824345	-0.010195	0.0126384	0.687154	Y54E10BL.2.1	col-48	protein-coding	0.145887	0.698575	1	1	caenorhabditis_elegans_prjna13758	I	3010684	3011665	Y54E10BL.2.1	Y54E10BL.2.1	3011174	0.0591187	59	AB1;BRC20263;CB4852;CB4857;CX11276;CX11285;DL226;ED3048;ED3049;ED3052;ED3077;EG4347;JU1213;JU1395;JU1409;JU1440;JU1491;JU1543;JU1666;JU2001;JU2131;JU2234;JU2464;JU2466;JU2478;JU2513;JU2522;JU2534;JU2572;JU2578;JU2600;JU2811;JU2838;JU2841;JU2853;JU2866;JU323;JU774;JU775;JU778;JU847;KR314;LKC34;MY10;MY2585;MY920;NIC231;NIC236;NIC242;NIC256;NIC260;NIC274;NIC275;NIC3;NIC526;NIC528;NIC529;PX179;QW947	0.305699	shared_sweep	arm	not_HDR
WBGene00000626	-0.0530505	0.01791	0.00344401	-0.048957	0.0192576	0.011813	-0.0159683	0.0136503	0.559306	K09H9.3.1	col-49	protein-coding	0.118951	0.691334	1	1	caenorhabditis_elegans_prjna13758	I	3137185	3138447	K09H9.3.1	K09H9.3.1	3137816	0.0530505	97	AB1;BRC20263;CB4852;CB4857;CX11276;CX11285;DL226;ED3012;ED3048;ED3049;ED3052;ED3077;EG4347;JT11398;JU1200;JU1212;JU1213;JU1242;JU1246;JU1395;JU1409;JU1440;JU1491;JU1530;JU1543;JU1568;JU1586;JU1666;JU1792;JU1934;JU2001;JU2131;JU2141;JU2234;JU2250;JU2257;JU2464;JU2466;JU2478;JU2513;JU2522;JU2534;JU2565;JU2566;JU2570;JU2572;JU2575;JU2578;JU2592;JU2600;JU2811;JU2838;JU2841;JU2853;JU2866;JU310;JU311;J…	0.502591	shared_sweep	arm	not_HDR
WBGene00000630	-0.0206986	0.0182554	0.258285	-0.0144794	0.0193467	0.455133	-0.0237336	0.0122089	0.332297	M01A12.1.2	col-53	protein-coding	0.0404268	0.14497	1	1	caenorhabditis_elegans_prjna13758	I	5644729	5646370	M01A12.1.1	M01A12.1.1	5645549	0.0206986	126	AB1;CB4852;CB4855;CB4858;CX11262;CX11264;CX11271;CX11276;CX11292;CX11307;CX11314;DL200;ECA189;ECA348;ECA349;ECA372;ED3012;ED3017;ED3048;ED3052;ED3073;ED3077;EG4724;EG4946;JT11398;JU1172;JU1200;JU1213;JU1242;JU1246;JU1395;JU1409;JU1440;JU1491;JU1530;JU1543;JU1568;JU1586;JU1652;JU1666;JU1792;JU1793;JU1934;JU2001;JU2016;JU2017;JU2106;JU2131;JU2141;JU2234;JU2250;JU2257;JU2464;JU2466;JU2478;JU2513;JU2…	0.65285	shared_sweep	center	not_HDR
WBGene00000631	-0.025349	0.0182247	0.165868	-0.0279891	0.0281039	0.320558	0.00193997	0.00784548	0.901734	F33D11.3.1	col-54	protein-coding	0.0652235	0.503126	1	1	caenorhabditis_elegans_prjna13758	I	5842709	5844050	F33D11.3.1	F33D11.3.1	5843379	0.025349	127	AB1;CB4852;CB4855;CB4858;CX11262;CX11264;CX11271;CX11276;CX11292;CX11307;CX11314;DL200;ECA189;ECA348;ECA349;ECA372;ED3012;ED3017;ED3048;ED3052;ED3073;ED3077;EG4724;EG4946;JT11398;JU1172;JU1200;JU1213;JU1242;JU1246;JU1395;JU1409;JU1440;JU1491;JU1530;JU1543;JU1568;JU1586;JU1652;JU1666;JU1792;JU1793;JU1934;JU2001;JU2016;JU2017;JU2106;JU2131;JU2141;JU2234;JU2250;JU2257;JU2464;JU2466;JU2478;JU2513;JU2…	0.658031	shared_sweep	center	not_HDR
WBGene00000634	-0.0600846	0.0177933	0.000888483	-0.0555853	0.023813	0.020628	-0.00653753	0.0114624	0.775823	F26B1.4.1	col-58	protein-coding	0.0898581	0.666818	1	1	caenorhabditis_elegans_prjna13758	I	6311229	6312416	F26B1.4.1	F26B1.4.1	6311822	0.0600846	122	AB1;CB4852;CB4855;CB4858;CX11262;CX11264;CX11271;CX11276;CX11292;CX11307;CX11314;DL200;ECA189;ECA348;ECA349;ECA372;ED3012;ED3017;ED3048;ED3052;ED3073;ED3077;EG4724;EG4946;JU1172;JU1200;JU1213;JU1242;JU1246;JU1395;JU1409;JU1440;JU1491;JU1530;JU1543;JU1568;JU1586;JU1652;JU1666;JU1792;JU1793;JU1934;JU2001;JU2016;JU2017;JU2106;JU2131;JU2141;JU2234;JU2250;JU2257;JU2464;JU2466;JU2478;JU2513;JU2519;JU25…	0.632124	shared_sweep	center	not_HDR
WBGene00000636	-0.0493861	0.0179648	0.00655042	-0.0420887	0.0197494	0.0343627	-0.027639	0.0154964	0.373635	F22D6.10.2	col-60	protein-coding	0.109662	0.722027	1	1	caenorhabditis_elegans_prjna13758	I	7105302	7106926	F22D6.10.1	F22D6.10.1	7106114	0.0493861	118	AB1;CB4852;CB4855;CB4858;CX11262;CX11264;CX11271;CX11276;CX11292;CX11307;CX11314;DL200;ECA189;ECA348;ECA349;ECA372;ED3012;ED3017;ED3048;ED3052;ED3073;ED3077;EG4724;EG4946;JU1172;JU1200;JU1213;JU1242;JU1395;JU1440;JU1491;JU1530;JU1543;JU1568;JU1586;JU1652;JU1666;JU1792;JU1793;JU1934;JU2001;JU2016;JU2017;JU2106;JU2131;JU2141;JU2234;JU2250;JU2257;JU2464;JU2466;JU2478;JU2513;JU2519;JU2522;JU2534;JU25…	0.611399	shared_sweep	center	not_HDR
WBGene00000637	-0.0497989	0.0179588	0.00610559	-0.0448299	0.0206121	0.0308705	-0.015345	0.0155223	0.621673	C01H6.1.1	col-61	protein-coding	0.0598745	0.688221	1	1	caenorhabditis_elegans_prjna13758	I	7202205	7203533	C01H6.1.1	C01H6.1.1	7202869	0.0497989	113	AB1;CB4852;CB4855;CB4858;CX11264;CX11271;CX11276;CX11292;CX11307;CX11314;DL200;ECA189;ECA349;ED3012;ED3017;ED3048;ED3052;ED3073;ED3077;EG4724;EG4946;JU1172;JU1200;JU1213;JU1242;JU1395;JU1440;JU1491;JU1530;JU1543;JU1568;JU1586;JU1652;JU1666;JU1792;JU1793;JU1934;JU2001;JU2016;JU2017;JU2106;JU2131;JU2141;JU2234;JU2250;JU2257;JU2464;JU2466;JU2478;JU2513;JU2519;JU2522;JU2534;JU2565;JU2566;JU2570;JU257…	0.585492	shared_sweep	center	not_HDR
WBGene00000638	-0.0449073	0.0180262	0.0135827	-0.0481371	0.0178823	0.00773933	-0.0763827	0.0166048	0.022534	C15A11.6.1	col-62	protein-coding	0.0290477	0.806762	1	1	caenorhabditis_elegans_prjna13758	I	7403291	7404374	C15A11.6.1	C15A11.6.1	7403832	0.0449073	93	AB1;CB4852;CB4855;CB4858;CX11264;CX11271;CX11276;CX11292;CX11307;CX11314;DL200;ECA189;ECA349;ED3017;ED3048;ED3052;ED3073;ED3077;EG4724;EG4946;JU1172;JU1213;JU1242;JU1395;JU1440;JU1491;JU1530;JU1543;JU1652;JU1666;JU1793;JU1934;JU2001;JU2016;JU2106;JU2131;JU2141;JU2234;JU2250;JU2464;JU2466;JU2478;JU2513;JU2519;JU2522;JU2534;JU2565;JU2570;JU2600;JU2610;JU2838;JU2862;JU2906;JU310;JU3128;JU3132;JU3140…	0.481865	shared_sweep	center	not_HDR
WBGene00000639	-0.056992	0.0178465	0.00164438	-0.0516673	0.0197711	0.009686	-0.0171751	0.0136268	0.529323	ZK265.2.1	col-63	protein-coding	0.133316	0.690483	1	1	caenorhabditis_elegans_prjna13758	I	8243694	8244963	ZK265.2.1	ZK265.2.1	8244328	0.056992	118	AB1;CB4852;CB4855;CB4858;CX11262;CX11264;CX11271;CX11276;CX11292;CX11314;DL200;DL226;ECA189;ECA348;ECA349;ECA372;ED3005;ED3012;ED3017;ED3048;ED3049;ED3052;ED3073;ED3077;EG4724;EG4946;JU1172;JU1200;JU1213;JU1242;JU1395;JU1440;JU1491;JU1530;JU1543;JU1568;JU1586;JU1652;JU1666;JU1792;JU1793;JU1808;JU1934;JU2001;JU2016;JU2106;JU2131;JU2141;JU2234;JU2250;JU2257;JU2464;JU2466;JU2478;JU2513;JU2519;JU2522…	0.611399	shared_sweep	center	not_HDR
WBGene00000640	-0.0334497	0.0181561	0.0669761	-0.0332617	0.018202	0.0692139	0.0114573	0.0142157	0.687417	F52F12.2.1	col-64	protein-coding	0.100367	0.123975	1	1	caenorhabditis_elegans_prjna13758	I	9893621	9895766	F52F12.2.1	F52F12.2.1	9894693	0.0334497	86	AB1;CB4852;CX11276;CX11307;DL200;ED3012;ED3017;ED3048;ED3049;ED3052;ED3077;EG4724;JU1200;JU1213;JU1242;JU1395;JU1440;JU1491;JU1543;JU1568;JU1586;JU1652;JU1666;JU1792;JU1793;JU1934;JU2001;JU2106;JU2131;JU2141;JU2250;JU2257;JU2464;JU2466;JU2513;JU2519;JU2522;JU2526;JU2565;JU2566;JU2570;JU2572;JU2575;JU2592;JU2600;JU2610;JU2838;JU2906;JU311;JU3140;JU323;JU367;JU394;JU397;JU406;JU774;JU778;JU782;JU79…	0.445596	shared_sweep	center	not_HDR
WBGene00000641	-0.0527005	0.0179154	0.00366878	-0.0491972	0.0226863	0.0313563	-0.00777294	0.0153769	0.800737	K08C9.4.2	col-65	protein-coding	0.0950392	0.608233	1	1	caenorhabditis_elegans_prjna13758	I	11489158	11490578	K08C9.4.1	K08C9.4.1	11489868	0.0527005	70	AB1;CB4852;DL200;ED3012;ED3017;ED3048;ED3052;ED3077;EG4724;JU1200;JU1213;JU1242;JU1395;JU1440;JU1491;JU1543;JU1568;JU1586;JU1652;JU1666;JU1792;JU1793;JU1934;JU2001;JU2106;JU2131;JU2141;JU2250;JU2257;JU2519;JU2526;JU2565;JU2566;JU2570;JU2572;JU2575;JU2592;JU2600;JU2610;JU311;JU3140;JU323;JU367;JU394;JU397;JU406;JU774;JU778;JU782;JU792;JU847;LKC34;MY920;N2;NIC1;NIC199;NIC2;NIC207;NIC231;NIC255;NIC2…	0.362694	shared_sweep	arm	not_HDR
WBGene00000644	-0.0410874	0.0180738	0.0241206	-0.0279527	0.0200286	0.164451	-0.0449654	0.0149819	0.135103	C50D2.4.1	col-68	protein-coding	0.131534	0.705258	1	1	caenorhabditis_elegans_prjna13758	II	104534	105829	C50D2.4.1	C50D2.4.1	105181	0.0410874	70	AB1;BRC20067;CB4852;DL200;ED3012;ED3017;ED3040;ED3048;ED3073;ED3077;EG4724;GXW1;JT11398;JU1213;JU1242;JU1395;JU1409;JU1491;JU1581;JU1586;JU1666;JU1792;JU1793;JU2007;JU2131;JU2141;JU2234;JU2250;JU2464;JU2466;JU2519;JU2522;JU2534;JU2570;JU2862;JU310;JU311;JU3128;JU3132;JU3140;JU3144;JU397;JU775;JU778;JU792;LKC34;MY1;MY10;MY2147;MY2453;MY2585;NIC1;NIC207;NIC231;NIC236;NIC242;NIC259;NIC265;NIC268;NIC…	0.362694	shared_sweep	arm	not_HDR
WBGene00000645	-0.0546592	0.0178826	0.00256138	-0.0745779	0.0258677	0.00439489	0.0225458	0.0105814	0.288078	K01A2.7.1	col-69	protein-coding	0.115385	0.663883	1	1	caenorhabditis_elegans_prjna13758	II	303881	305745	K01A2.7.1	K01A2.7.1	304813	0.0546592	85	AB1;BRC20067;CB4852;DL200;ED3012;ED3017;ED3040;ED3048;ED3073;ED3077;EG4347;EG4724;GXW1;JT11398;JU1213;JU1242;JU1395;JU1409;JU1440;JU1491;JU1530;JU1581;JU1586;JU1666;JU1792;JU1793;JU1808;JU2007;JU2131;JU2141;JU2234;JU2250;JU2464;JU2466;JU2478;JU2519;JU2522;JU2534;JU2570;JU2600;JU2610;JU2862;JU2906;JU310;JU311;JU3128;JU3132;JU3140;JU3144;JU346;JU360;JU397;JU775;JU778;JU792;JU830;LKC34;MY1;MY10;MY21…	0.440415	shared_sweep	arm	HDR
WBGene00000646	-0.0410214	0.0180746	0.0243516	-0.0113523	0.0254787	0.656423	-0.040068	0.01218	0.101659	H17B01.2.1	H17B01.2	protein-coding	0.0442796	0.593009	1	1	caenorhabditis_elegans_prjna13758	II	1470565	1472260	H17B01.2.1	H17B01.2.1	1471412	0.0410214	20	AB1;BRC20067;CB4852;ED3048;GXW1;JU1395;JU2234;JU2466;JU3144;LKC34;MY1;MY10;NIC2;NIC207;NIC231;NIC267;NIC268;NIC277;NIC526;NIC529	0.103627	shared_sweep	arm	not_HDR
WBGene00000647	-0.0312364	0.0187633	0.0976803	-0.0265315	0.0208362	0.204533	-0.0174747	0.0166804	0.601052	Y49F6B.10.2	col-71	protein-coding	0.0938736	0.510364	1	1	caenorhabditis_elegans_prjna13758	II	3500077	3502570	Y49F6B.10.1	Y49F6B.10.1	3501323	0.0312364	17	BRC20067;CB4852;ED3049;GXW1;JU1395;JU2016;JU2466;JU2619;JU2879;JU311;JU774;JU847;KR314;MY2212;MY2585;MY2713;RC301	0.0880829	shared_sweep	arm	HDR
WBGene00000649	-0.0673487	0.0176566	0.00018423	-0.0603677	0.0181568	0.00106177	-0.0388259	0.0124988	0.122044	F11G11.12.1	col-73	protein-coding	0.0756524	0.276671	1	1	caenorhabditis_elegans_prjna13758	II	4872098	4873129	F11G11.12.1	F11G11.12.1	4872613	0.0673487	22	AB1;BRC20067;CB4852;CB4855;ED3073;GXW1;JU1395;JU2016;JU2466;JU2619;JU2879;JU311;JU642;JU847;KR314;MY2212;MY2453;MY2585;MY2713;MY920;QX1233;RC301	0.11399	shared_sweep	arm	not_HDR
WBGene00000650	0.0197783	0.0182607	0.280128	0.0477322	0.0212014	0.0255073	-0.041205	0.00823913	0.0132456	ZK1248.2.1	col-74	protein-coding	0.0193476	0.221128	1	1	caenorhabditis_elegans_prjna13758	II	5830374	5832022	ZK1248.2.1	ZK1248.2.1	5831198	0.0197783	22	BRC20067;CB4852;CB4855;GXW1;JU1395;JU2016;JU2017;JU2464;JU2466;JU2619;JU2879;JU311;JU642;JU847;KR314;MY2212;MY2453;MY2585;MY2713;MY920;QX1233;RC301	0.11399	shared_sweep	center	not_HDR
WBGene00000652	-0.0410476	0.0180743	0.0242599	-0.0449629	0.0231829	0.0539235	0.00617841	0.0114113	0.786904	M110.1.2	col-76	protein-coding	0.107068	0.186295	1	1	caenorhabditis_elegans_prjna13758	II	8204339	8207495	M110.1.1	M110.1.1	8205917	0.0410476	15	BRC20067;CB4855;GXW1;JU2464;JU2466;JU2566;JU2619;JU2879;JU3128;KR314;MY2212;MY2585;MY2713;QX1233;RC301	0.0777202	shared_sweep	center	not_HDR
WBGene00000653	-0.0533337	0.0179056	0.0032713	-0.0455956	0.0184573	0.0143805	-0.0490362	0.0151207	0.10657	M195.1.1	col-77	protein-coding	0.136057	0.727268	1	1	caenorhabditis_elegans_prjna13758	II	8358228	8359381	M195.1.1	M195.1.1	8358804	0.0533337	16	BRC20067;CB4855;GXW1;JU2464;JU2466;JU2513;JU2566;JU2619;JU2879;JU3128;KR314;MY2212;MY2585;MY2713;QX1233;RC301	0.0829016	shared_sweep	center	not_HDR
WBGene00000655	-0.0589873	0.0178125	0.00110939	-0.0621691	0.0224236	0.00611702	0.00518777	0.011057	0.814778	C09G5.3.1	col-79	protein-coding	0.147668	0.707274	1	1	caenorhabditis_elegans_prjna13758	II	10703613	10704572	C09G5.3.1	C09G5.3.1	10704092	0.0589873	26	BRC20067;CB4855;CX11285;ED3073;GXW1;JU2466;JU2513;JU2534;JU2566;JU2619;JU2841;JU2879;JU3128;JU774;KR314;MY10;MY2212;MY2585;MY2713;NIC255;NIC523;NIC526;NIC528;NIC529;QX1233;RC301	0.134715	shared_sweep	center	not_HDR
WBGene00000656	-0.0180866	0.0182699	0.323444	-0.0240622	0.0189472	0.205651	-0.0355976	0.0151497	0.24152	C09G5.5.1	col-80	protein-coding	0	0.53564	1	1	caenorhabditis_elegans_prjna13758	II	10707201	10708287	C09G5.5.1	C09G5.5.1	10707744	0.0180866	26	BRC20067;CB4855;CX11285;ED3073;GXW1;JU2466;JU2513;JU2534;JU2566;JU2619;JU2841;JU2879;JU3128;JU774;KR314;MY10;MY2212;MY2585;MY2713;NIC255;NIC523;NIC526;NIC528;NIC529;QX1233;RC301	0.134715	shared_sweep	center	not_HDR
WBGene00000657	-0.0182258	0.0182692	0.319723	-0.0449324	0.0201396	0.0268474	-0.0977123	0.0168039	0.00407787	F38A3.1.2	col-81	protein-coding	0.0174173	0.716966	1	1	caenorhabditis_elegans_prjna13758	II	11012397	11013767	F38A3.1.1	F38A3.1.1	11013082	0.0182258	28	BRC20067;BRC20263;CB4855;CX11285;ED3073;GXW1;JU2464;JU2466;JU2513;JU2534;JU2566;JU2619;JU2811;JU2841;JU2879;JU3128;JU774;KR314;MY10;MY2212;MY2585;MY2713;NIC255;NIC523;NIC528;NIC529;QX1233;RC301	0.145078	shared_sweep	center	not_HDR
WBGene00000658	0.00444518	0.0183139	0.808482	0.00643934	0.0217189	0.767184	-0.00544661	0.0158438	0.863711	F33A8.9.1	col-83	protein-coding	0.576426	0.672659	1	1	caenorhabditis_elegans_prjna13758	II	11044074	11045972	F33A8.9.1	F33A8.9.1	11045023	0.00444518	28	BRC20067;BRC20263;CB4855;CX11285;ED3073;GXW1;JU2464;JU2466;JU2513;JU2534;JU2566;JU2619;JU2811;JU2841;JU2879;JU3128;JU774;KR314;MY10;MY2212;MY2585;MY2713;NIC255;NIC523;NIC528;NIC529;QX1233;RC301	0.145078	shared_sweep	center	not_HDR
WBGene00000659	0.0394773	0.0180926	0.0303333	0.0449022	0.019947	0.0255264	-0.0129939	0.0099877	0.516159	K12D12.3.1	col-84	protein-coding	0.181081	0.303438	1	1	caenorhabditis_elegans_prjna13758	II	11868534	11869682	K12D12.3.1	K12D12.3.1	11869108	0.0394773	9	ED3017;JU2007;JU2131;JU2862;JU346;JU847;LKC34;MY772;NIC527	0.0466321	shared_sweep	center	not_HDR
WBGene00000660	-0.0386386	0.0181021	0.0340783	-0.0235035	0.0233658	0.315746	-0.0190773	0.00931289	0.307023	T21B4.2.1	col-85	protein-coding	0.226841	0.424376	1	1	caenorhabditis_elegans_prjna13758	II	12493703	12495095	T21B4.2.1	T21B4.2.1	12494399	0.0386386	9	ED3052;EG4724;GXW1;JU2862;JU774;LKC34;NIC267;NIC268;NIC276	0.0466321	shared_sweep	arm	not_HDR
WBGene00000662	-0.00409545	0.0183143	0.823292	-0.0131713	0.0398145	0.741147	0.00345273	0.00672008	0.797537	Y39G8C.4.1	col-87	protein-coding	0.430015	0.469262	1	1	caenorhabditis_elegans_prjna13758	II	14089851	14094690	Y39G8C.4.1	Y39G8C.4.1	14092270	0.00409545	50	BRC20067;BRC20263;CB4857;ED3040;ED3048;ED3049;ED3052;ED3073;ED3077;GXW1;JU1088;JU1242;JU1246;JU1409;JU1491;JU1581;JU1652;JU1793;JU2001;JU2141;JU2250;JU2464;JU2466;JU2513;JU2522;JU2570;JU2811;JU3128;JU3140;JU3144;JU323;JU397;JU775;JU778;JU782;JU792;MY1;NIC1;NIC199;NIC2;NIC231;NIC236;NIC259;NIC268;NIC276;NIC3;NIC513;NIC514;NIC526;QW947	0.259067	shared_sweep	arm	not_HDR
WBGene00000663	-0.0636577	0.0184071	0.000677613	-0.0557385	0.0195953	0.0049636	-0.0402204	0.0171934	0.24369	W05G11.3.1	col-88	protein-coding	0.138516	0.706107	1	1	caenorhabditis_elegans_prjna13758	III	41063	41971	W05G11.3.1	W05G11.3.1	41517	0.0636577	16	BRC20067;CB4852;ED3052;ED3073;ED3077;JU1395;JU1530;JU2007;JU2466;JU2534;JU310;JU323;MY772;MY920;NIC3;NIC528	0.0829016	shared_sweep	arm	HDR
WBGene00000664	-0.0634202	0.0177326	0.000441245	-0.0534027	0.0220399	0.0163306	-0.0197026	0.012846	0.444104	F17C8.2.1	col-89	protein-coding	0.0841961	0.711777	1	1	caenorhabditis_elegans_prjna13758	III	4748127	4749164	F17C8.2.1	F17C8.2.1	4748645	0.0634202	15	JU1213;JU1246;JU1793;JU1934;JU2106;JU2141;JU2464;JU2600;JU2610;JU2841;JU3132;NIC501;NIC527;NIC528;WN2050	0.0777202	shared_sweep	center	not_HDR
WBGene00000665	-0.0468633	0.0180001	0.00995261	-0.0615835	0.0219446	0.00553325	0.0275377	0.0117645	0.243315	C29E4.1.1	col-90	protein-coding	0.0823953	0.614182	1	1	caenorhabditis_elegans_prjna13758	III	7948838	7950068	C29E4.1.1	C29E4.1.1	7949453	0.0468633	14	JU1213;JU1246;JU1793;JU1934;JU2007;JU2106;JU2141;JU2841;JU3132;NIC501;NIC515;NIC527;QW947;WN2050	0.0725389	shared_sweep	center	not_HDR
WBGene00000666	-0.0589692	0.0178128	0.00111343	-0.0478164	0.0186891	0.0112914	-0.061333	0.0165007	0.0646459	F09G8.6.1	col-91	protein-coding	0.158838	0.732456	1	1	caenorhabditis_elegans_prjna13758	III	8262355	8263664	F09G8.6.1	F09G8.6.1	8263009	0.0589692	14	JU1213;JU1246;JU1793;JU1934;JU2007;JU2106;JU2141;JU2841;JU3132;NIC501;NIC515;NIC527;QW947;WN2050	0.0725389	shared_sweep	center	not_HDR
WBGene00000667	-0.0517561	0.0179298	0.00434292	-0.0421465	0.0248282	0.0912343	-0.012723	0.011347	0.575709	W05B2.6.1	col-92	protein-coding	0.476655	0.623731	1	1	caenorhabditis_elegans_prjna13758	III	10982139	10983253	W05B2.6.1	W05B2.6.1	10982696	0.0517561	32	BRC20067;CB4855;CB4857;CB4858;CX11271;CX11276;CX11285;CX11292;ECA349;ED3048;ED3049;ED3052;JU1172;JU1586;JU2016;JU2017;JU2234;JU2464;JU2466;JU2478;JU2619;JU2853;JU2862;JU2866;JU323;JU642;MY2713;NIC231;NIC266;NIC275;PX179;QX1212	0.165803	shared_sweep	arm	not_HDR
WBGene00000668	-0.00200657	0.0183161	0.91288	0.0205715	0.0276208	0.457322	0.0138547	0.00634569	0.276366	W05B2.5.2	col-93	protein-coding	0.317718	0.545148	1	1	caenorhabditis_elegans_prjna13758	III	10984552	10985609	W05B2.5.1	W05B2.5.1	10985080	0.00200657	32	BRC20067;CB4855;CB4857;CB4858;CX11271;CX11276;CX11285;CX11292;ECA349;ED3048;ED3049;ED3052;JU1172;JU1586;JU2016;JU2017;JU2234;JU2464;JU2466;JU2478;JU2619;JU2853;JU2862;JU2866;JU323;JU642;MY2713;NIC231;NIC266;NIC275;PX179;QX1212	0.165803	shared_sweep	arm	not_HDR
WBGene00000669	-0.050036	0.0179553	0.00586253	-0.0464243	0.0178944	0.010216	-0.0597654	0.0145975	0.0420241	W05B2.1.2	col-94	protein-coding	0.0509162	0.688389	1	1	caenorhabditis_elegans_prjna13758	III	10986808	10987873	W05B2.1.1	W05B2.1.1	10987340	0.050036	32	BRC20067;CB4855;CB4857;CB4858;CX11271;CX11276;CX11285;CX11292;ECA349;ED3048;ED3049;ED3052;JU1172;JU1586;JU2016;JU2017;JU2234;JU2464;JU2466;JU2478;JU2619;JU2853;JU2862;JU2866;JU323;JU642;MY2713;NIC231;NIC266;NIC275;PX179;QX1212	0.165803	shared_sweep	arm	not_HDR
WBGene00000670	-0.0268185	0.0182136	0.142548	-0.0267954	0.0182831	0.144416	-0.000611612	0.0117457	0.979256	Y41C4A.16.1	col-95	protein-coding	0.25673	0.599781	1	1	caenorhabditis_elegans_prjna13758	III	11703994	11705091	Y41C4A.16.1	Y41C4A.16.1	11704542	0.0268185	44	BRC20067;CB4852;CB4855;CB4857;CB4858;CX11276;CX11292;ECA349;ED3048;ED3049;ED3052;ED3077;EG4946;JU1172;JU1395;JU1530;JU2016;JU2017;JU2234;JU2464;JU2466;JU2478;JU2534;JU2619;JU2853;JU2862;JU2866;JU2879;JU310;JU3128;JU323;JU642;MY1;MY10;MY2713;MY920;NIC231;NIC275;NIC277;NIC3;NIC528;PX179;QW947;QX1212	0.227979	shared_sweep	arm	not_HDR
WBGene00000671	-0.0364411	0.0181259	0.0457911	-0.0431207	0.0191354	0.0253735	-0.0313882	0.0144682	0.279415	Y41C4A.19.1	col-96	protein-coding	0.0329473	0.514456	1	1	caenorhabditis_elegans_prjna13758	III	11705652	11706765	Y41C4A.19.1	Y41C4A.19.1	11706208	0.0364411	49	BRC20067;CB4852;CB4855;CB4857;CB4858;CX11276;CX11292;ECA349;ED3048;ED3049;ED3052;ED3077;EG4946;JU1172;JU1395;JU1530;JU2007;JU2016;JU2017;JU2234;JU2464;JU2466;JU2478;JU2534;JU2578;JU2619;JU2853;JU2862;JU2866;JU2879;JU310;JU3128;JU3144;JU323;JU642;MY1;MY10;MY2713;MY920;NIC231;NIC267;NIC275;NIC277;NIC3;NIC515;NIC528;PX179;QW947;QX1212	0.253886	shared_sweep	arm	not_HDR
WBGene00000672	-0.0199305	0.0179996	0.269574	-0.0111161	0.0279707	0.691507	-0.00958138	0.0116182	0.680556	ZK1010.7.1	col-97	protein-coding	0.059185	0.468253	1	1	caenorhabditis_elegans_prjna13758	III	12992405	12993707	ZK1010.7.1	ZK1010.7.1	12993056	0.0199305	53	BRC20067;BRC20263;CB4852;CB4857;CB4858;CX11271;CX11276;CX11285;CX11292;ECA349;ED3048;ED3049;ED3052;ED3073;ED3077;EG4347;EG4946;JU1395;JU1409;JU1530;JU1586;JU2007;JU2016;JU2464;JU2466;JU2478;JU2534;JU2578;JU2862;JU2866;JU2879;JU310;JU3128;JU3144;JU323;JU642;MY1;MY10;MY920;NIC231;NIC266;NIC267;NIC268;NIC274;NIC275;NIC276;NIC277;NIC3;NIC515;NIC528;PX179;QW947;QX1212	0.274611	shared_sweep	arm	HDR
WBGene00000673	0.0364949	0.0181254	0.0454687	0.0533938	0.0195456	0.00689365	0.0448326	0.0102632	0.0301759	F14F7.1.2	col-98	protein-coding	0.00990656	0.135202	1	1	caenorhabditis_elegans_prjna13758	III	13019008	13020226	F14F7.1.1	F14F7.1.1	13019617	0.0364949	53	BRC20067;BRC20263;CB4852;CB4857;CB4858;CX11271;CX11276;CX11285;CX11292;ECA349;ED3048;ED3049;ED3052;ED3073;ED3077;EG4347;EG4946;JU1395;JU1409;JU1530;JU1586;JU2007;JU2016;JU2464;JU2466;JU2478;JU2534;JU2578;JU2862;JU2866;JU2879;JU310;JU3128;JU3144;JU323;JU642;MY1;MY10;MY920;NIC231;NIC266;NIC267;NIC268;NIC274;NIC275;NIC276;NIC277;NIC3;NIC515;NIC528;PX179;QW947;QX1212	0.274611	shared_sweep	arm	not_HDR
WBGene00000674	-0.0263023	0.0182176	0.150437	-0.0243038	0.0191161	0.205148	-0.0110179	0.0155977	0.724337	F29C4.8a.1	col-99	protein-coding	0.0795321	0.23438	1	1	caenorhabditis_elegans_prjna13758	IV	137974	147919	F29C4.8i.1	F29C4.8i.1	142946	0.0263023	3	AB1;CB4852;ED3073	0.015544	shared_sweep	arm	not_HDR
WBGene00000675	0.0268121	0.0182137	0.142644	0.0254111	0.0203458	0.213215	-0.00414919	0.0132871	0.876091	K02D7.3b.1	col-101	protein-coding	0.0066321	0.42074	1	1	caenorhabditis_elegans_prjna13758	IV	325435	327020	K02D7.3a.1	K02D7.3a.1	326227	0.0268121	4	AB1;CB4852;ED3073;JU830	0.0207254	shared_sweep	arm	not_HDR
WBGene00000677	0.00798748	0.0183076	0.663117	0.00504729	0.0193457	0.794452	-0.0125133	0.0130708	0.632721	F56B3.1.1	col-103	protein-coding	0.00952451	0.434247	1	1	caenorhabditis_elegans_prjna13758	IV	762413	763678	F56B3.1.1	F56B3.1.1	763045	0.00798748	77	AB1;BRC20067;CB4852;CB4857;CB4858;CX11262;CX11264;CX11276;CX11292;CX11307;CX11314;CX11315;DL226;ED3005;ED3012;ED3048;ED3052;ED3073;ED3077;EG4347;EG4724;EG4946;JU1088;JU1172;JU1200;JU1395;JU1543;JU1568;JU1652;JU1808;JU2007;JU2016;JU2257;JU2464;JU2466;JU2513;JU2519;JU2522;JU2534;JU2566;JU2578;JU2581;JU2586;JU2619;JU2853;JU2866;JU2906;JU3128;JU323;JU774;JU830;JU847;MY1;MY10;MY2585;MY2713;MY518;MY795…	0.398964	shared_sweep	arm	not_HDR
WBGene00000678	-0.0603273	0.017789	0.000845434	-0.0549642	0.0198934	0.00629148	-0.0161665	0.013332	0.545038	F58F6.1.1	col-104	protein-coding	0.13811	0.712506	1	1	caenorhabditis_elegans_prjna13758	IV	1353636	1355305	F58F6.1.1	F58F6.1.1	1354470	0.0603273	69	BRC20067;CB4857;CB4858;CX11271;CX11276;CX11292;CX11307;CX11314;ED3005;ED3012;ED3048;ED3073;ED3077;EG4347;EG4946;JU1088;JU1172;JU1200;JU1409;JU1440;JU1543;JU1568;JU1652;JU2007;JU2016;JU2257;JU2464;JU2466;JU2478;JU2513;JU2534;JU2566;JU2572;JU2581;JU2619;JU2853;JU2866;JU2906;JU2907;JU3128;JU3134;JU346;JU360;JU774;JU847;MY1;MY10;MY18;MY2585;MY2713;MY518;MY795;N2;NIC1;NIC166;NIC2;NIC207;NIC236;NIC274;…	0.357513	shared_sweep	arm	not_HDR
WBGene00000680	-0.0135048	0.0182906	0.461211	-0.015459	0.018354	0.400697	-0.0347664	0.0151122	0.251476	Y77E11A.15.1	col-106	protein-coding	0.0206849	0.526178	1	1	caenorhabditis_elegans_prjna13758	IV	1459896	1460786	Y77E11A.15.1	Y77E11A.15.1	1460341	0.0135048	72	BRC20067;CB4857;CB4858;CX11271;CX11276;CX11292;CX11307;CX11314;ED3005;ED3012;ED3048;ED3073;ED3077;EG4347;EG4946;JU1088;JU1172;JU1200;JU1409;JU1440;JU1543;JU1568;JU1652;JU2007;JU2016;JU2257;JU2464;JU2466;JU2478;JU2513;JU2534;JU2566;JU2572;JU2581;JU2619;JU2841;JU2853;JU2866;JU2906;JU2907;JU3128;JU3134;JU346;JU360;JU774;JU830;JU847;MY1;MY10;MY18;MY2585;MY2713;MY518;MY795;N2;NIC1;NIC166;NIC2;NIC207;N…	0.373057	shared_sweep	arm	not_HDR
WBGene00000681	-0.0535089	0.0176354	0.00274955	-0.0421117	0.0186845	0.025355	-0.0524165	0.0148218	0.0786378	C34H4.4.1	col-107	protein-coding	0.129631	0.710459	1	1	caenorhabditis_elegans_prjna13758	IV	1548721	1549714	C34H4.4.1	C34H4.4.1	1549217	0.0535089	75	BRC20067;CB4857;CB4858;CX11271;CX11276;CX11292;CX11307;CX11314;ECA348;ED3005;ED3012;ED3048;ED3073;ED3077;EG4347;EG4946;JU1088;JU1172;JU1200;JU1409;JU1440;JU1543;JU1568;JU1652;JU2007;JU2016;JU2257;JU2464;JU2466;JU2478;JU2513;JU2534;JU2566;JU2572;JU2581;JU2619;JU2841;JU2853;JU2866;JU2906;JU2907;JU3128;JU3134;JU346;JU360;JU774;JU830;JU847;MY1;MY10;MY18;MY2585;MY2713;MY518;MY795;N2;NIC1;NIC166;NIC2;N…	0.388601	shared_sweep	arm	HDR
WBGene00000683	0.0276023	0.0179462	0.125698	0.0379937	0.022416	0.0917335	-0.0271889	0.0175387	0.439242	Y38C1BA.3.1	col-109	protein-coding	0	0.00624859	1	1	caenorhabditis_elegans_prjna13758	IV	1817392	1820253	Y38C1BA.3.1	Y38C1BA.3.1	1818822	0.0276023	75	BRC20067;BRC20263;CB4852;CB4857;CB4858;CX11262;CX11271;CX11276;CX11292;CX11307;CX11314;ECA348;ED3005;ED3012;ED3048;ED3073;ED3077;EG4347;EG4946;JU1088;JU1172;JU1200;JU1242;JU1409;JU1440;JU1543;JU1652;JU2007;JU2016;JU2464;JU2466;JU2478;JU2513;JU2534;JU2566;JU2572;JU2581;JU2619;JU2841;JU2853;JU2866;JU2906;JU2907;JU3128;JU3134;JU346;JU360;JU774;JU830;JU847;MY1;MY10;MY18;MY2212;MY2585;MY2713;MY518;MY7…	0.388601	shared_sweep	arm	HDR
WBGene00000684	0.0201673	0.0182585	0.270747	0.0196229	0.0180602	0.278624	-0.0618422	0.0134944	0.023037	F19C7.7.2	col-110	protein-coding	0.13891	0.477339	1	1	caenorhabditis_elegans_prjna13758	IV	4608201	4609668	F19C7.7.1	F19C7.7.1	4608934	0.0201673	65	BRC20067;CB4852;CX11307;DL226;ED3012;ED3017;ED3048;ED3073;ED3077;EG4724;JU1088;JU1200;JU1242;JU1395;JU1530;JU1792;JU2007;JU2464;JU2466;JU2513;JU2519;JU2522;JU2534;JU2572;JU2575;JU2578;JU2619;JU2838;JU2841;JU2853;JU2907;JU310;JU3128;JU360;JU440;JU642;KR314;MY1;MY2585;MY2713;MY920;N2;NIC1;NIC166;NIC2;NIC207;NIC236;NIC242;NIC252;NIC255;NIC258;NIC260;NIC267;NIC268;NIC275;NIC276;NIC277;NIC3;NIC513;NIC…	0.336788	shared_sweep	center	not_HDR
WBGene00000685	-0.0601972	0.0177913	0.000868271	-0.0742016	0.0238369	0.00213894	0.0159894	0.00904973	0.378128	F29B9.9a.1	col-111	protein-coding	0.206814	0.650543	1	1	caenorhabditis_elegans_prjna13758	IV	4655791	4657974	F29B9.9b.1	F29B9.9b.1	4656882	0.0601972	57	BRC20067;CB4852;CX11307;DL226;ED3012;ED3017;ED3048;ED3073;ED3077;JT11398;JU1088;JU1200;JU1242;JU1395;JU1530;JU1792;JU2007;JU2464;JU2466;JU2513;JU2534;JU2572;JU2575;JU2578;JU2619;JU2838;JU2841;JU2853;JU2907;JU310;JU3128;JU360;JU440;JU642;KR314;MY2585;MY2713;MY920;N2;NIC1;NIC166;NIC2;NIC207;NIC242;NIC255;NIC260;NIC267;NIC268;NIC275;NIC276;NIC277;NIC3;NIC527;NIC528;NIC529;QG2075;RC301	0.295337	shared_sweep	center	not_HDR
WBGene00000687	-0.035766	0.018133	0.050004	-0.0196376	0.0224205	0.382204	-0.0239025	0.00979453	0.223904	C34D4.15b.1	col-113	protein-coding	0.0511045	0.417276	1	1	caenorhabditis_elegans_prjna13758	IV	7150663	7152509	C34D4.15b.1	C34D4.15b.1	7151586	0.035766	80	AB1;BRC20067;BRC20263;CB4852;CX11285;CX11307;DL200;DL226;ED3012;ED3017;ED3040;ED3048;ED3073;ED3077;EG4724;JT11398;JU1088;JU1200;JU1242;JU1395;JU1530;JU1543;JU1568;JU1586;JU1792;JU2007;JU2464;JU2466;JU2478;JU2513;JU2519;JU2522;JU2534;JU2572;JU2575;JU2578;JU2586;JU2592;JU2619;JU2838;JU2841;JU2853;JU2906;JU2907;JU310;JU3128;JU3144;JU367;JU440;JU642;JU774;KR314;MY1;MY2585;MY2713;MY920;N2;NIC1;NIC166;…	0.414508	shared_sweep	center	not_HDR
WBGene00000689	-0.0623746	0.017752	0.000551731	-0.0608242	0.0252638	0.017016	-0.00184698	0.0106797	0.931183	Y42H9B.1.1	col-115	protein-coding	0.0914169	0.679854	1	1	caenorhabditis_elegans_prjna13758	IV	7988685	7991428	Y42H9B.1.1	Y42H9B.1.1	7990056	0.0623746	68	AB1;BRC20263;CB4852;CX11285;CX11307;DL200;DL226;ED3012;ED3017;ED3040;ED3048;ED3073;ED3077;JT11398;JU1200;JU1242;JU1395;JU1530;JU1543;JU1568;JU1586;JU1792;JU2464;JU2466;JU2478;JU2513;JU2534;JU2572;JU2575;JU2578;JU2586;JU2592;JU2619;JU2838;JU2841;JU2853;JU2906;JU2907;JU310;JU3128;JU3144;JU367;JU440;JU642;JU774;KR314;MY1;MY2585;MY2713;MY920;N2;NIC1;NIC166;NIC2;NIC207;NIC242;NIC255;NIC260;NIC267;NIC2…	0.352332	shared_sweep	center	not_HDR
WBGene00000690	-0.0352639	0.0181381	0.0533422	-0.0383724	0.0194201	0.0496127	0.0110627	0.0121701	0.649987	F17E9.1.1	col-116	protein-coding	0.164311	0.339357	1	1	caenorhabditis_elegans_prjna13758	IV	8355906	8357919	F17E9.1.1	F17E9.1.1	8356912	0.0352639	69	AB1;BRC20263;CB4852;CX11285;CX11307;DL200;DL226;ED3012;ED3017;ED3040;ED3048;ED3073;ED3077;JT11398;JU1200;JU1242;JU1395;JU1530;JU1543;JU1568;JU1586;JU1792;JU2464;JU2466;JU2478;JU2513;JU2534;JU2572;JU2575;JU2578;JU2586;JU2592;JU2619;JU2838;JU2841;JU2853;JU2879;JU2906;JU2907;JU310;JU3128;JU3144;JU323;JU367;JU440;JU642;JU774;KR314;MY1;MY2585;MY2713;MY920;N2;NIC1;NIC166;NIC2;NIC207;NIC242;NIC255;NIC26…	0.357513	shared_sweep	center	not_HDR
WBGene00000691	-0.0214353	0.0182509	0.241666	-0.0533906	0.0202041	0.00891428	-0.108451	0.016264	0.00102896	T28C6.4.2	col-117	protein-coding	0.409452	0.8182	1	1	caenorhabditis_elegans_prjna13758	IV	8822962	8824195	T28C6.4.1	T28C6.4.1	8823578	0.0214353	71	AB1;BRC20067;BRC20263;CB4852;CX11285;CX11307;DL200;DL226;ED3012;ED3017;ED3040;ED3048;ED3073;ED3077;JT11398;JU1088;JU1200;JU1242;JU1395;JU1530;JU1543;JU1568;JU1586;JU1792;JU2464;JU2466;JU2478;JU2513;JU2534;JU2572;JU2575;JU2578;JU2586;JU2592;JU2619;JU2838;JU2853;JU2879;JU2906;JU2907;JU310;JU3128;JU3144;JU323;JU367;JU440;JU642;JU774;KR314;MY1;MY2585;MY2713;MY920;N2;NIC1;NIC166;NIC2;NIC207;NIC242;NIC…	0.367876	shared_sweep	center	not_HDR
WBGene00000692	-0.0270136	0.0182121	0.13965	-0.0400301	0.0192931	0.039349	-0.0572814	0.0147999	0.0544512	T11B7.3a.1	col-118	protein-coding	0.00338628	0.162754	1	1	caenorhabditis_elegans_prjna13758	IV	8848218	8849673	T11B7.3a.1	T11B7.3a.1	8848945	0.0270136	71	AB1;BRC20067;BRC20263;CB4852;CX11285;CX11307;DL200;DL226;ED3012;ED3017;ED3040;ED3048;ED3073;ED3077;JT11398;JU1088;JU1200;JU1242;JU1395;JU1530;JU1543;JU1568;JU1586;JU1792;JU2464;JU2466;JU2478;JU2513;JU2534;JU2572;JU2575;JU2578;JU2586;JU2592;JU2619;JU2838;JU2853;JU2879;JU2906;JU2907;JU310;JU3128;JU3144;JU323;JU367;JU440;JU642;JU774;KR314;MY1;MY2585;MY2713;MY920;N2;NIC1;NIC166;NIC2;NIC207;NIC242;NIC…	0.367876	shared_sweep	center	not_HDR
WBGene00000693	-0.00237242	0.0183159	0.897076	0.00571559	0.0264171	0.82894	0.00331466	0.00389302	0.670795	C53B4.5.1	col-119	protein-coding	0.000843657	0.441664	1	1	caenorhabditis_elegans_prjna13758	IV	8978926	8979795	C53B4.5.1	C53B4.5.1	8979360	0.00237242	71	AB1;BRC20067;BRC20263;CB4852;CX11285;CX11307;DL200;DL226;ED3012;ED3017;ED3040;ED3048;ED3073;ED3077;JT11398;JU1088;JU1200;JU1242;JU1395;JU1530;JU1543;JU1568;JU1586;JU1792;JU2464;JU2466;JU2478;JU2513;JU2534;JU2572;JU2575;JU2578;JU2586;JU2592;JU2619;JU2838;JU2853;JU2879;JU2906;JU2907;JU310;JU3128;JU3144;JU323;JU367;JU440;JU642;JU774;KR314;MY1;MY2585;MY2713;MY920;N2;NIC1;NIC166;NIC2;NIC207;NIC242;NIC…	0.367876	shared_sweep	center	not_HDR
WBGene00000694	-0.05355	0.0179022	0.0031447	-0.0493636	0.0192044	0.0109227	-0.0185523	0.0152327	0.543277	Y11D7A.11.2	col-120	protein-coding	0.123913	0.718975	1	1	caenorhabditis_elegans_prjna13758	IV	9260610	9261787	Y11D7A.11.1	Y11D7A.11.1	9261198	0.05355	91	AB1;BRC20067;BRC20263;CB4852;CB4857;CB4858;CX11262;CX11264;CX11271;CX11276;CX11285;CX11292;CX11314;CX11315;DL200;DL226;ECA348;ECA349;ED3012;ED3017;ED3040;ED3048;ED3073;ED3077;EG4347;EG4946;JT11398;JU1088;JU1172;JU1200;JU1242;JU1395;JU1530;JU1543;JU1568;JU1586;JU1792;JU2016;JU2464;JU2466;JU2478;JU2513;JU2534;JU2572;JU2575;JU2578;JU2586;JU2592;JU2619;JU2838;JU2853;JU2862;JU2866;JU2879;JU2906;JU2907…	0.471503	shared_sweep	center	not_HDR
WBGene00000696	-0.0158819	0.0182806	0.386057	-0.0236728	0.0185822	0.204236	-0.0595128	0.0152544	0.052567	T05A1.2.2	col-122	protein-coding	0	0.524086	1	1	caenorhabditis_elegans_prjna13758	IV	9563379	9564441	T05A1.2.1	T05A1.2.1	9563910	0.0158819	92	AB1;BRC20067;BRC20263;CB4852;CB4857;CB4858;CX11262;CX11264;CX11271;CX11276;CX11285;CX11292;CX11314;CX11315;DL200;DL226;ECA348;ECA349;ED3012;ED3017;ED3040;ED3048;ED3073;ED3077;EG4347;EG4946;JT11398;JU1088;JU1172;JU1200;JU1242;JU1395;JU1530;JU1543;JU1568;JU1586;JU1792;JU2016;JU2464;JU2466;JU2478;JU2513;JU2534;JU2572;JU2575;JU2578;JU2586;JU2592;JU2619;JU2838;JU2853;JU2862;JU2866;JU2879;JU2906;JU2907…	0.476684	shared_sweep	center	not_HDR
WBGene00000697	-0.0456139	0.0180169	0.0121557	-0.0654582	0.0243488	0.00781841	0.0366576	0.0151498	0.227845	W08D2.6.1	col-123	protein-coding	0.0831657	0.698768	1	1	caenorhabditis_elegans_prjna13758	IV	9821921	9823156	W08D2.6.1	W08D2.6.1	9822538	0.0456139	106	AB1;BRC20067;BRC20263;CB4852;CB4855;CB4857;CB4858;CX11262;CX11264;CX11271;CX11276;CX11285;CX11292;CX11314;CX11315;DL200;DL226;ECA348;ECA349;ED3005;ED3012;ED3017;ED3040;ED3048;ED3073;ED3077;EG4347;EG4946;JT11398;JU1088;JU1172;JU1200;JU1242;JU1395;JU1409;JU1440;JU1530;JU1543;JU1568;JU1586;JU1792;JU1808;JU2016;JU2017;JU2464;JU2466;JU2478;JU2513;JU2534;JU2572;JU2575;JU2578;JU2586;JU2592;JU2619;JU2838…	0.549223	shared_sweep	center	not_HDR
WBGene00000698	-0.012367	0.0182949	0.49987	-0.026809	0.0187552	0.154525	-0.089667	0.016424	0.00693382	C24F3.6.1	col-124	protein-coding	0.00265922	0.579879	1	1	caenorhabditis_elegans_prjna13758	IV	10216451	10217617	C24F3.6.1	C24F3.6.1	10217034	0.012367	107	AB1;BRC20067;BRC20263;CB4852;CB4855;CB4857;CB4858;CX11262;CX11264;CX11271;CX11276;CX11285;CX11292;CX11314;CX11315;DL200;DL226;ECA348;ECA349;ED3005;ED3012;ED3017;ED3040;ED3048;ED3073;ED3077;EG4347;EG4946;GXW1;JT11398;JU1088;JU1172;JU1200;JU1242;JU1395;JU1409;JU1440;JU1530;JU1568;JU1586;JU1792;JU1808;JU2007;JU2016;JU2017;JU2464;JU2466;JU2478;JU2513;JU2534;JU2572;JU2575;JU2578;JU2586;JU2592;JU2619;J…	0.554404	shared_sweep	center	not_HDR
WBGene00000699	-0.0465403	0.0180045	0.0104855	-0.0428348	0.0178256	0.0172234	-0.0766786	0.0153758	0.0135043	C29F4.1.1	col-125	protein-coding	0.0629187	0.736578	1	1	caenorhabditis_elegans_prjna13758	IV	11225506	11226516	C29F4.1.1	C29F4.1.1	11226011	0.0465403	106	AB1;BRC20067;BRC20263;CB4852;CB4855;CB4857;CB4858;CX11262;CX11264;CX11271;CX11276;CX11285;CX11292;CX11314;CX11315;DL200;DL226;ECA348;ECA349;ED3005;ED3012;ED3017;ED3040;ED3048;ED3073;ED3077;EG4347;EG4946;GXW1;JT11398;JU1088;JU1172;JU1200;JU1242;JU1395;JU1409;JU1440;JU1530;JU1543;JU1568;JU1586;JU1792;JU1808;JU2007;JU2016;JU2017;JU2464;JU2466;JU2478;JU2513;JU2534;JU2572;JU2575;JU2578;JU2586;JU2592;J…	0.549223	shared_sweep	center	not_HDR
WBGene00000700	-0.0461686	0.0180095	0.0111296	-0.0278551	0.0198937	0.163085	-0.0834509	0.0199949	0.0382401	F54D1.2.1	col-126	protein-coding	0.131038	0.748562	1	1	caenorhabditis_elegans_prjna13758	IV	11263401	11264397	F54D1.2.1	F54D1.2.1	11263899	0.0461686	106	AB1;BRC20067;BRC20263;CB4852;CB4855;CB4857;CB4858;CX11262;CX11264;CX11271;CX11276;CX11285;CX11292;CX11314;CX11315;DL200;DL226;ECA348;ECA349;ED3005;ED3012;ED3017;ED3040;ED3048;ED3073;ED3077;EG4347;EG4946;GXW1;JT11398;JU1088;JU1172;JU1200;JU1242;JU1395;JU1409;JU1440;JU1530;JU1543;JU1568;JU1586;JU1792;JU1808;JU2007;JU2016;JU2017;JU2464;JU2466;JU2478;JU2513;JU2534;JU2572;JU2575;JU2578;JU2586;JU2592;J…	0.549223	shared_sweep	center	not_HDR
WBGene00000701	-0.0475666	0.0179905	0.00887456	-0.050224	0.0213915	0.0199105	0.0072879	0.0157736	0.817552	F54D1.3.1	col-127	protein-coding	0.0882144	0.561367	1	1	caenorhabditis_elegans_prjna13758	IV	11264908	11266190	F54D1.3.1	F54D1.3.1	11265549	0.0475666	106	AB1;BRC20067;BRC20263;CB4852;CB4855;CB4857;CB4858;CX11262;CX11264;CX11271;CX11276;CX11285;CX11292;CX11314;CX11315;DL200;DL226;ECA348;ECA349;ED3005;ED3012;ED3017;ED3040;ED3048;ED3073;ED3077;EG4347;EG4946;GXW1;JT11398;JU1088;JU1172;JU1200;JU1242;JU1395;JU1409;JU1440;JU1530;JU1543;JU1568;JU1586;JU1792;JU1808;JU2007;JU2016;JU2017;JU2464;JU2466;JU2478;JU2513;JU2534;JU2572;JU2575;JU2578;JU2586;JU2592;J…	0.549223	shared_sweep	center	not_HDR
WBGene00000702	-0.034803	0.0181428	0.0565666	-0.0530448	0.0261988	0.0442977	0.0114192	0.00591471	0.33561	F12F6.9.2	col-128	protein-coding	0.0639237	0.527752	1	1	caenorhabditis_elegans_prjna13758	IV	11550002	11551960	F12F6.9.1	F12F6.9.1	11550981	0.034803	112	AB1;BRC20067;BRC20263;CB4852;CB4855;CB4857;CB4858;CX11262;CX11264;CX11271;CX11276;CX11285;CX11292;CX11314;CX11315;DL200;DL226;ECA348;ECA349;ED3005;ED3012;ED3017;ED3040;ED3048;ED3073;ED3077;EG4347;EG4724;EG4946;GXW1;JT11398;JU1088;JU1172;JU1200;JU1395;JU1409;JU1440;JU1530;JU1568;JU1586;JU1792;JU1808;JU2007;JU2016;JU2017;JU2464;JU2466;JU2478;JU2513;JU2519;JU2522;JU2534;JU2572;JU2575;JU2578;JU2586;J…	0.580311	shared_sweep	center	not_HDR
WBGene00000703	-0.0194784	0.0182624	0.287507	-0.0409227	0.0196608	0.0387338	-0.0898363	0.0167008	0.00779097	M18.1b.1	col-129	protein-coding	0.0166472	0.72158	1	1	caenorhabditis_elegans_prjna13758	IV	12108734	12110439	M18.1a.1	M18.1a.1	12109586	0.0194784	92	AB1;BRC20067;BRC20263;CB4852;CX11285;DL200;DL226;ED3005;ED3012;ED3017;ED3040;ED3048;ED3073;ED3077;EG4724;GXW1;JT11398;JU1088;JU1200;JU1395;JU1409;JU1440;JU1530;JU1568;JU1586;JU1792;JU1808;JU2007;JU2464;JU2466;JU2478;JU2513;JU2519;JU2522;JU2534;JU2572;JU2575;JU2578;JU2586;JU2592;JU2619;JU2838;JU2853;JU2866;JU2879;JU2906;JU2907;JU310;JU3128;JU3134;JU3144;JU323;JU367;JU440;JU642;JU774;JU830;KR314;MY…	0.476684	shared_sweep	center	not_HDR
WBGene00000704	-0.0595356	0.0178029	0.000993385	-0.048974	0.0189237	0.0104004	-0.0485945	0.0152105	0.111838	F08G5.4.1	col-130	protein-coding	0.119273	0.734473	1	1	caenorhabditis_elegans_prjna13758	IV	12427505	12428516	F08G5.4.1	F08G5.4.1	12428010	0.0595356	74	AB1;BRC20067;BRC20263;CB4852;CX11285;DL200;DL226;ED3012;ED3017;ED3040;ED3048;ED3073;ED3077;GXW1;JT11398;JU1088;JU1200;JU1395;JU1409;JU1440;JU1530;JU1568;JU1586;JU1792;JU2007;JU2464;JU2466;JU2478;JU2513;JU2534;JU2572;JU2575;JU2578;JU2586;JU2592;JU2619;JU2838;JU2841;JU2853;JU2879;JU2906;JU2907;JU310;JU3128;JU3134;JU3144;JU323;JU367;JU440;JU642;JU774;JU830;KR314;MY1;MY2585;MY2713;MY920;N2;NIC1;NIC16…	0.38342	shared_sweep	center	not_HDR
WBGene00000705	-0.059975	0.0177952	0.000908563	-0.0722831	0.0241957	0.00318442	0.0141888	0.00943683	0.453114	C39E9.3.1	col-131	protein-coding	0.123359	0.697972	1	1	caenorhabditis_elegans_prjna13758	IV	13065729	13067300	C39E9.3.1	C39E9.3.1	13066514	0.059975	103	AB1;BRC20067;BRC20263;CB4852;CB4855;CB4857;CB4858;CX11262;CX11264;CX11271;CX11276;CX11285;CX11292;CX11314;CX11315;DL200;DL226;ECA348;ECA349;ED3005;ED3012;ED3017;ED3040;ED3048;ED3073;ED3077;EG4946;GXW1;JT11398;JU1088;JU1172;JU1200;JU1395;JU1409;JU1440;JU1530;JU1543;JU1586;JU1808;JU2007;JU2016;JU2017;JU2466;JU2478;JU2513;JU2534;JU2566;JU2572;JU2575;JU2578;JU2586;JU2592;JU2619;JU2838;JU2841;JU2853;J…	0.533679	shared_sweep	arm	not_HDR
WBGene00000706	0.0177608	0.0182716	0.332258	0.0184994	0.0183254	0.314021	0.0166746	0.011798	0.480636	C39E9.9.1	col-132	protein-coding	0.00265943	0.159366	1	1	caenorhabditis_elegans_prjna13758	IV	13089643	13091067	C39E9.9.1	C39E9.9.1	13090355	0.0177608	106	AB1;BRC20067;BRC20263;CB4852;CB4855;CB4857;CB4858;CX11262;CX11264;CX11271;CX11276;CX11285;CX11292;CX11314;CX11315;DL200;DL226;ECA348;ECA349;ED3005;ED3012;ED3017;ED3040;ED3048;ED3073;ED3077;EG4347;EG4946;GXW1;JT11398;JU1088;JU1172;JU1200;JU1395;JU1409;JU1440;JU1530;JU1543;JU1586;JU1808;JU2007;JU2016;JU2017;JU2466;JU2478;JU2513;JU2534;JU2566;JU2572;JU2575;JU2578;JU2586;JU2592;JU2619;JU2838;JU2841;J…	0.549223	shared_sweep	arm	not_HDR
WBGene00000707	-0.0501532	0.0179536	0.00574554	-0.0491034	0.0181737	0.00751865	-0.0168268	0.0204971	0.681926	F52B11.4.1	col-133	protein-coding	0.0306348	0.498761	1	1	caenorhabditis_elegans_prjna13758	IV	14098325	14099356	F52B11.4.1	F52B11.4.1	14098840	0.0501532	106	AB1;BRC20067;BRC20263;CB4852;CB4855;CB4857;CB4858;CX11262;CX11264;CX11271;CX11276;CX11285;CX11292;CX11307;CX11314;CX11315;DL200;DL226;ECA349;ED3005;ED3017;ED3040;ED3048;ED3052;ED3073;ED3077;EG4347;EG4724;EG4946;GXW1;JT11398;JU1088;JU1172;JU1200;JU1395;JU1409;JU1440;JU1530;JU1543;JU1586;JU1808;JU2007;JU2016;JU2464;JU2466;JU2478;JU2513;JU2519;JU2522;JU2526;JU2534;JU2566;JU2572;JU2575;JU2578;JU2619;…	0.549223	shared_sweep	arm	not_HDR
WBGene00000708	0.0619906	0.017759	0.000598358	0.0601885	0.0197642	0.00265427	-0.00428317	0.010199	0.833909	M199.5a.1	col-135	protein-coding	0.38498	0.668435	1	1	caenorhabditis_elegans_prjna13758	IV	15129655	15131797	M199.5a.1	M199.5a.1	15130726	0.0619906	90	AB1;BRC20067;BRC20263;CB4852;CB4855;CB4857;CB4858;CX11262;CX11264;CX11271;CX11276;CX11292;CX11307;CX11314;CX11315;DL200;DL226;ECA349;ED3005;ED3017;ED3040;ED3048;ED3052;ED3073;ED3077;EG4347;EG4946;GXW1;JT11398;JU1088;JU1172;JU1395;JU1409;JU1440;JU1530;JU1543;JU1586;JU1808;JU2007;JU2016;JU2466;JU2478;JU2513;JU2534;JU2566;JU2572;JU2575;JU2578;JU2619;JU2838;JU2841;JU2853;JU2862;JU2866;JU2879;JU2906;J…	0.466321	shared_sweep	arm	not_HDR
WBGene00000710	-0.0442278	0.018035	0.0150915	-0.0403664	0.0197757	0.0426127	-0.0167757	0.0174462	0.631223	Y51H4A.9.1	col-137	protein-coding	0.0931421	0.773677	1	1	caenorhabditis_elegans_prjna13758	IV	16601480	16602776	Y51H4A.9.1	Y51H4A.9.1	16602128	0.0442278	62	AB1;BRC20067;BRC20263;CB4852;CX11307;DL200;DL226;ED3017;ED3040;ED3052;ED3073;ED3077;EG4347;EG4946;GXW1;JT11398;JU1088;JU1395;JU1409;JU1440;JU1530;JU1586;JU2017;JU2466;JU2478;JU2534;JU2566;JU2575;JU2578;JU2619;JU2866;JU2879;JU2906;JU2907;JU310;JU3144;JU323;JU346;JU367;JU774;JU830;LKC34;MY10;MY2585;MY2713;MY772;MY920;N2;NIC1;NIC2;NIC231;NIC267;NIC276;NIC511;NIC515;NIC523;NIC528;NIC529;PX179;QG2075;…	0.321244	shared_sweep	arm	not_HDR
WBGene00000711	-0.0574302	0.0178391	0.00150992	-0.0506614	0.0186747	0.00728376	-0.0327708	0.0135393	0.227701	C52D10.13.1	col-138	protein-coding	0.130685	0.695402	1	1	caenorhabditis_elegans_prjna13758	IV	17182884	17183729	C52D10.13.1	C52D10.13.1	17183306	0.0574302	62	AB1;BRC20067;BRC20263;CB4852;CX11307;DL200;DL226;ED3017;ED3040;ED3052;ED3073;ED3077;EG4347;EG4946;GXW1;JT11398;JU1088;JU1395;JU1409;JU1440;JU1530;JU1586;JU2017;JU2466;JU2478;JU2534;JU2566;JU2575;JU2578;JU2619;JU2866;JU2879;JU2906;JU2907;JU310;JU3144;JU323;JU346;JU367;JU774;JU830;LKC34;MY10;MY2585;MY2713;MY772;MY920;N2;NIC1;NIC2;NIC231;NIC267;NIC276;NIC511;NIC515;NIC523;NIC528;NIC529;PX179;QG2075;…	0.321244	shared_sweep	arm	not_HDR
WBGene00000712	-0.00988834	0.0183027	0.589643	-0.0233766	0.0208457	0.263528	-0.0486125	0.018106	0.181053	F41F3.4.2	col-139	protein-coding	0.0114785	0.67499	1	1	caenorhabditis_elegans_prjna13758	V	4652863	4653971	F41F3.4.1	F41F3.4.1	4653417	0.00988834	157	AB1;BRC20067;BRC20263;CB4852;CB4857;CB4858;CX11262;CX11264;CX11271;CX11276;CX11292;CX11307;CX11314;CX11315;DL200;DL226;ECA348;ECA349;ED3005;ED3012;ED3017;ED3048;ED3049;ED3052;ED3073;ED3077;EG4347;EG4946;GXW1;JT11398;JU1088;JU1172;JU1200;JU1213;JU1242;JU1246;JU1395;JU1409;JU1440;JU1491;JU1530;JU1543;JU1568;JU1581;JU1586;JU1652;JU1666;JU1792;JU1808;JU1896;JU1934;JU2001;JU2016;JU2017;JU2141;JU2234;J…	0.813472	shared_sweep	arm	not_HDR
WBGene00000713	-0.00614325	0.0183113	0.737624	-0.0166455	0.0196516	0.398043	-0.0301091	0.0104144	0.149949	F26F12.1.1	col-140	protein-coding	0.053634	0.521501	1	1	caenorhabditis_elegans_prjna13758	V	5835855	5836834	F26F12.1.1	F26F12.1.1	5836344	0.00614325	142	AB1;BRC20067;CB4852;CB4857;CB4858;CX11271;CX11276;CX11292;CX11307;CX11315;DL200;DL226;ECA349;ED3005;ED3012;ED3017;ED3048;ED3052;ED3073;EG4347;EG4946;GXW1;JT11398;JU1088;JU1172;JU1200;JU1213;JU1242;JU1246;JU1395;JU1409;JU1440;JU1491;JU1530;JU1543;JU1568;JU1581;JU1586;JU1652;JU1666;JU1792;JU1808;JU1896;JU1934;JU2001;JU2016;JU2131;JU2141;JU2234;JU2250;JU2257;JU2464;JU2466;JU2478;JU2513;JU2534;JU2565…	0.735751	shared_sweep	arm	not_HDR
WBGene00000714	-0.0239772	0.0182344	0.190104	-0.0305996	0.0188395	0.105985	-0.0457863	0.0168943	0.177	T15B7.5.1	col-141	protein-coding	0.0203132	0.718171	1	1	caenorhabditis_elegans_prjna13758	V	6829704	6830739	T15B7.5.1	T15B7.5.1	6830221	0.0239772	144	AB1;BRC20067;CB4852;CB4857;CB4858;CX11271;CX11276;CX11292;CX11307;CX11315;DL200;DL226;ECA349;ED3005;ED3012;ED3017;ED3048;ED3052;ED3073;ED3077;EG4347;EG4946;GXW1;JT11398;JU1088;JU1172;JU1200;JU1213;JU1242;JU1246;JU1395;JU1409;JU1440;JU1491;JU1530;JU1568;JU1581;JU1586;JU1652;JU1666;JU1792;JU1808;JU1896;JU1934;JU2001;JU2016;JU2131;JU2141;JU2234;JU2250;JU2257;JU2464;JU2466;JU2478;JU2513;JU2534;JU2565…	0.746114	shared_sweep	center	not_HDR
WBGene00000715	-0.0234182	0.0182382	0.20069	-0.0296479	0.0187127	0.114773	-0.0480589	0.0169405	0.157695	T15B7.4.1	col-142	protein-coding	0.0734137	0.656115	1	1	caenorhabditis_elegans_prjna13758	V	6831177	6832256	T15B7.4.1	T15B7.4.1	6831716	0.0234182	144	AB1;BRC20067;CB4852;CB4857;CB4858;CX11271;CX11276;CX11292;CX11307;CX11315;DL200;DL226;ECA349;ED3005;ED3012;ED3017;ED3048;ED3052;ED3073;ED3077;EG4347;EG4946;GXW1;JT11398;JU1088;JU1172;JU1200;JU1213;JU1242;JU1246;JU1395;JU1409;JU1440;JU1491;JU1530;JU1568;JU1581;JU1586;JU1652;JU1666;JU1792;JU1808;JU1896;JU1934;JU2001;JU2016;JU2131;JU2141;JU2234;JU2250;JU2257;JU2464;JU2466;JU2478;JU2513;JU2534;JU2565…	0.746114	shared_sweep	center	not_HDR
WBGene00000716	0.0164763	0.0182779	0.368494	0.0171698	0.0235936	0.467675	0.000901018	0.00965299	0.962825	T15B7.3.1	col-143	protein-coding	0.0124409	0.441213	1	1	caenorhabditis_elegans_prjna13758	V	6835635	6836704	T15B7.3.1	T15B7.3.1	6836169	0.0164763	144	AB1;BRC20067;CB4852;CB4857;CB4858;CX11271;CX11276;CX11292;CX11307;CX11315;DL200;DL226;ECA349;ED3005;ED3012;ED3017;ED3048;ED3052;ED3073;ED3077;EG4347;EG4946;GXW1;JT11398;JU1088;JU1172;JU1200;JU1213;JU1242;JU1246;JU1395;JU1409;JU1440;JU1491;JU1530;JU1568;JU1581;JU1586;JU1652;JU1666;JU1792;JU1808;JU1896;JU1934;JU2001;JU2016;JU2131;JU2141;JU2234;JU2250;JU2257;JU2464;JU2466;JU2478;JU2513;JU2534;JU2565…	0.746114	shared_sweep	center	not_HDR
WBGene00000717	-0.0509694	0.0179416	0.0049874	-0.0527572	0.0177755	0.00338349	-0.0689329	0.0154422	0.026785	B0222.6.2	col-144	protein-coding	0.0416065	0.503116	1	1	caenorhabditis_elegans_prjna13758	V	9159586	9160642	B0222.6.1	B0222.6.1	9160114	0.0509694	161	AB1;BRC20067;CB4852;CB4857;CB4858;CX11262;CX11264;CX11271;CX11276;CX11285;CX11292;CX11314;CX11315;DL200;DL226;ECA189;ECA348;ECA349;ECA372;ED3005;ED3012;ED3017;ED3040;ED3048;ED3052;ED3073;ED3077;EG4347;EG4724;EG4946;GXW1;JT11398;JU1088;JU1172;JU1200;JU1212;JU1213;JU1242;JU1246;JU1395;JU1409;JU1440;JU1491;JU1530;JU1543;JU1568;JU1581;JU1586;JU1652;JU1666;JU1792;JU1808;JU1896;JU1934;JU2001;JU2007;JU2…	0.834197	shared_sweep	center	not_HDR
WBGene00000718	-0.0484475	0.0179781	0.00767092	-0.0395404	0.018872	0.0374801	-0.0508647	0.0169073	0.134184	B0222.7.1	col-145	protein-coding	0.072878	0.733535	1	1	caenorhabditis_elegans_prjna13758	V	9161992	9163005	B0222.7.1	B0222.7.1	9162498	0.0484475	162	AB1;BRC20067;CB4852;CB4857;CB4858;CX11262;CX11264;CX11271;CX11276;CX11285;CX11292;CX11314;CX11315;DL200;DL226;ECA189;ECA348;ECA349;ECA372;ED3005;ED3012;ED3017;ED3040;ED3048;ED3052;ED3073;ED3077;EG4347;EG4724;EG4946;GXW1;JT11398;JU1088;JU1172;JU1200;JU1212;JU1213;JU1242;JU1246;JU1395;JU1409;JU1440;JU1491;JU1530;JU1543;JU1568;JU1581;JU1586;JU1652;JU1666;JU1792;JU1808;JU1896;JU1934;JU2001;JU2007;JU2…	0.839378	shared_sweep	center	not_HDR
WBGene00000719	-0.0497903	0.0179589	0.00611459	-0.0491502	0.0178894	0.00658425	-0.0635085	0.0197561	0.109646	T06E4.6.1	col-146	protein-coding	0.0699756	0.790936	1	1	caenorhabditis_elegans_prjna13758	V	9629943	9631012	T06E4.6.1	T06E4.6.1	9630477	0.0497903	165	AB1;BRC20067;CB4852;CB4857;CB4858;CX11262;CX11264;CX11271;CX11276;CX11285;CX11292;CX11314;CX11315;DL200;DL226;ECA189;ECA348;ECA349;ECA372;ED3005;ED3012;ED3017;ED3040;ED3048;ED3052;ED3073;ED3077;EG4347;EG4724;EG4946;GXW1;JT11398;JU1088;JU1172;JU1200;JU1212;JU1213;JU1242;JU1246;JU1395;JU1409;JU1440;JU1491;JU1530;JU1543;JU1568;JU1581;JU1586;JU1652;JU1666;JU1792;JU1808;JU1896;JU1934;JU2001;JU2007;JU2…	0.854922	shared_sweep	center	not_HDR
WBGene00000720	-0.0413786	0.0180704	0.0231225	-0.0479613	0.0181335	0.00885536	-0.0863941	0.0195016	0.027945	T06E4.4.2	col-147	protein-coding	0.0436766	0.781102	1	1	caenorhabditis_elegans_prjna13758	V	9632029	9633338	T06E4.4.1	T06E4.4.1	9632683	0.0413786	165	AB1;BRC20067;CB4852;CB4857;CB4858;CX11262;CX11264;CX11271;CX11276;CX11285;CX11292;CX11314;CX11315;DL200;DL226;ECA189;ECA348;ECA349;ECA372;ED3005;ED3012;ED3017;ED3040;ED3048;ED3052;ED3073;ED3077;EG4347;EG4724;EG4946;GXW1;JT11398;JU1088;JU1172;JU1200;JU1212;JU1213;JU1242;JU1246;JU1395;JU1409;JU1440;JU1491;JU1530;JU1543;JU1568;JU1581;JU1586;JU1652;JU1666;JU1792;JU1808;JU1896;JU1934;JU2001;JU2007;JU2…	0.854922	shared_sweep	center	not_HDR
WBGene00000722	-0.0392344	0.0180954	0.0313803	-0.0411865	0.018105	0.0240309	-0.0550648	0.0197439	0.164802	B0024.1.2	col-149	protein-coding	0	0.751699	1	1	caenorhabditis_elegans_prjna13758	V	10291701	10292869	B0024.1.1	B0024.1.1	10292285	0.0392344	167	AB1;BRC20067;BRC20263;CB4852;CB4855;CB4857;CB4858;CX11262;CX11264;CX11271;CX11276;CX11285;CX11292;CX11314;CX11315;DL200;DL226;ECA189;ECA348;ECA349;ECA372;ED3005;ED3012;ED3017;ED3040;ED3048;ED3052;ED3073;ED3077;EG4347;EG4724;EG4946;GXW1;JT11398;JU1088;JU1172;JU1200;JU1212;JU1213;JU1242;JU1246;JU1395;JU1409;JU1440;JU1491;JU1530;JU1543;JU1568;JU1581;JU1586;JU1652;JU1666;JU1792;JU1808;JU1896;JU1934;J…	0.865285	shared_sweep	center	not_HDR
WBGene00000723	-0.0466636	0.0180028	0.0102793	-0.0448552	0.0180902	0.0140265	-0.0364251	0.0180015	0.312956	B0024.2.1	col-150	protein-coding	0.0434209	0.78796	1	1	caenorhabditis_elegans_prjna13758	V	10293563	10294649	B0024.2.1	B0024.2.1	10294106	0.0466636	167	AB1;BRC20067;BRC20263;CB4852;CB4855;CB4857;CB4858;CX11262;CX11264;CX11271;CX11276;CX11285;CX11292;CX11314;CX11315;DL200;DL226;ECA189;ECA348;ECA349;ECA372;ED3005;ED3012;ED3017;ED3040;ED3048;ED3052;ED3073;ED3077;EG4347;EG4724;EG4946;GXW1;JT11398;JU1088;JU1172;JU1200;JU1212;JU1213;JU1242;JU1246;JU1395;JU1409;JU1440;JU1491;JU1530;JU1543;JU1568;JU1581;JU1586;JU1652;JU1666;JU1792;JU1808;JU1896;JU1934;J…	0.865285	shared_sweep	center	not_HDR
WBGene00000725	-0.0496521	0.0179609	0.00626058	-0.0501114	0.0258258	0.053816	0.000585097	0.0117913	0.980232	F32G8.5.1	col-152	protein-coding	0.0795813	0.590382	1	1	caenorhabditis_elegans_prjna13758	V	10560921	10562252	F32G8.5.1	F32G8.5.1	10561586	0.0496521	167	AB1;BRC20067;BRC20263;CB4852;CB4855;CB4857;CB4858;CX11262;CX11264;CX11271;CX11276;CX11285;CX11292;CX11314;CX11315;DL200;DL226;ECA189;ECA348;ECA349;ECA372;ED3005;ED3012;ED3017;ED3040;ED3048;ED3052;ED3073;ED3077;EG4347;EG4724;EG4946;GXW1;JT11398;JU1088;JU1172;JU1200;JU1212;JU1213;JU1242;JU1246;JU1395;JU1409;JU1440;JU1491;JU1530;JU1543;JU1568;JU1581;JU1586;JU1652;JU1666;JU1792;JU1808;JU1896;JU1934;J…	0.865285	shared_sweep	center	not_HDR
WBGene00000726	-0.0148448	0.0182852	0.417889	-0.0156079	0.0184277	0.398072	-0.0118904	0.0150815	0.693872	F17C11.3.1	col-153	protein-coding	0.0621695	0.696382	1	1	caenorhabditis_elegans_prjna13758	V	10949811	10951821	F17C11.3.1	F17C11.3.1	10950816	0.0148448	149	AB1;BRC20067;BRC20263;CB4852;CB4855;CB4857;CB4858;CX11271;CX11276;CX11292;CX11315;DL200;DL226;ECA349;ED3005;ED3012;ED3017;ED3040;ED3048;ED3052;ED3073;ED3077;EG4347;EG4724;EG4946;GXW1;JT11398;JU1088;JU1172;JU1200;JU1212;JU1213;JU1246;JU1395;JU1409;JU1440;JU1491;JU1530;JU1543;JU1568;JU1581;JU1586;JU1652;JU1666;JU1792;JU1808;JU1896;JU2001;JU2007;JU2016;JU2017;JU2131;JU2234;JU2257;JU2464;JU2466;JU247…	0.772021	shared_sweep	center	not_HDR
WBGene00000727	-0.054697	0.017884	0.00254444	-0.0454001	0.0183728	0.0143524	-0.0623412	0.0158787	0.0511006	F55C10.2.1	col-154	protein-coding	0.0679541	0.758561	1	1	caenorhabditis_elegans_prjna13758	V	11385360	11386529	F55C10.2.1	F55C10.2.1	11385944	0.054697	143	AB1;BRC20067;BRC20263;CB4852;CB4855;CB4857;CB4858;CX11271;CX11276;CX11292;CX11315;DL200;DL226;ECA349;ED3005;ED3012;ED3017;ED3040;ED3048;ED3052;ED3073;ED3077;EG4347;EG4946;GXW1;JT11398;JU1088;JU1172;JU1200;JU1212;JU1213;JU1246;JU1395;JU1409;JU1440;JU1491;JU1530;JU1543;JU1568;JU1581;JU1586;JU1652;JU1666;JU1792;JU1808;JU1896;JU2001;JU2007;JU2016;JU2017;JU2131;JU2234;JU2257;JU2464;JU2466;JU2478;JU251…	0.740933	shared_sweep	center	not_HDR
WBGene00000728	-0.0359562	0.018131	0.0487854	-0.0408501	0.0183001	0.0267676	-0.0322219	0.00987466	0.104432	F55C10.3.1	col-155	protein-coding	0.235097	0.749925	1	1	caenorhabditis_elegans_prjna13758	V	11388852	11389876	F55C10.3.1	F55C10.3.1	11389364	0.0359562	143	AB1;BRC20067;BRC20263;CB4852;CB4855;CB4857;CB4858;CX11271;CX11276;CX11292;CX11315;DL200;DL226;ECA349;ED3005;ED3012;ED3017;ED3040;ED3048;ED3052;ED3073;ED3077;EG4347;EG4946;GXW1;JT11398;JU1088;JU1172;JU1200;JU1212;JU1213;JU1246;JU1395;JU1409;JU1440;JU1491;JU1530;JU1543;JU1568;JU1581;JU1586;JU1652;JU1666;JU1792;JU1808;JU1896;JU2001;JU2007;JU2016;JU2017;JU2131;JU2234;JU2257;JU2464;JU2466;JU2478;JU251…	0.740933	shared_sweep	center	not_HDR
WBGene00000729	-0.0545966	0.0178856	0.00259249	-0.045856	0.0208911	0.0293754	-0.024033	0.0148049	0.418003	F57B7.3.1	col-156	protein-coding	0.0984203	0.677992	1	1	caenorhabditis_elegans_prjna13758	V	11449219	11450357	F57B7.3.1	F57B7.3.1	11449788	0.0545966	143	AB1;BRC20067;BRC20263;CB4852;CB4855;CB4857;CB4858;CX11271;CX11276;CX11292;CX11315;DL200;DL226;ECA349;ED3005;ED3012;ED3017;ED3040;ED3048;ED3052;ED3073;ED3077;EG4347;EG4946;GXW1;JT11398;JU1088;JU1172;JU1200;JU1212;JU1213;JU1246;JU1395;JU1409;JU1440;JU1491;JU1530;JU1543;JU1568;JU1581;JU1586;JU1652;JU1666;JU1792;JU1808;JU1896;JU2001;JU2007;JU2016;JU2017;JU2131;JU2234;JU2257;JU2464;JU2466;JU2478;JU251…	0.740933	shared_sweep	center	not_HDR
WBGene00000730	-0.052577	0.0179173	0.00375128	-0.0434579	0.019954	0.0306447	-0.0276656	0.0133333	0.30084	T11F9.9.1	col-157	protein-coding	0.0645852	0.708208	1	1	caenorhabditis_elegans_prjna13758	V	11484042	11485039	T11F9.9.1	T11F9.9.1	11484540	0.052577	143	AB1;BRC20067;BRC20263;CB4852;CB4855;CB4857;CB4858;CX11271;CX11276;CX11292;CX11315;DL200;DL226;ECA349;ED3005;ED3012;ED3017;ED3040;ED3048;ED3052;ED3073;ED3077;EG4347;EG4946;GXW1;JT11398;JU1088;JU1172;JU1200;JU1212;JU1213;JU1246;JU1395;JU1409;JU1440;JU1491;JU1530;JU1543;JU1568;JU1581;JU1586;JU1652;JU1666;JU1792;JU1808;JU1896;JU2001;JU2007;JU2016;JU2017;JU2131;JU2234;JU2257;JU2464;JU2466;JU2478;JU251…	0.740933	shared_sweep	center	not_HDR
WBGene00000731	0.00293063	0.0183155	0.873044	0.018196	0.0205238	0.376425	-0.0350097	0.0107941	0.106523	D2023.7.1	col-158	protein-coding	0.233357	0.471757	1	1	caenorhabditis_elegans_prjna13758	V	11829582	11831219	D2023.7.1	D2023.7.1	11830400	0.00293063	141	AB1;BRC20067;BRC20263;CB4852;CB4857;CB4858;CX11271;CX11276;CX11292;CX11315;DL200;DL226;ECA349;ED3005;ED3012;ED3017;ED3040;ED3048;ED3052;ED3073;ED3077;EG4347;EG4946;GXW1;JT11398;JU1088;JU1172;JU1200;JU1212;JU1213;JU1246;JU1395;JU1409;JU1440;JU1491;JU1530;JU1543;JU1568;JU1581;JU1586;JU1652;JU1666;JU1792;JU1808;JU1896;JU2001;JU2007;JU2016;JU2017;JU2131;JU2234;JU2257;JU2464;JU2466;JU2478;JU2513;JU253…	0.73057	shared_sweep	center	not_HDR
WBGene00000732	-0.0206216	0.0182558	0.260066	-0.0133236	0.0201857	0.510022	-0.011709	0.006887	0.396349	F57B1.3.1	col-159	protein-coding	0	0.209787	1	1	caenorhabditis_elegans_prjna13758	V	13198231	13202177	F57B1.3.2	F57B1.3.2	13200204	0.0206216	147	AB1;BRC20067;BRC20263;CB4852;CB4855;CB4857;CB4858;CX11271;CX11276;CX11292;CX11315;DL200;DL226;ECA349;ED3005;ED3012;ED3017;ED3040;ED3048;ED3052;ED3073;ED3077;EG4347;EG4946;GXW1;JT11398;JU1088;JU1172;JU1200;JU1212;JU1213;JU1242;JU1246;JU1395;JU1409;JU1440;JU1491;JU1530;JU1543;JU1568;JU1581;JU1586;JU1652;JU1666;JU1792;JU1808;JU1896;JU1934;JU2007;JU2016;JU2017;JU2131;JU2141;JU2234;JU2250;JU2257;JU246…	0.761658	shared_sweep	center	not_HDR
WBGene00000733	-0.0254927	0.0182236	0.16347	-0.0306498	0.0187933	0.10457	-0.034791	0.0156404	0.267452	F57B1.4.2	col-160	protein-coding	0	0.545903	1	1	caenorhabditis_elegans_prjna13758	V	13200982	13202189	F57B1.4.1	F57B1.4.1	13201585	0.0254927	147	AB1;BRC20067;BRC20263;CB4852;CB4855;CB4857;CB4858;CX11271;CX11276;CX11292;CX11315;DL200;DL226;ECA349;ED3005;ED3012;ED3017;ED3040;ED3048;ED3052;ED3073;ED3077;EG4347;EG4946;GXW1;JT11398;JU1088;JU1172;JU1200;JU1212;JU1213;JU1242;JU1246;JU1395;JU1409;JU1440;JU1491;JU1530;JU1543;JU1568;JU1581;JU1586;JU1652;JU1666;JU1792;JU1808;JU1896;JU1934;JU2007;JU2016;JU2017;JU2131;JU2141;JU2234;JU2250;JU2257;JU246…	0.761658	shared_sweep	center	not_HDR
WBGene00000734	-0.0512669	0.0179372	0.00473424	-0.0478877	0.0179428	0.00826813	-0.0626149	0.0178002	0.0802173	C50B6.4.1	col-161	protein-coding	0.0766325	0.760442	1	1	caenorhabditis_elegans_prjna13758	V	13317029	13318011	C50B6.4.1	C50B6.4.1	13317520	0.0512669	148	AB1;BRC20067;BRC20263;CB4852;CB4855;CB4857;CB4858;CX11271;CX11276;CX11292;CX11315;DL200;DL226;ECA349;ED3005;ED3012;ED3017;ED3040;ED3048;ED3052;ED3073;ED3077;EG4347;EG4946;GXW1;JT11398;JU1088;JU1172;JU1200;JU1212;JU1213;JU1242;JU1246;JU1395;JU1409;JU1440;JU1491;JU1530;JU1543;JU1568;JU1581;JU1586;JU1652;JU1666;JU1792;JU1808;JU1896;JU1934;JU2007;JU2016;JU2017;JU2131;JU2141;JU2234;JU2250;JU2257;JU246…	0.766839	shared_sweep	center	not_HDR
WBGene00000735	-0.0572587	0.017842	0.00156132	-0.051402	0.0181151	0.00504013	-0.0523069	0.0158804	0.101231	Y2H9A.3.1	col-162	protein-coding	0.15032	0.758144	1	1	caenorhabditis_elegans_prjna13758	V	13441961	13443419	Y2H9A.3.1	Y2H9A.3.1	13442690	0.0572587	147	AB1;BRC20067;BRC20263;CB4852;CB4855;CB4857;CB4858;CX11271;CX11276;CX11292;CX11315;DL200;DL226;ECA349;ED3005;ED3012;ED3017;ED3040;ED3048;ED3052;ED3073;ED3077;EG4347;EG4946;GXW1;JT11398;JU1088;JU1172;JU1200;JU1212;JU1242;JU1246;JU1395;JU1409;JU1440;JU1491;JU1530;JU1543;JU1568;JU1581;JU1586;JU1652;JU1666;JU1792;JU1808;JU1896;JU1934;JU2007;JU2016;JU2017;JU2131;JU2141;JU2234;JU2250;JU2257;JU2464;JU246…	0.761658	shared_sweep	center	not_HDR
WBGene00000739	-0.0366138	0.0181241	0.0447628	-0.0401789	0.0180631	0.0273012	-0.0588638	0.0144901	0.0436309	T07H6.3.1	col-166	protein-coding	0	0.625856	1	1	caenorhabditis_elegans_prjna13758	X	6280016	6280921	T07H6.3.1	T07H6.3.1	6280468	0.0366138	91	AB1;BRC20067;BRC20263;CB4852;CB4855;CB4858;CX11262;CX11271;CX11285;CX11292;CX11314;DL226;ECA348;ED3005;ED3012;ED3017;ED3040;ED3048;ED3052;ED3073;ED3077;EG4347;EG4946;GXW1;JT11398;JU1088;JU1172;JU1200;JU1395;JU1409;JU1440;JU1491;JU1543;JU1652;JU1896;JU2007;JU2016;JU2234;JU2464;JU2466;JU2513;JU2522;JU2578;JU2581;JU2586;JU2619;JU2811;JU2841;JU2853;JU2879;JU3128;JU3134;JU3144;JU774;JU778;JU782;JU830;…	0.471503	shared_sweep	center	not_HDR
WBGene00000740	-0.0427985	0.018053	0.0187496	-0.0418837	0.0178688	0.0201137	-0.0805137	0.0178966	0.0256337	T10E10.2.1	col-167	protein-coding	0.0260736	0.758288	1	1	caenorhabditis_elegans_prjna13758	X	6323488	6324393	T10E10.2.1	T10E10.2.1	6323940	0.0427985	91	AB1;BRC20067;BRC20263;CB4852;CB4855;CB4858;CX11262;CX11271;CX11285;CX11292;CX11314;DL226;ECA348;ED3005;ED3012;ED3017;ED3040;ED3048;ED3052;ED3073;ED3077;EG4347;EG4946;GXW1;JT11398;JU1088;JU1172;JU1200;JU1395;JU1409;JU1440;JU1491;JU1543;JU1652;JU1896;JU2007;JU2016;JU2234;JU2464;JU2466;JU2513;JU2522;JU2578;JU2581;JU2586;JU2619;JU2811;JU2841;JU2853;JU2879;JU3128;JU3134;JU3144;JU774;JU778;JU782;JU830;…	0.471503	shared_sweep	center	not_HDR
WBGene00000741	-0.0393449	0.0180941	0.0309003	-0.0355533	0.0181319	0.0513617	-0.0561746	0.0161897	0.084383	T10E10.1.1	col-168	protein-coding	0.0917036	0.766751	1	1	caenorhabditis_elegans_prjna13758	X	6326388	6327293	T10E10.1.1	T10E10.1.1	6326840	0.0393449	91	AB1;BRC20067;BRC20263;CB4852;CB4855;CB4858;CX11262;CX11271;CX11285;CX11292;CX11314;DL226;ECA348;ED3005;ED3012;ED3017;ED3040;ED3048;ED3052;ED3073;ED3077;EG4347;EG4946;GXW1;JT11398;JU1088;JU1172;JU1200;JU1395;JU1409;JU1440;JU1491;JU1543;JU1652;JU1896;JU2007;JU2016;JU2234;JU2464;JU2466;JU2513;JU2522;JU2578;JU2581;JU2586;JU2619;JU2811;JU2841;JU2853;JU2879;JU3128;JU3134;JU3144;JU774;JU778;JU782;JU830;…	0.471503	shared_sweep	center	not_HDR
WBGene00000742	-0.0638169	0.0177251	0.000404979	-0.0526686	0.0190494	0.00625639	-0.0439215	0.0140738	0.12033	T10E10.5.1	col-169	protein-coding	0.120522	0.735851	1	1	caenorhabditis_elegans_prjna13758	X	6329160	6330062	T10E10.5.1	T10E10.5.1	6329611	0.0638169	91	AB1;BRC20067;BRC20263;CB4852;CB4855;CB4858;CX11262;CX11271;CX11285;CX11292;CX11314;DL226;ECA348;ED3005;ED3012;ED3017;ED3040;ED3048;ED3052;ED3073;ED3077;EG4347;EG4946;GXW1;JT11398;JU1088;JU1172;JU1200;JU1395;JU1409;JU1440;JU1491;JU1543;JU1652;JU1896;JU2007;JU2016;JU2234;JU2464;JU2466;JU2513;JU2522;JU2578;JU2581;JU2586;JU2619;JU2811;JU2841;JU2853;JU2879;JU3128;JU3134;JU3144;JU774;JU778;JU782;JU830;…	0.471503	shared_sweep	center	not_HDR
WBGene00000743	-0.0422329	0.01806	0.020397	-0.0408512	0.0191948	0.0346056	-0.00682463	0.0157442	0.828648	T10E10.6.1	col-170	protein-coding	0.0944658	0.739967	1	1	caenorhabditis_elegans_prjna13758	X	6331709	6332611	T10E10.6.1	T10E10.6.1	6332160	0.0422329	91	AB1;BRC20067;BRC20263;CB4852;CB4855;CB4858;CX11262;CX11271;CX11285;CX11292;CX11314;DL226;ECA348;ED3005;ED3012;ED3017;ED3040;ED3048;ED3052;ED3073;ED3077;EG4347;EG4946;GXW1;JT11398;JU1088;JU1172;JU1200;JU1395;JU1409;JU1440;JU1491;JU1543;JU1652;JU1896;JU2007;JU2016;JU2234;JU2464;JU2466;JU2513;JU2522;JU2578;JU2581;JU2586;JU2619;JU2811;JU2841;JU2853;JU2879;JU3128;JU3134;JU3144;JU774;JU778;JU782;JU830;…	0.471503	shared_sweep	center	not_HDR
WBGene00000745	-0.0535383	0.0179024	0.00315142	-0.0671483	0.0271518	0.0142741	0.0117334	0.0087897	0.505294	F38B6.5b.2	col-172	protein-coding	0.092598	0.542902	1	1	caenorhabditis_elegans_prjna13758	X	6672819	6674423	F38B6.5a.1	F38B6.5a.1	6673621	0.0535383	92	AB1;BRC20067;BRC20263;CB4852;CB4855;CB4858;CX11262;CX11271;CX11285;CX11292;CX11314;DL226;ECA348;ED3005;ED3012;ED3017;ED3040;ED3048;ED3052;ED3073;ED3077;EG4347;EG4946;GXW1;JT11398;JU1088;JU1172;JU1200;JU1395;JU1409;JU1440;JU1491;JU1543;JU1652;JU1896;JU2007;JU2016;JU2234;JU2464;JU2466;JU2513;JU2522;JU2578;JU2581;JU2586;JU2619;JU2811;JU2841;JU2853;JU2879;JU3128;JU3134;JU3144;JU774;JU778;JU782;JU830;…	0.476684	shared_sweep	center	not_HDR
WBGene00000746	-0.0458827	0.0180133	0.0116485	-0.0432069	0.0241901	0.0756712	-0.00338454	0.0101785	0.86813	F41C6.5.2	col-173	protein-coding	0.0894469	0.564998	1	1	caenorhabditis_elegans_prjna13758	X	6875169	6877536	F41C6.5.1	F41C6.5.1	6876352	0.0458827	93	AB1;BRC20067;BRC20263;CB4852;CB4855;CB4858;CX11262;CX11271;CX11276;CX11285;CX11292;CX11314;DL226;ECA348;ED3005;ED3012;ED3017;ED3040;ED3048;ED3052;ED3073;ED3077;EG4347;EG4946;GXW1;JT11398;JU1088;JU1172;JU1200;JU1395;JU1409;JU1440;JU1491;JU1543;JU1652;JU1896;JU2007;JU2016;JU2234;JU2464;JU2466;JU2513;JU2522;JU2578;JU2581;JU2586;JU2619;JU2811;JU2841;JU2853;JU2879;JU3128;JU3134;JU3144;JU774;JU778;JU78…	0.481865	shared_sweep	center	not_HDR
WBGene00000747	-0.0542909	0.0178905	0.0027439	-0.0576266	0.0262607	0.0294187	0.00388638	0.0111739	0.862126	F46C8.2.1	col-174	protein-coding	0.070027	0.688803	1	1	caenorhabditis_elegans_prjna13758	X	7546809	7548365	F46C8.2.1	F46C8.2.1	7547587	0.0542909	85	AB1;BRC20067;BRC20263;CB4852;CB4855;CB4858;CX11262;CX11271;CX11276;CX11285;CX11292;CX11314;CX11315;DL226;ED3005;ED3012;ED3017;ED3040;ED3048;ED3052;ED3073;ED3077;EG4347;EG4946;GXW1;JT11398;JU1088;JU1172;JU1200;JU1395;JU1409;JU1440;JU1491;JU1543;JU1652;JU1896;JU2007;JU2016;JU2017;JU2234;JU2464;JU2466;JU2513;JU2578;JU2581;JU2586;JU2619;JU2811;JU2841;JU2853;JU3128;JU3134;JU3144;JU360;JU774;JU778;JU83…	0.440415	shared_sweep	center	not_HDR
WBGene00000748	-0.0537688	0.0178988	0.00302114	-0.0509135	0.0192862	0.00898244	-0.0116407	0.0144404	0.687356	C35B8.1.1	col-175	protein-coding	0.131164	0.695438	1	1	caenorhabditis_elegans_prjna13758	X	9233638	9234618	C35B8.1.1	C35B8.1.1	9234128	0.0537688	73	AB1;BRC20067;BRC20263;CB4852;CX11276;CX11285;CX11315;DL226;ED3012;ED3040;ED3048;ED3052;ED3073;ED3077;EG4724;GXW1;JT11398;JU1088;JU1200;JU1395;JU1409;JU1440;JU1491;JU1543;JU1586;JU1652;JU1896;JU2007;JU2017;JU2234;JU2464;JU2466;JU2513;JU2522;JU2578;JU2581;JU2586;JU2811;JU2841;JU2853;JU2907;JU3134;JU360;JU774;JU778;JU782;JU830;KR314;LKC34;MY10;MY2212;MY2585;MY2713;MY920;NIC2;NIC207;NIC231;NIC236;NIC…	0.378238	shared_sweep	center	not_HDR
WBGene00000749	-0.0505867	0.0179473	0.00533096	-0.0489852	0.0201934	0.0162092	-0.00266216	0.00761877	0.861493	ZC373.7.1	col-176	protein-coding	0.213613	0.57052	1	1	caenorhabditis_elegans_prjna13758	X	10077597	10078728	ZC373.7.1	ZC373.7.1	10078162	0.0505867	75	AB1;BRC20067;BRC20263;CB4852;CB4855;CB4858;CX11262;CX11271;CX11292;CX11314;CX11315;DL226;ED3005;ED3012;ED3040;ED3048;ED3052;ED3073;ED3077;EG4347;EG4724;EG4946;GXW1;JT11398;JU1088;JU1172;JU1200;JU1395;JU1440;JU1543;JU1586;JU1652;JU1896;JU2007;JU2016;JU2017;JU2234;JU2464;JU2466;JU2513;JU2578;JU2581;JU2586;JU2841;JU2853;JU2906;JU2907;JU346;JU360;JU642;JU774;JU830;KR314;MY10;MY2212;MY2585;MY2713;MY51…	0.388601	shared_sweep	center	not_HDR
WBGene00000750	-0.0422846	0.0180594	0.0202416	-0.0454572	0.0213095	0.0341926	0.00904414	0.0160233	0.778083	F59F3.2.1	col-177	protein-coding	0	0.48577	1	1	caenorhabditis_elegans_prjna13758	X	10999663	11001850	F59F3.2.1	F59F3.2.1	11000756	0.0422846	71	AB1;BRC20067;BRC20263;CB4852;CB4855;CB4858;CX11262;CX11271;CX11292;CX11314;CX11315;ED3005;ED3012;ED3040;ED3048;ED3073;ED3077;EG4347;EG4724;EG4946;GXW1;JT11398;JU1088;JU1172;JU1200;JU1395;JU1440;JU1543;JU1586;JU1652;JU1896;JU2007;JU2016;JU2017;JU2234;JU2466;JU2513;JU2578;JU2581;JU2586;JU2841;JU2853;JU2906;JU2907;JU3128;JU3134;JU346;JU360;JU440;JU642;JU774;KR314;MY2212;MY2585;MY2713;MY518;MY920;NIC…	0.367876	shared_sweep	center	not_HDR
WBGene00000751	-0.00267958	0.0183157	0.883839	-0.0126495	0.0283839	0.656353	-0.00345972	0.00375674	0.645706	C34F6.2.1	col-178	protein-coding	0.301904	0.729877	1	1	caenorhabditis_elegans_prjna13758	X	11199455	11200467	C34F6.2.1	C34F6.2.1	11199961	0.00267958	71	AB1;BRC20067;BRC20263;CB4852;CB4855;CB4858;CX11262;CX11271;CX11292;CX11314;CX11315;ED3005;ED3012;ED3040;ED3048;ED3073;ED3077;EG4347;EG4724;EG4946;GXW1;JT11398;JU1088;JU1172;JU1200;JU1395;JU1440;JU1543;JU1586;JU1652;JU1896;JU2007;JU2016;JU2017;JU2234;JU2466;JU2513;JU2578;JU2581;JU2586;JU2841;JU2853;JU2906;JU2907;JU3128;JU3134;JU346;JU360;JU440;JU642;JU774;KR314;MY2212;MY2585;MY2713;MY518;MY920;NIC…	0.367876	shared_sweep	center	not_HDR
WBGene00000752	0.00179287	0.0183163	0.922127	-0.00218004	0.0231343	0.925022	-0.00212548	0.00376482	0.778035	C34F6.3.1	col-179	protein-coding	0.666139	0.78937	1	1	caenorhabditis_elegans_prjna13758	X	11201465	11202485	C34F6.3.1	C34F6.3.1	11201975	0.00179287	71	AB1;BRC20067;BRC20263;CB4852;CB4855;CB4858;CX11262;CX11271;CX11292;CX11314;CX11315;ED3005;ED3012;ED3040;ED3048;ED3073;ED3077;EG4347;EG4724;EG4946;GXW1;JT11398;JU1088;JU1172;JU1200;JU1395;JU1440;JU1543;JU1586;JU1652;JU1896;JU2007;JU2016;JU2017;JU2234;JU2466;JU2513;JU2578;JU2581;JU2586;JU2841;JU2853;JU2906;JU2907;JU3128;JU3134;JU346;JU360;JU440;JU642;JU774;KR314;MY2212;MY2585;MY2713;MY518;MY920;NIC…	0.367876	shared_sweep	center	not_HDR
WBGene00000753	-0.0284962	0.0182003	0.119074	-0.0278479	0.0181979	0.127611	-0.0402322	0.0180318	0.266008	C44C10.1.1	col-180	protein-coding	0.0325887	0.799585	1	1	caenorhabditis_elegans_prjna13758	X	11711378	11712280	C44C10.1.1	C44C10.1.1	11711829	0.0284962	68	AB1;BRC20067;BRC20263;CB4852;CB4858;CX11262;CX11271;CX11292;CX11314;CX11315;ED3005;ED3012;ED3040;ED3048;ED3073;ED3077;EG4347;EG4724;EG4946;GXW1;JU1088;JU1172;JU1200;JU1395;JU1440;JU1543;JU1586;JU1652;JU1896;JU2007;JU2016;JU2234;JU2466;JU2513;JU2578;JU2581;JU2586;JU2841;JU2853;JU2906;JU2907;JU3128;JU3134;JU346;JU360;JU440;JU642;JU830;KR314;MY2212;MY2585;MY2713;MY518;MY920;N2;NIC2;NIC207;NIC231;NIC…	0.352332	shared_sweep	center	not_HDR
WBGene00000754	-0.0014747	0.0183164	0.935914	-0.00648879	0.0185965	0.727532	-0.0484129	0.0168586	0.152689	W03G11.1a.1	col-181	protein-coding	0	0.669913	1	1	caenorhabditis_elegans_prjna13758	X	12104930	12106102	W03G11.1a.1	W03G11.1a.1	12105516	0.0014747	69	AB1;BRC20067;BRC20263;CB4852;CB4858;CX11262;CX11271;CX11292;CX11314;CX11315;ED3005;ED3012;ED3040;ED3048;ED3073;ED3077;EG4347;EG4724;EG4946;GXW1;JU1088;JU1172;JU1200;JU1395;JU1440;JU1543;JU1586;JU1652;JU1896;JU2007;JU2016;JU2234;JU2466;JU2513;JU2578;JU2581;JU2586;JU2619;JU2841;JU2853;JU2906;JU2907;JU3128;JU3134;JU346;JU360;JU440;JU642;JU830;KR314;MY2212;MY2585;MY2713;MY518;MY920;N2;NIC2;NIC207;NIC…	0.357513	shared_sweep	center	not_HDR
WBGene00000755	-0.0579425	0.0178304	0.00136551	-0.0530337	0.0194759	0.00707084	-0.017293	0.0136874	0.528335	R09A8.4	col-182	pseudogenic	0.131146	0.701272	1	1	caenorhabditis_elegans_prjna13758	X	12636153	12637056		R09A8.4	12636604	0.0579425	62	AB1;BRC20067;CB4852;CB4858;CX11262;CX11271;CX11292;CX11314;CX11315;ED3005;ED3012;ED3040;ED3048;ED3073;ED3077;EG4347;EG4724;EG4946;GXW1;JU1088;JU1172;JU1200;JU1395;JU1543;JU1586;JU1652;JU1896;JU2007;JU2016;JU2234;JU2466;JU2578;JU2586;JU2619;JU2906;JU2907;JU3128;JU3134;JU346;JU440;JU642;JU830;KR314;MY2147;MY2212;MY2585;MY2713;MY518;MY920;N2;NIC1;NIC2;NIC207;NIC255;NIC511;NIC515;NIC528;NIC529;PX179;…	0.321244	shared_sweep	arm	not_HDR
WBGene00000757	-0.0122403	0.0182953	0.504277	-0.0194869	0.018542	0.294611	-0.0631604	0.0162415	0.0533224	F15A2.1a.1	col-184	protein-coding	0	0.645774	1	1	caenorhabditis_elegans_prjna13758	X	13469455	13470409	F15A2.1b.1	F15A2.1b.1	13469932	0.0122403	38	AB1;BRC20067;CX11315;ED3017;ED3040;ED3048;ED3077;EG4347;EG4724;JU1088;JU1200;JU1543;JU1586;JU1652;JU1896;JU2007;JU2234;JU2466;JU2578;JU2586;JU2619;JU2811;JU2906;JU2907;JU3134;JU440;KR314;MY2147;MY2212;MY2713;N2;NIC1;NIC166;NIC2;NIC207;NIC255;NIC511;PX179	0.196891	shared_sweep	arm	not_HDR
WBGene00000759	-0.0626036	0.0177478	0.000525543	-0.0565209	0.0184103	0.00245361	-0.0448193	0.0183357	0.22315	E03G2.4.1	col-186	protein-coding	0.0579773	0.641518	1	1	caenorhabditis_elegans_prjna13758	X	15951494	15954789	E03G2.4.2	E03G2.4.2	15953141	0.0626036	28	BRC20067;ED3017;ED3048;ED3073;ED3077;JU1088;JU1586;JU2466;JU2478;JU2811;JU2906;JU2907;JU3134;JU3144;JU360;JU440;JU847;MY10;NIC1;NIC166;NIC2;NIC207;NIC231;NIC255;NIC523;NIC528;PX179;QX1792	0.145078	shared_sweep	arm	not_HDR
WBGene00000760	0.0147731	0.0182855	0.420144	0.0269533	0.0188324	0.154011	-0.0666156	0.0144035	0.0218226	C30F2.1.1	col-187	protein-coding	0.19379	0.297	1	1	caenorhabditis_elegans_prjna13758	X	16072895	16074923	C30F2.1.1	C30F2.1.1	16073909	0.0147731	25	BRC20067;ED3017;ED3048;ED3073;ED3077;JU1088;JU1586;JU2466;JU2478;JU2581;JU2811;JU2906;JU3144;JU360;JU440;JU847;MY10;NIC1;NIC2;NIC207;NIC231;NIC523;NIC528;PX179;QX1792	0.129534	shared_sweep	arm	not_HDR
WBGene00000761	-0.0405326	0.0180804	0.0261248	-0.040961	0.0182831	0.0262252	0.00441191	0.0123035	0.857897	C24A11.9.2	coq-1	protein-coding	0.00751962	0.452916	1	1	caenorhabditis_elegans_prjna13758	I	5412841	5415629	C24A11.9.1	C24A11.9.1	5414235	0.0405326	126	AB1;CB4852;CB4855;CB4858;CX11262;CX11264;CX11271;CX11276;CX11292;CX11307;CX11314;DL200;ECA189;ECA348;ECA349;ECA372;ED3012;ED3017;ED3048;ED3052;ED3073;ED3077;EG4724;EG4946;JT11398;JU1172;JU1200;JU1213;JU1242;JU1246;JU1395;JU1409;JU1440;JU1491;JU1530;JU1543;JU1568;JU1586;JU1652;JU1666;JU1792;JU1793;JU1934;JU2001;JU2016;JU2017;JU2106;JU2131;JU2141;JU2234;JU2250;JU2257;JU2464;JU2466;JU2478;JU2513;JU2…	0.65285	shared_sweep	center	not_HDR
WBGene00000762	0.0166704	0.018277	0.362868	0.0177685	0.0185189	0.338536	-0.011336	0.014069	0.687495	F57B9.4e.1	coq-2	protein-coding	0.167748	0.446247	1	1	caenorhabditis_elegans_prjna13758	III	6935967	6939457	F57B9.4a.1	F57B9.4a.1	6937712	0.0166704	5	JU2007;JU2841;NIC515;NIC527;QW947	0.0259067	shared_sweep	center	not_HDR
WBGene00000763	0.00364475	0.0183148	0.84247	0.00083901	0.0192374	0.965258	0.0127467	0.0131081	0.627378	Y57G11C.11a.1	coq-3	protein-coding	0.14896	0.519473	1	1	caenorhabditis_elegans_prjna13758	IV	14793104	14796324		Y57G11C.11b	14794714	0.00364475	105	AB1;BRC20067;BRC20263;CB4852;CB4855;CB4857;CB4858;CX11262;CX11264;CX11271;CX11276;CX11285;CX11292;CX11307;CX11314;CX11315;DL200;DL226;ECA349;ED3005;ED3017;ED3040;ED3048;ED3052;ED3073;ED3077;EG4347;EG4724;EG4946;GXW1;JT11398;JU1088;JU1172;JU1200;JU1395;JU1409;JU1440;JU1530;JU1543;JU1586;JU1808;JU2007;JU2016;JU2466;JU2478;JU2513;JU2519;JU2522;JU2526;JU2534;JU2566;JU2572;JU2575;JU2578;JU2619;JU2838;…	0.544041	shared_sweep	arm	not_HDR
WBGene00000764	0.0228789	0.0182418	0.211301	0.0164761	0.0210182	0.434076	-0.00761863	0.00618063	0.538414	T03F1.2.1	coq-4	protein-coding	0.0382348	0.0450761	1	1	caenorhabditis_elegans_prjna13758	I	3869214	3870114	T03F1.2.1	T03F1.2.1	3869664	0.0228789	106	AB1;CB4852;CX11276;DL200;DL226;ED3012;ED3017;ED3048;ED3049;ED3052;ED3073;ED3077;EG4724;JT11398;JU1200;JU1212;JU1213;JU1242;JU1246;JU1395;JU1409;JU1440;JU1491;JU1530;JU1543;JU1568;JU1586;JU1652;JU1666;JU1792;JU1934;JU2001;JU2131;JU2141;JU2234;JU2250;JU2257;JU2464;JU2466;JU2478;JU2513;JU2519;JU2522;JU2534;JU2565;JU2566;JU2570;JU2572;JU2575;JU2592;JU2600;JU2610;JU2838;JU2841;JU2853;JU310;JU311;JU312…	0.549223	shared_sweep	center	not_HDR
WBGene00000765	-0.0237075	0.0182362	0.19516	-0.0225676	0.0193709	0.24547	0.00543143	0.0152503	0.858853	ZK652.9.1	coq-5	protein-coding	0	0	1	1	caenorhabditis_elegans_prjna13758	III	7857315	7858457	ZK652.9.1	ZK652.9.1	7857886	0.0237075	14	JU1213;JU1246;JU1793;JU1934;JU2007;JU2106;JU2141;JU2841;JU3132;NIC501;NIC515;NIC527;QW947;WN2050	0.0725389	shared_sweep	center	not_HDR
WBGene00000766	-0.0294282	0.0181925	0.107399	-0.0329687	0.018088	0.0699235	0.041226	0.00943187	0.030078	K07B1.2.2	coq-6	protein-coding	0.0542388	0.43232	1	1	caenorhabditis_elegans_prjna13758	V	9336762	9338858	K07B1.2.1	K07B1.2.1	9337810	0.0294282	164	AB1;BRC20067;CB4852;CB4857;CB4858;CX11262;CX11264;CX11271;CX11276;CX11285;CX11292;CX11314;CX11315;DL200;DL226;ECA189;ECA348;ECA349;ECA372;ED3005;ED3012;ED3017;ED3040;ED3048;ED3052;ED3073;ED3077;EG4347;EG4724;EG4946;GXW1;JT11398;JU1088;JU1172;JU1200;JU1212;JU1213;JU1242;JU1246;JU1395;JU1409;JU1440;JU1491;JU1530;JU1543;JU1568;JU1581;JU1586;JU1652;JU1666;JU1792;JU1808;JU1896;JU1934;JU2001;JU2007;JU2…	0.849741	shared_sweep	center	not_HDR
WBGene00000767	0.0277236	0.0182065	0.129481	0.0309177	0.0316631	0.33008	0.00250722	0.0101541	0.901875	C35D10.4.2	coq-8	protein-coding	0.0444831	0	1	1	caenorhabditis_elegans_prjna13758	III	4863427	4866948	C35D10.4.1	C35D10.4.1	4865187	0.0277236	16	JU1213;JU1246;JU1793;JU1934;JU2106;JU2141;JU2464;JU2600;JU2610;JU2841;JU3132;NIC501;NIC515;NIC527;NIC528;WN2050	0.0829016	shared_sweep	center	not_HDR
WBGene00000768	0.0247141	0.0182292	0.176783	0.0183028	0.0223221	0.413278	0.01427	0.0142804	0.617912	R01H10.3a.1	cor-1	protein-coding	0	0	1	1	caenorhabditis_elegans_prjna13758	III	10249111	10254709	R01H10.3c.1	R01H10.3c.1	10251910	0.0247141	6	ED3049;JU2007;JU2841;NIC515;NIC527;QW947	0.0310881	shared_sweep	center	not_HDR
WBGene00000770	-0.00161417	0.0183164	0.929868	0.0039057	0.0185416	0.83339	0.0342252	0.0104073	0.101769	C40H1.1.1	cpb-1	protein-coding	0.0998567	0.221073	1	1	caenorhabditis_elegans_prjna13758	III	9322310	9324913	C40H1.1.1	C40H1.1.1	9323611	0.00161417	14	JU1213;JU1246;JU1793;JU1934;JU2007;JU2106;JU2141;JU2841;JU3132;NIC501;NIC515;NIC527;QW947;WN2050	0.0725389	shared_sweep	center	not_HDR
WBGene00000771	-0.00958489	0.0183036	0.601121	-0.0136551	0.0183147	0.456844	-0.0682187	0.0182348	0.0629438	C30B5.3.1	cpb-2	protein-coding	0.0410388	0.752384	1	1	caenorhabditis_elegans_prjna13758	II	6192784	6195170	C30B5.3.1	C30B5.3.1	6193977	0.00958489	18	BRC20067;CB4855;GXW1;JU2464;JU2466;JU2619;JU2879;JU311;JU642;JU847;KR314;MY2212;MY2453;MY2585;MY2713;MY920;QX1233;RC301	0.0932642	shared_sweep	center	not_HDR
WBGene00000772	0.0175111	0.0182728	0.339117	0.0319405	0.0214055	0.137316	0.029815	0.0115715	0.199212	B0414.5.2	cpb-3	protein-coding	0.126534	0.199521	1	1	caenorhabditis_elegans_prjna13758	I	5788634	5791752	B0414.5.1	B0414.5.1	5790193	0.0175111	126	AB1;CB4852;CB4855;CB4858;CX11262;CX11264;CX11271;CX11276;CX11292;CX11307;CX11314;DL200;ECA189;ECA348;ECA349;ECA372;ED3012;ED3017;ED3048;ED3052;ED3073;ED3077;EG4724;EG4946;JT11398;JU1172;JU1200;JU1213;JU1242;JU1246;JU1395;JU1409;JU1440;JU1491;JU1530;JU1543;JU1568;JU1586;JU1652;JU1666;JU1792;JU1793;JU1934;JU2001;JU2016;JU2017;JU2106;JU2131;JU2141;JU2234;JU2250;JU2257;JU2464;JU2466;JU2478;JU2513;JU2…	0.65285	shared_sweep	center	not_HDR
WBGene00000773	0.0181624	0.0182695	0.321414	0.0369168	0.0196153	0.0613589	0.0508096	0.0104377	0.0158597	F28C6.3.2	cpf-1	protein-coding	0.0177948	0	1	1	caenorhabditis_elegans_prjna13758	II	8600449	8602440	F28C6.3.1	F28C6.3.1	8601444	0.0181624	16	BRC20067;CB4855;GXW1;JU2464;JU2466;JU2513;JU2566;JU2619;JU2879;JU3128;KR314;MY2212;MY2585;MY2713;QX1233;RC301	0.0829016	shared_sweep	center	not_HDR
WBGene00000774	0.0217192	0.0182492	0.235466	0.0238122	0.0209053	0.256115	0.00388181	0.00938018	0.836298	F56A8.6.2	cpf-2	protein-coding	0	0.0206877	1	1	caenorhabditis_elegans_prjna13758	III	13266932	13268883	F56A8.6.1	F56A8.6.1	13267907	0.0217192	53	BRC20067;BRC20263;CB4852;CB4857;CB4858;CX11271;CX11276;CX11285;CX11292;ECA349;ED3048;ED3049;ED3052;ED3073;ED3077;EG4347;EG4946;JU1395;JU1409;JU1530;JU1586;JU2007;JU2016;JU2464;JU2466;JU2478;JU2534;JU2578;JU2862;JU2866;JU2879;JU310;JU3128;JU3144;JU323;JU642;MY1;MY10;MY920;NIC231;NIC266;NIC267;NIC268;NIC274;NIC275;NIC276;NIC277;NIC3;NIC515;NIC528;PX179;QW947;QX1212	0.274611	shared_sweep	arm	not_HDR
WBGene00000775	-0.0104006	0.0183013	0.5705	-0.010956	0.0183305	0.550757	-0.0282735	0.0174364	0.418517	F38E11.3.2	cpin-1	protein-coding	0.0620041	0.573414	1	1	caenorhabditis_elegans_prjna13758	IV	9450675	9453409	F38E11.3.2	F38E11.3.2	9452042	0.0104006	92	AB1;BRC20067;BRC20263;CB4852;CB4857;CB4858;CX11262;CX11264;CX11271;CX11276;CX11285;CX11292;CX11314;CX11315;DL200;DL226;ECA348;ECA349;ED3012;ED3017;ED3040;ED3048;ED3073;ED3077;EG4347;EG4946;JT11398;JU1088;JU1172;JU1200;JU1242;JU1395;JU1530;JU1543;JU1568;JU1586;JU1792;JU2016;JU2464;JU2466;JU2478;JU2513;JU2534;JU2572;JU2575;JU2578;JU2586;JU2592;JU2619;JU2838;JU2853;JU2862;JU2866;JU2879;JU2906;JU2907…	0.476684	shared_sweep	center	not_HDR
WBGene00000776	0.0495214	0.0187764	0.00911462	0.0466798	0.0188025	0.0140001	0.0351496	0.01166	0.133574	T03E6.7a.2	cpl-1	protein-coding	0.245858	0.540629	1	1	caenorhabditis_elegans_prjna13758	V	16592572	16595346	T03E6.7a.1	T03E6.7a.1	16593959	0.0495214	122	AB1;BRC20067;CB4852;CB4855;CB4857;CB4858;CX11271;CX11276;CX11285;CX11292;DL200;DL226;ECA349;ED3012;ED3017;ED3040;ED3048;ED3049;ED3052;ED3073;ED3077;EG4347;EG4946;GXW1;JT11398;JU1088;JU1172;JU1200;JU1242;JU1246;JU1395;JU1409;JU1440;JU1530;JU1543;JU1568;JU1581;JU1586;JU1652;JU1666;JU1792;JU1808;JU1896;JU1934;JU2007;JU2016;JU2017;JU2131;JU2141;JU2234;JU2250;JU2257;JU2464;JU2466;JU2478;JU2513;JU2534;…	0.632124	shared_sweep	arm	HDR
WBGene00000777	0.00523749	0.0183128	0.775187	0.0110747	0.0186654	0.553666	-0.0335796	0.011215	0.136031	F43G9.9.2	cpn-1	protein-coding	0.18512	0.620165	1	1	caenorhabditis_elegans_prjna13758	I	8636123	8637943	F43G9.9.2	F43G9.9.2	8637033	0.00523749	58	AB1;BRC20067;BRC20263;CB4852;CX11276;DL200;ED3017;ED3048;ED3049;ED3052;ED3077;EG4724;GXW1;JU1088;JU1246;JU1395;JU1409;JU1530;JU1543;JU1652;JU2007;JU2234;JU2464;JU2466;JU2513;JU2534;JU2565;JU2578;JU2811;JU2853;JU2906;JU2907;JU310;JU3128;JU3132;JU3144;JU323;JU346;JU360;JU440;JU847;KR314;LKC34;MY10;MY2212;MY2453;MY2585;MY772;NIC236;NIC265;NIC275;NIC276;NIC277;NIC3;NIC526;NIC527;NIC528;QW947	0.300518	shared_sweep	center	not_HDR
WBGene00000778	-0.0198607	0.0182603	0.278122	-0.0153988	0.0200839	0.444199	-0.00796982	0.00740143	0.590933	D1069.2a.1	cpn-2	protein-coding	0.051704	0.473256	1	1	caenorhabditis_elegans_prjna13758	II	337782	339250	D1069.2a.1	D1069.2a.1	338516	0.0198607	85	AB1;BRC20067;CB4852;DL200;ED3012;ED3017;ED3040;ED3048;ED3073;ED3077;EG4347;EG4724;GXW1;JT11398;JU1213;JU1242;JU1395;JU1409;JU1440;JU1491;JU1530;JU1581;JU1586;JU1666;JU1792;JU1793;JU1808;JU2007;JU2131;JU2141;JU2234;JU2250;JU2464;JU2466;JU2478;JU2519;JU2522;JU2534;JU2570;JU2600;JU2610;JU2862;JU2906;JU310;JU311;JU3128;JU3132;JU3140;JU3144;JU346;JU360;JU397;JU775;JU778;JU792;JU830;LKC34;MY1;MY10;MY21…	0.440415	shared_sweep	arm	not_HDR
WBGene00000779	-0.00125756	0.0183165	0.945334	-0.00494997	0.018596	0.790386	-0.0331891	0.0147576	0.262232	F28H1.2.2	cpn-3	protein-coding	0.119907	0.747988	1	1	caenorhabditis_elegans_prjna13758	I	3987940	3988699	F28H1.2.1	F28H1.2.1	3988319	0.00125756	106	AB1;CB4852;CX11276;DL200;DL226;ED3012;ED3017;ED3048;ED3049;ED3052;ED3073;ED3077;EG4724;JT11398;JU1200;JU1212;JU1213;JU1242;JU1246;JU1395;JU1409;JU1440;JU1491;JU1530;JU1543;JU1568;JU1586;JU1652;JU1666;JU1792;JU1934;JU2001;JU2131;JU2141;JU2234;JU2250;JU2257;JU2464;JU2466;JU2478;JU2513;JU2519;JU2522;JU2534;JU2565;JU2566;JU2570;JU2572;JU2575;JU2592;JU2600;JU2610;JU2838;JU2841;JU2853;JU310;JU311;JU312…	0.549223	shared_sweep	center	not_HDR
WBGene00000780	-0.00773719	0.0183082	0.673056	-0.00760295	0.0184491	0.680728	-0.00238681	0.0164555	0.942262	F49D11.8.1	cpn-4	protein-coding	0.0141852	0.0685176	1	1	caenorhabditis_elegans_prjna13758	I	10924240	10925750	F49D11.8.1	F49D11.8.1	10924995	0.00773719	77	AB1;CB4852;DL200;ED3012;ED3017;ED3048;ED3052;ED3077;EG4724;JT11398;JU1200;JU1213;JU1242;JU1395;JU1440;JU1491;JU1543;JU1568;JU1586;JU1652;JU1666;JU1792;JU1793;JU1934;JU2001;JU2106;JU2131;JU2141;JU2250;JU2257;JU2513;JU2519;JU2522;JU2526;JU2565;JU2566;JU2570;JU2572;JU2575;JU2592;JU2600;JU2610;JU311;JU3140;JU323;JU367;JU394;JU397;JU406;JU774;JU778;JU782;JU792;JU847;LKC34;MY10;MY920;N2;NIC1;NIC199;NIC…	0.398964	shared_sweep	center	not_HDR
WBGene00000781	-0.0290552	0.0181957	0.111959	-0.0288041	0.0182283	0.115727	0.0163711	0.0128437	0.524683	C52E4.1.2	cpr-1	protein-coding	0.00299375	0.304137	1	1	caenorhabditis_elegans_prjna13758	V	11975551	11976756	C52E4.1.1	C52E4.1.1	11976153	0.0290552	140	AB1;BRC20067;BRC20263;CB4852;CB4857;CB4858;CX11271;CX11276;CX11292;CX11315;DL200;DL226;ECA349;ED3005;ED3012;ED3017;ED3040;ED3048;ED3052;ED3073;ED3077;EG4347;EG4946;GXW1;JT11398;JU1088;JU1172;JU1200;JU1212;JU1213;JU1246;JU1395;JU1409;JU1440;JU1491;JU1530;JU1543;JU1568;JU1581;JU1586;JU1652;JU1666;JU1792;JU1808;JU1896;JU2001;JU2007;JU2016;JU2017;JU2131;JU2234;JU2257;JU2464;JU2466;JU2478;JU2513;JU253…	0.725389	shared_sweep	center	not_HDR
WBGene00000783	-0.0363449	0.0206443	0.0803028	-0.0430762	0.0264995	0.106103	0.00782615	0.00961754	0.684673	T10H4.12.1	cpr-3	protein-coding	0.087129	0.570815	1	1	caenorhabditis_elegans_prjna13758	V	15296834	15298700	T10H4.12.1	T10H4.12.1	15297767	0.0363449	132	AB1;BRC20067;CB4852;CB4855;CB4857;CB4858;CX11292;DL200;DL226;ECA349;ED3005;ED3012;ED3017;ED3040;ED3048;ED3049;ED3052;ED3073;ED3077;EG4347;EG4946;GXW1;JT11398;JU1088;JU1172;JU1200;JU1212;JU1242;JU1246;JU1395;JU1409;JU1440;JU1491;JU1530;JU1543;JU1568;JU1581;JU1586;JU1666;JU1792;JU1808;JU1896;JU1934;JU2007;JU2016;JU2017;JU2131;JU2141;JU2234;JU2250;JU2257;JU2464;JU2466;JU2478;JU2513;JU2534;JU2565;JU2…	0.683938	shared_sweep	center	HDR
WBGene00000784	-0.0426858	0.0180544	0.0190684	-0.0440446	0.0180713	0.0157194	0.0284029	0.0119546	0.236335	F44C4.3.1	cpr-4	protein-coding	0.16992	0.670851	1	1	caenorhabditis_elegans_prjna13758	V	6614674	6615851	F44C4.3.1	F44C4.3.1	6615262	0.0426858	144	AB1;BRC20067;CB4852;CB4857;CB4858;CX11271;CX11276;CX11292;CX11307;CX11315;DL200;DL226;ECA349;ED3005;ED3012;ED3017;ED3048;ED3052;ED3073;EG4347;EG4946;GXW1;JT11398;JU1088;JU1172;JU1200;JU1213;JU1242;JU1246;JU1395;JU1409;JU1440;JU1491;JU1530;JU1568;JU1581;JU1586;JU1652;JU1666;JU1792;JU1808;JU1896;JU1934;JU2001;JU2016;JU2131;JU2141;JU2234;JU2250;JU2257;JU2464;JU2466;JU2478;JU2513;JU2534;JU2565;JU2566…	0.746114	shared_sweep	center	not_HDR
WBGene00000785	-0.0278074	0.0179445	0.122894	-0.028153	0.0180093	0.119666	0.0107301	0.0144076	0.71003	W07B8.5.1	cpr-5	protein-coding	0.0640905	0.676559	1	1	caenorhabditis_elegans_prjna13758	V	1132598	1134036	W07B8.5.1	W07B8.5.1	1133317	0.0278074	102	BRC20067;BRC20263;CB4852;CB4855;CB4857;CB4858;CX11262;CX11264;CX11271;CX11276;CX11292;CX11314;CX11315;DL226;ED3005;ED3012;ED3040;ED3048;ED3049;ED3073;EG4347;EG4724;EG4946;GXW1;JT11398;JU1088;JU1172;JU1200;JU1395;JU1409;JU1543;JU1568;JU1586;JU1652;JU1808;JU1896;JU2007;JU2016;JU2464;JU2466;JU2478;JU2513;JU2522;JU2534;JU2565;JU2578;JU2581;JU2586;JU2619;JU2811;JU2838;JU2853;JU2862;JU2906;JU2907;JU311…	0.528497	shared_sweep	arm	HDR
WBGene00000786	0.00944987	0.018304	0.60626	0.0167525	0.0204718	0.414201	0.0233961	0.0146314	0.424991	C25B8.3.1	cpr-6	protein-coding	0.0460698	0.103267	1	1	caenorhabditis_elegans_prjna13758	X	6607207	6609045	C25B8.3.1	C25B8.3.1	6608126	0.00944987	92	AB1;BRC20067;BRC20263;CB4852;CB4855;CB4858;CX11262;CX11271;CX11285;CX11292;CX11314;DL226;ECA348;ED3005;ED3012;ED3017;ED3040;ED3048;ED3052;ED3073;ED3077;EG4347;EG4946;GXW1;JT11398;JU1088;JU1172;JU1200;JU1395;JU1409;JU1440;JU1491;JU1543;JU1652;JU1896;JU2007;JU2016;JU2234;JU2464;JU2466;JU2513;JU2522;JU2578;JU2581;JU2586;JU2619;JU2811;JU2841;JU2853;JU2879;JU3128;JU3134;JU3144;JU774;JU778;JU782;JU830;…	0.476684	shared_sweep	center	not_HDR
WBGene00000787	-0.0172416	0.0182742	0.346619	-0.0225123	0.0201736	0.265862	0.0116609	0.00938327	0.535104	C41D11.8.2	cps-6	protein-coding	0.106283	0.478556	1	1	caenorhabditis_elegans_prjna13758	I	4446586	4448461	C41D11.8.1	C41D11.8.1	4447523	0.0172416	139	AB1;BRC20067;BRC20263;CB4852;CB4855;CB4858;CX11262;CX11271;CX11276;CX11292;CX11307;CX11314;DL200;DL226;ECA189;ECA348;ECA349;ECA372;ED3005;ED3012;ED3017;ED3048;ED3049;ED3052;ED3073;ED3077;EG4724;EG4946;GXW1;JT11398;JU1088;JU1172;JU1200;JU1212;JU1213;JU1242;JU1246;JU1395;JU1409;JU1440;JU1491;JU1530;JU1543;JU1568;JU1586;JU1652;JU1666;JU1792;JU1793;JU1808;JU1934;JU2001;JU2016;JU2017;JU2131;JU2141;JU2…	0.720207	shared_sweep	center	not_HDR
WBGene00000788	0.0475983	0.01799	0.00882843	0.0509694	0.0185475	0.00657282	-0.0185599	0.0122038	0.447948	F32B5.8a.2	cpz-1	protein-coding	0.15225	0.67353	1	1	caenorhabditis_elegans_prjna13758	I	2686640	2689429	F32B5.8a.1	F32B5.8a.1	2688034	0.0475983	50	AB1;BRC20263;CB4855;CB4857;CB4858;CX11262;CX11271;CX11285;CX11292;CX11307;CX11314;DL226;ECA348;ECA349;ED3005;ED3048;ED3052;ED3077;EG4347;EG4946;JU1172;JU1543;JU1808;JU2016;JU2017;JU2234;JU2464;JU2466;JU2513;JU2578;JU2811;JU2853;JU2862;JU2866;JU323;KR314;LKC34;MY10;MY518;MY920;NIC231;NIC236;NIC274;NIC275;NIC3;PS2025;PX179;QW947;QX1212;QX1233	0.259067	shared_sweep	arm	not_HDR
WBGene00000789	-0.0341948	0.0181488	0.0610666	-0.0311325	0.0185703	0.0952913	-0.0229869	0.014458	0.427633	M04G12.2.1	cpz-2	protein-coding	0.0960156	0.789698	1	1	caenorhabditis_elegans_prjna13758	V	13381189	13383077	M04G12.2.1	M04G12.2.1	13382133	0.0341948	147	AB1;BRC20067;BRC20263;CB4852;CB4855;CB4857;CB4858;CX11271;CX11276;CX11292;CX11315;DL200;DL226;ECA349;ED3005;ED3012;ED3017;ED3040;ED3048;ED3052;ED3073;ED3077;EG4347;EG4946;GXW1;JT11398;JU1088;JU1172;JU1200;JU1212;JU1242;JU1246;JU1395;JU1409;JU1440;JU1491;JU1530;JU1543;JU1568;JU1581;JU1586;JU1652;JU1666;JU1792;JU1808;JU1896;JU1934;JU2007;JU2016;JU2017;JU2131;JU2141;JU2234;JU2250;JU2257;JU2464;JU246…	0.761658	shared_sweep	center	not_HDR
WBGene00000792	-0.0499184	0.0179571	0.0059819	-0.0514366	0.0191547	0.00788689	0.00427892	0.00922399	0.81683	F11C7.4.1	crb-1	protein-coding	0.256202	0.472472	1	1	caenorhabditis_elegans_prjna13758	X	17402532	17414014	F11C7.4.1	F11C7.4.1	17408273	0.0499184	26	BRC20067;CB4855;ED3048;ED3073;ED3077;JU1088;JU1586;JU1652;JU2017;JU2466;JU2478;JU2811;JU2907;JU3134;MY10;MY2585;NIC166;NIC2;NIC207;NIC231;NIC255;NIC523;NIC528;PX179;QX1792;RC301	0.134715	shared_sweep	arm	not_HDR
WBGene00000793	-0.0466537	0.018003	0.0102957	-0.0430827	0.0181595	0.0186689	0.0342499	0.012719	0.179775	Y41C4A.4a.1	crh-1	protein-coding	0.0756567	0.206348	1	1	caenorhabditis_elegans_prjna13758	III	11657767	11693981	Y41C4A.4f.1	Y41C4A.4f.1	11675874	0.0466537	44	BRC20067;CB4852;CB4855;CB4857;CB4858;CX11276;CX11292;ECA349;ED3048;ED3049;ED3052;ED3077;EG4946;JU1172;JU1395;JU1530;JU2016;JU2017;JU2234;JU2464;JU2466;JU2478;JU2534;JU2619;JU2853;JU2862;JU2866;JU2879;JU310;JU3128;JU323;JU642;MY1;MY10;MY2713;MY920;NIC231;NIC275;NIC277;NIC3;NIC528;PX179;QW947;QX1212	0.227979	shared_sweep	arm	not_HDR
WBGene00000794	0.0166358	0.0182771	0.363865	0.019822	0.0200841	0.324922	0.0099609	0.0128733	0.699276	Y47G6A.8.1	crn-1	protein-coding	0.0671914	0.495667	1	1	caenorhabditis_elegans_prjna13758	I	3481997	3484500	Y47G6A.8.1	Y47G6A.8.1	3483248	0.0166358	122	AB1;BRC20067;BRC20263;CB4852;CB4857;CX11264;CX11276;CX11285;DL200;DL226;ECA189;ED3012;ED3017;ED3048;ED3049;ED3052;ED3073;ED3077;EG4347;GXW1;JT11398;JU1088;JU1200;JU1212;JU1213;JU1242;JU1246;JU1395;JU1409;JU1440;JU1491;JU1530;JU1543;JU1568;JU1586;JU1666;JU1792;JU1934;JU2001;JU2007;JU2131;JU2141;JU2234;JU2250;JU2257;JU2464;JU2466;JU2478;JU2513;JU2519;JU2522;JU2534;JU2565;JU2566;JU2570;JU2572;JU2575…	0.632124	shared_sweep	arm	not_HDR
WBGene00000795	-0.00906649	0.018305	0.620956	-0.0395278	0.0440472	0.370643	-0.00582966	0.00383277	0.447897	CD4.2.1	crn-2	protein-coding	0.170024	0.285456	1	1	caenorhabditis_elegans_prjna13758	V	5594615	5595842	CD4.2.1	CD4.2.1	5595228	0.00906649	142	AB1;BRC20067;CB4852;CB4857;CB4858;CX11271;CX11276;CX11292;CX11307;CX11315;DL200;DL226;ECA349;ED3005;ED3012;ED3017;ED3048;ED3052;ED3073;EG4347;EG4946;GXW1;JT11398;JU1088;JU1172;JU1200;JU1213;JU1242;JU1246;JU1395;JU1409;JU1440;JU1491;JU1530;JU1543;JU1568;JU1581;JU1586;JU1652;JU1666;JU1792;JU1808;JU1896;JU1934;JU2001;JU2016;JU2131;JU2141;JU2234;JU2250;JU2257;JU2464;JU2466;JU2478;JU2513;JU2534;JU2565…	0.735751	shared_sweep	arm	not_HDR
WBGene00000796	0.00428314	0.0183141	0.815335	0.0001302	0.0192741	0.994617	-0.01758	0.0125553	0.484722	C14A4.4a.2	crn-3	protein-coding	0.0856745	0.437458	1	1	caenorhabditis_elegans_prjna13758	II	10588042	10592652	C14A4.4a.1	C14A4.4a.1	10590347	0.00428314	26	BRC20067;CB4855;CX11285;ED3073;GXW1;JU2466;JU2513;JU2534;JU2566;JU2619;JU2841;JU2879;JU3128;JU774;KR314;MY10;MY2212;MY2585;MY2713;NIC255;NIC523;NIC526;NIC528;NIC529;QX1233;RC301	0.134715	shared_sweep	center	not_HDR
WBGene00000797	-0.00102831	0.0183166	0.955288	0.0037407	0.0201374	0.852832	0.011614	0.0101026	0.566104	AH9.2.1	crn-4	protein-coding	0.109586	0.505611	1	1	caenorhabditis_elegans_prjna13758	X	2255848	2258101	AH9.2.1	AH9.2.1	2256974	0.00102831	94	AB1;BRC20067;BRC20263;CB4855;CB4857;CB4858;CX11271;CX11276;CX11285;CX11292;CX11314;CX11315;DL226;ECA349;ED3005;ED3012;ED3040;ED3048;ED3049;ED3073;ED3077;EG4347;EG4724;EG4946;GXW1;JU1172;JU1200;JU1213;JU1409;JU1440;JU1491;JU1530;JU1543;JU1568;JU1652;JU1896;JU2016;JU2017;JU2234;JU2464;JU2466;JU2513;JU2522;JU2576;JU2578;JU2619;JU2811;JU2838;JU2841;JU2853;JU310;JU3134;JU3144;JU360;JU440;JU642;JU774;J…	0.487047	shared_sweep	arm	not_HDR
WBGene00000798	-0.000513957	0.0183167	0.977644	-0.000514391	0.0183649	0.977684	0.00015221	0.0092874	0.99347	C14A4.5.1	crn-5	protein-coding	0.0467587	0.214963	1	1	caenorhabditis_elegans_prjna13758	II	10592752	10593591	C14A4.5.1	C14A4.5.1	10593171	0.000513957	26	BRC20067;CB4855;CX11285;ED3073;GXW1;JU2466;JU2513;JU2534;JU2566;JU2619;JU2841;JU2879;JU3128;JU774;KR314;MY10;MY2212;MY2585;MY2713;NIC255;NIC523;NIC526;NIC528;NIC529;QX1233;RC301	0.134715	shared_sweep	center	not_HDR
WBGene00000799	-0.0170939	0.0182749	0.350777	-0.0162728	0.0183755	0.376969	0.0165627	0.0156919	0.598292	K04H4.6b.1	crn-6	protein-coding	0.024077	0.640655	1	1	caenorhabditis_elegans_prjna13758	III	9367271	9370381	K04H4.6a.1	K04H4.6a.1	9368826	0.0170939	14	JU1213;JU1246;JU1793;JU1934;JU2007;JU2106;JU2141;JU2841;JU3132;NIC501;NIC515;NIC527;QW947;WN2050	0.0725389	shared_sweep	center	not_HDR
WBGene00000800	0.0152945	0.0182833	0.403901	0.0157185	0.0184321	0.394857	-0.00318765	0.00731935	0.827854	Y23H5A.7a.1	cars-1	protein-coding	0.152789	0.370036	1	1	caenorhabditis_elegans_prjna13758	I	2623099	2628112	Y23H5A.7b.1	Y23H5A.7b.1	2625605	0.0152945	48	AB1;BRC20263;CB4855;CB4857;CB4858;CX11262;CX11271;CX11285;CX11292;CX11307;CX11314;DL226;ECA348;ECA349;ED3005;ED3048;ED3052;ED3077;EG4347;EG4946;JU1172;JU1543;JU2016;JU2017;JU2234;JU2464;JU2466;JU2513;JU2578;JU2811;JU2853;JU2862;JU2866;JU323;KR314;LKC34;MY10;MY518;NIC231;NIC236;NIC274;NIC275;NIC3;PS2025;PX179;QW947;QX1212;QX1233	0.248705	shared_sweep	arm	not_HDR
WBGene00000801	-0.0547009	0.017884	0.00254258	-0.0518111	0.020776	0.0134924	-0.00406556	0.00738585	0.783442	Y23H5A.1a	cars-2	pseudogenic	0.764368	0.840265	1	1	caenorhabditis_elegans_prjna13758	I	2629685	2632320		Y23H5A.1b	2631002	0.0547009	48	AB1;BRC20263;CB4855;CB4857;CB4858;CX11262;CX11271;CX11285;CX11292;CX11307;CX11314;DL226;ECA348;ECA349;ED3005;ED3048;ED3052;ED3077;EG4347;EG4946;JU1172;JU1543;JU2016;JU2017;JU2234;JU2464;JU2466;JU2513;JU2578;JU2811;JU2853;JU2862;JU2866;JU323;KR314;LKC34;MY10;MY518;NIC231;NIC236;NIC274;NIC275;NIC3;PS2025;PX179;QW947;QX1212;QX1233	0.248705	shared_sweep	arm	not_HDR
WBGene00000802	-0.0529673	0.0179113	0.00349629	-0.0558526	0.018106	0.00234104	-0.0294275	0.013739	0.285553	Y38A10A.5.1	crt-1	protein-coding	0.0578211	0.310272	1	1	caenorhabditis_elegans_prjna13758	V	6098992	6100542	Y38A10A.5.1	Y38A10A.5.1	6099767	0.0529673	141	AB1;BRC20067;CB4852;CB4857;CB4858;CX11271;CX11276;CX11292;CX11307;CX11315;DL200;DL226;ECA349;ED3005;ED3012;ED3017;ED3048;ED3052;ED3073;EG4347;EG4946;GXW1;JT11398;JU1088;JU1172;JU1200;JU1213;JU1242;JU1246;JU1395;JU1409;JU1440;JU1491;JU1530;JU1568;JU1581;JU1586;JU1652;JU1666;JU1792;JU1808;JU1896;JU1934;JU2001;JU2016;JU2131;JU2141;JU2234;JU2250;JU2257;JU2464;JU2466;JU2478;JU2513;JU2534;JU2565;JU2566…	0.73057	shared_sweep	center	not_HDR
WBGene00000803	0.0158834	0.0182806	0.386011	0.00998541	0.0203364	0.623986	-0.0160023	0.0120127	0.506183	F53H4.1.2	csb-1	protein-coding	0	0.0081815	1	1	caenorhabditis_elegans_prjna13758	X	15861294	15865918	F53H4.1.1	F53H4.1.1	15863606	0.0158834	26	BRC20067;ED3017;ED3048;ED3073;ED3077;JU1088;JU1586;JU2466;JU2478;JU2811;JU2906;JU2907;JU3134;JU440;JU847;MY10;NIC1;NIC166;NIC2;NIC207;NIC231;NIC255;NIC523;NIC528;PX179;QX1792	0.134715	shared_sweep	arm	not_HDR
WBGene00000804	0.00200648	0.0183161	0.912884	0.00985296	0.0214705	0.646825	0.0164225	0.0116817	0.482971	Y48E1B.12.2	csc-1	protein-coding	0.0144988	0.284144	1	1	caenorhabditis_elegans_prjna13758	II	13596955	13597947	Y48E1B.12.1	Y48E1B.12.1	13597451	0.00200648	54	BRC20067;BRC20263;CB4857;CX11285;DL200;ED3048;ED3049;ED3073;ED3077;GXW1;JU1242;JU1246;JU1409;JU1491;JU1581;JU1652;JU1793;JU2001;JU2017;JU2141;JU2250;JU2466;JU2513;JU2522;JU2570;JU2811;JU3128;JU3140;JU3144;JU323;JU397;JU775;JU778;JU782;JU792;JU830;MY1;NIC1;NIC199;NIC2;NIC231;NIC236;NIC242;NIC255;NIC259;NIC268;NIC276;NIC3;NIC513;NIC514;NIC523;NIC526;NIC529;QW947	0.279793	shared_sweep	arm	not_HDR
WBGene00000812	-0.0066589	0.0183104	0.716508	-0.00454046	0.0208727	0.828027	0.0041439	0.00971745	0.831384	Y48G1C.2b.1	csk-1	protein-coding	0.102843	0.146121	1	1	caenorhabditis_elegans_prjna13758	I	71425	81156	Y48G1C.2a.3	Y48G1C.2a.3	76290	0.0066589	30	BRC20263;CB4857;CB4858;CX11292;CX11307;CX11314;DL226;ECA348;ECA349;ED3005;ED3077;JU1172;JU1530;JU1652;JU2016;JU2513;JU2534;JU2811;JU2862;JU310;JU3132;JU323;JU367;KR314;MY518;NIC231;NIC3;PS2025;QW947;QX1212	0.15544	shared_sweep	arm	not_HDR
WBGene00000813	0.035346	0.0230262	0.127134	0.020544	0.0277175	0.459884	0.0174505	0.00908885	0.338801	Y59A8A.1.2	csn-1	protein-coding	0.441613	0.644047	1	1	caenorhabditis_elegans_prjna13758	V	17861368	17870651	Y59A8A.1.1	Y59A8A.1.1	17866009	0.035346	103	AB1;BRC20067;BRC20263;CB4852;CB4855;CB4857;CB4858;CX11271;CX11285;CX11292;CX11307;DL200;ECA349;ED3012;ED3017;ED3048;ED3052;EG4347;EG4946;GXW1;JT11398;JU1088;JU1172;JU1200;JU1212;JU1242;JU1246;JU1395;JU1409;JU1440;JU1530;JU1543;JU1568;JU1581;JU1586;JU1666;JU1792;JU1896;JU1934;JU2016;JU2017;JU2131;JU2141;JU2234;JU2250;JU2257;JU2464;JU2466;JU2478;JU2534;JU2565;JU2566;JU2570;JU2572;JU2575;JU2578;JU25…	0.533679	shared_sweep	arm	HDR
WBGene00000814	0.0197909	0.0182607	0.279819	0.028434	0.018493	0.125821	-0.0457129	0.0103178	0.0279311	B0025.2.1	csn-2	protein-coding	0.00679131	0.277513	1	1	caenorhabditis_elegans_prjna13758	I	6022660	6026877	B0025.2.1	B0025.2.1	6024768	0.0197909	125	AB1;CB4852;CB4855;CB4858;CX11262;CX11264;CX11271;CX11276;CX11292;CX11307;CX11314;DL200;ECA189;ECA348;ECA349;ECA372;ED3012;ED3017;ED3048;ED3052;ED3073;ED3077;EG4724;EG4946;JU1172;JU1200;JU1213;JU1242;JU1246;JU1395;JU1409;JU1440;JU1491;JU1530;JU1543;JU1568;JU1586;JU1652;JU1666;JU1792;JU1793;JU1934;JU2001;JU2016;JU2017;JU2106;JU2131;JU2141;JU2234;JU2250;JU2257;JU2464;JU2466;JU2478;JU2513;JU2519;JU25…	0.647668	shared_sweep	center	not_HDR
WBGene00000815	0.0129701	0.0182927	0.479168	0.0355832	0.0227944	0.120176	0.0440801	0.0133621	0.100709	Y38C1AA.2.2	csn-3	protein-coding	0	0	1	1	caenorhabditis_elegans_prjna13758	IV	194742	202586	Y38C1AA.2.1	Y38C1AA.2.1	198664	0.0129701	4	AB1;CB4852;ED3073;JU830	0.0207254	shared_sweep	arm	not_HDR
WBGene00000816	0.032863	0.021341	0.125649	0.0791335	0.0858173	0.357929	0.0567975	0.0510086	0.578521	Y55F3AM.15.2	csn-4	protein-coding	1	0.955324	1	1	caenorhabditis_elegans_prjna13758	IV	1077463	1087013	Y55F3AM.15.1	Y55F3AM.15.1	1082238	0.032863	93	BRC20067;BRC20263;CB4852;CB4857;CB4858;CX11262;CX11264;CX11271;CX11276;CX11292;CX11307;CX11314;CX11315;ECA348;ED3005;ED3012;ED3048;ED3052;ED3073;ED3077;EG4347;EG4724;EG4946;JU1088;JU1172;JU1200;JU1395;JU1440;JU1543;JU1568;JU1652;JU1808;JU2007;JU2016;JU2257;JU2464;JU2466;JU2478;JU2513;JU2519;JU2522;JU2534;JU2566;JU2572;JU2578;JU2581;JU2586;JU2619;JU2853;JU2866;JU2906;JU3128;JU3144;JU323;JU346;JU36…	0.481865	shared_sweep	arm	HDR
WBGene00000817	0.0391735	0.0180961	0.0316472	0.0387476	0.0236395	0.102846	-0.000433719	0.00771636	0.977609	B0547.1.2	csn-5	protein-coding	0.174652	0.144392	1	1	caenorhabditis_elegans_prjna13758	IV	5649533	5651079	B0547.1.1	B0547.1.1	5650306	0.0391735	92	BRC20067;BRC20263;CB4852;CB4857;CB4858;CX11262;CX11264;CX11271;CX11276;CX11285;CX11292;CX11307;CX11314;CX11315;DL200;DL226;ECA348;ECA349;ED3005;ED3012;ED3017;ED3048;ED3073;ED3077;EG4347;EG4946;JT11398;JU1088;JU1172;JU1200;JU1242;JU1395;JU1530;JU1568;JU1792;JU1808;JU2007;JU2016;JU2464;JU2466;JU2513;JU2534;JU2572;JU2575;JU2578;JU2586;JU2619;JU2838;JU2853;JU2862;JU2866;JU2906;JU2907;JU310;JU3128;JU3…	0.476684	shared_sweep	center	not_HDR
WBGene00000818	0.0207564	0.018255	0.256952	0.0192681	0.0193928	0.321695	-0.0072361	0.0155983	0.816825	Y67H2A.6b.1	csn-6	protein-coding	0.0820588	0.599905	1	1	caenorhabditis_elegans_prjna13758	IV	13300824	13303711	Y67H2A.6b.1	Y67H2A.6b.1	13302267	0.0207564	114	AB1;BRC20067;BRC20263;CB4852;CB4855;CB4857;CB4858;CX11262;CX11264;CX11271;CX11276;CX11285;CX11292;CX11307;CX11314;CX11315;DL200;ECA348;ECA349;ED3005;ED3012;ED3017;ED3040;ED3048;ED3073;ED3077;EG4347;EG4724;EG4946;GXW1;JT11398;JU1088;JU1172;JU1200;JU1395;JU1409;JU1440;JU1530;JU1543;JU1586;JU1808;JU2007;JU2016;JU2017;JU2466;JU2478;JU2513;JU2519;JU2522;JU2534;JU2566;JU2572;JU2575;JU2578;JU2586;JU2592…	0.590674	shared_sweep	arm	not_HDR
WBGene00000819	-0.0196352	0.0182615	0.283632	-0.0388057	0.0224098	0.0849609	0.0304751	0.0103853	0.143969	Y48E1B.13a.1	csp-1	protein-coding	0.212818	0.502566	1	1	caenorhabditis_elegans_prjna13758	II	13601204	13605057	Y48E1B.13c.1	Y48E1B.13c.1	13603130	0.0196352	54	BRC20067;BRC20263;CB4857;CX11285;DL200;ED3048;ED3049;ED3073;ED3077;GXW1;JU1242;JU1246;JU1409;JU1491;JU1581;JU1652;JU1793;JU2001;JU2017;JU2141;JU2250;JU2466;JU2513;JU2522;JU2570;JU2811;JU3128;JU3140;JU3144;JU323;JU397;JU775;JU778;JU782;JU792;JU830;MY1;NIC1;NIC199;NIC2;NIC231;NIC236;NIC242;NIC255;NIC259;NIC268;NIC276;NIC3;NIC513;NIC514;NIC523;NIC526;NIC529;QW947	0.279793	shared_sweep	arm	not_HDR
WBGene00000820	-0.0238369	0.0182353	0.192722	-0.0488593	0.0256398	0.0582116	0.0282125	0.0101859	0.167714	Y73B6BL.7c.1	csp-2	protein-coding	0.00930475	0.136123	1	1	caenorhabditis_elegans_prjna13758	IV	6307739	6315719	Y73B6BL.7a.1	Y73B6BL.7a.1	6311729	0.0238369	82	BRC20067;BRC20263;CB4852;CX11285;CX11307;DL200;DL226;ED3012;ED3017;ED3040;ED3048;ED3052;ED3073;ED3077;GXW1;JT11398;JU1088;JU1200;JU1242;JU1395;JU1530;JU1543;JU1568;JU1586;JU1792;JU2007;JU2257;JU2464;JU2466;JU2478;JU2513;JU2526;JU2534;JU2572;JU2575;JU2578;JU2586;JU2592;JU2619;JU2838;JU2841;JU2853;JU2906;JU2907;JU310;JU3128;JU3144;JU323;JU346;JU360;JU367;JU440;JU642;JU774;JU847;KR314;LKC34;MY10;MY2…	0.42487	shared_sweep	center	not_HDR
WBGene00000822	0.00129379	0.0183165	0.943762	-0.00569049	0.0188247	0.762763	-0.0459119	0.0151175	0.130549	F40E10.3.2	csq-1	protein-coding	0.0681884	0.729801	1	1	caenorhabditis_elegans_prjna13758	X	14684877	14688322	F40E10.3.1	F40E10.3.1	14686599	0.00129379	23	BRC20067;ED3048;ED3077;EG4347;JU1088;JU1652;JU2466;JU2811;JU2906;JU2907;JU3134;JU440;KR314;MY10;MY2713;NIC1;NIC166;NIC2;NIC207;NIC255;NIC267;NIC523;PX179	0.119171	shared_sweep	arm	not_HDR
WBGene00000830	0.0233472	0.0183337	0.20441	0.0984336	0.0600082	0.102598	-0.0491479	0.0187038	0.190491	Y54G11A.6.2	ctl-1	protein-coding	0.350788	0.708261	1	1	caenorhabditis_elegans_prjna13758	II	14303568	14306260	Y54G11A.6.1	Y54G11A.6.1	14304914	0.0233472	47	BRC20067;BRC20263;CB4857;ED3040;ED3048;ED3049;ED3052;ED3073;ED3077;JU1088;JU1242;JU1246;JU1409;JU1491;JU1581;JU1652;JU1793;JU2001;JU2141;JU2250;JU2464;JU2466;JU2513;JU2522;JU2570;JU2811;JU3128;JU3140;JU3144;JU323;JU397;JU775;JU778;JU782;JU792;MY1;NIC1;NIC199;NIC231;NIC236;NIC259;NIC276;NIC3;NIC513;NIC514;NIC526;QW947	0.243523	shared_sweep	arm	HDR
WBGene00000831	-0.0303324	0.0181848	0.0969524	-0.0329378	0.0184056	0.0751186	0.0259626	0.013957	0.353505	Y54G11A.5.1	ctl-2	protein-coding	0.235668	0.611457	1	1	caenorhabditis_elegans_prjna13758	II	14299556	14302027	Y54G11A.5.1	Y54G11A.5.1	14300791	0.0303324	47	BRC20067;BRC20263;CB4857;ED3040;ED3048;ED3049;ED3052;ED3073;ED3077;JU1088;JU1242;JU1246;JU1409;JU1491;JU1581;JU1652;JU1793;JU2001;JU2141;JU2250;JU2464;JU2466;JU2513;JU2522;JU2570;JU2811;JU3128;JU3140;JU3144;JU323;JU397;JU775;JU778;JU782;JU792;MY1;NIC1;NIC199;NIC231;NIC236;NIC259;NIC276;NIC3;NIC513;NIC514;NIC526;QW947	0.243523	shared_sweep	arm	not_HDR
WBGene00000832	0.00385089	0.0183146	0.833686	0.00353838	0.0183528	0.847323	-0.0162045	0.0135069	0.549313	Y23H5A.5c.1	ctn-1	protein-coding	0.187363	0.486136	1	1	caenorhabditis_elegans_prjna13758	I	2606741	2617360	Y23H5A.5d.1	Y23H5A.5d.1	2612050	0.00385089	47	AB1;BRC20263;CB4855;CB4857;CB4858;CX11262;CX11271;CX11285;CX11292;CX11307;CX11314;DL226;ECA348;ECA349;ED3005;ED3048;ED3052;ED3077;EG4347;EG4946;JU1172;JU2016;JU2017;JU2234;JU2464;JU2466;JU2513;JU2578;JU2811;JU2853;JU2862;JU2866;JU323;KR314;LKC34;MY10;MY518;NIC231;NIC236;NIC274;NIC275;NIC3;PS2025;PX179;QW947;QX1212;QX1233	0.243523	shared_sweep	arm	not_HDR
WBGene00000833	-0.00792321	0.0183078	0.665664	-0.00811819	0.0184628	0.66065	-0.00273844	0.0139638	0.921992	T20G5.2.1	cts-1	protein-coding	0	0.493298	1	1	caenorhabditis_elegans_prjna13758	III	10214771	10216635	T20G5.2.1	T20G5.2.1	10215703	0.00792321	6	ED3049;JU2007;JU2841;NIC515;NIC527;QW947	0.0310881	shared_sweep	center	not_HDR
WBGene00000834	0.0171175	0.0182748	0.350111	0.0181727	0.0183538	0.32337	-0.0221591	0.0151427	0.465268	Y76A2A.2a.2	cua-1	protein-coding	0.00791249	0.0160797	1	1	caenorhabditis_elegans_prjna13758	III	13439730	13455307	Y76A2A.2b.1	Y76A2A.2b.1	13447518	0.0171175	51	BRC20067;BRC20263;CB4852;CB4858;CX11271;CX11276;CX11285;CX11292;ECA349;ED3048;ED3052;ED3073;ED3077;EG4347;EG4946;JU1395;JU1409;JU1530;JU1586;JU2007;JU2016;JU2464;JU2466;JU2478;JU2534;JU2578;JU2862;JU2866;JU2879;JU310;JU3128;JU3144;JU323;JU642;MY1;MY10;MY920;NIC231;NIC266;NIC267;NIC268;NIC274;NIC275;NIC276;NIC277;NIC3;NIC515;NIC528;PX179;QW947;QX1212	0.264249	shared_sweep	arm	not_HDR
WBGene00000835	0.00614848	0.0183113	0.737409	-0.0441633	0.0261955	0.0934539	-0.063524	0.0119969	0.00878926	ZK652.11.1	cuc-1	protein-coding	0.0256555	0.0695841	1	1	caenorhabditis_elegans_prjna13758	III	7860466	7860985	ZK652.11.1	ZK652.11.1	7860725	0.00614848	14	JU1213;JU1246;JU1793;JU1934;JU2007;JU2106;JU2141;JU2841;JU3132;NIC501;NIC515;NIC527;QW947;WN2050	0.0725389	shared_sweep	center	not_HDR
WBGene00000836	0.0182524	0.0182691	0.319016	0.0179393	0.0184463	0.33203	-0.00487058	0.017017	0.886356	D2045.6.2	cul-1	protein-coding	0.0197197	0.248235	1	1	caenorhabditis_elegans_prjna13758	III	10471237	10475129	D2045.6.1	D2045.6.1	10473183	0.0182524	4	JU2007;JU2841;NIC515;NIC527	0.0207254	shared_sweep	arm	not_HDR
WBGene00000837	0.00635752	0.0183109	0.728825	0.0220688	0.0206754	0.287148	0.0341649	0.0105955	0.10857	ZK520.4b.1	cul-2	protein-coding	0.0706037	0.31833	1	1	caenorhabditis_elegans_prjna13758	III	13687269	13692683	ZK520.4d.1	ZK520.4d.1	13689976	0.00635752	44	BRC20263;CB4852;CB4858;CX11271;CX11276;CX11285;CX11292;ECA349;ED3048;ED3052;EG4347;EG4946;JU1395;JU1409;JU1530;JU1586;JU2007;JU2016;JU2464;JU2466;JU2478;JU2534;JU2578;JU2862;JU2866;JU2879;JU3144;JU323;JU642;MY1;MY10;MY920;NIC231;NIC266;NIC267;NIC268;NIC274;NIC275;NIC276;NIC277;NIC3;NIC528;PX179;QW947	0.227979	shared_sweep	arm	not_HDR
WBGene00000838	-0.00121337	0.0180574	0.946497	-0.00249249	0.0182189	0.891328	-0.0201803	0.0171607	0.557248	Y108G3AL.1a.1	cul-3	protein-coding	0.0343029	0.506924	1	1	caenorhabditis_elegans_prjna13758	V	177417	185172	Y108G3AL.1c.1	Y108G3AL.1c.1	181294	0.00121337	102	BRC20067;BRC20263;CB4852;CB4855;CB4857;CB4858;CX11262;CX11264;CX11271;CX11276;CX11292;CX11314;CX11315;DL226;ED3005;ED3012;ED3040;ED3048;ED3049;ED3073;EG4347;EG4724;EG4946;GXW1;JT11398;JU1088;JU1172;JU1200;JU1395;JU1409;JU1543;JU1568;JU1652;JU1808;JU1896;JU2007;JU2016;JU2464;JU2466;JU2478;JU2513;JU2522;JU2534;JU2565;JU2578;JU2581;JU2586;JU2619;JU2811;JU2838;JU2841;JU2853;JU2862;JU2906;JU2907;JU311…	0.528497	shared_sweep	arm	HDR
WBGene00000839	0.0525697	0.0179174	0.00375618	0.0717242	0.0226182	0.00177083	0.0184575	0.00667731	0.168561	F45E12.3.2	cul-4	protein-coding	0.0380976	0.210164	1	1	caenorhabditis_elegans_prjna13758	II	7302101	7305758	F45E12.3.1	F45E12.3.1	7303929	0.0525697	14	BRC20067;CB4855;GXW1;JU2464;JU2466;JU2566;JU2619;JU2879;KR314;MY2212;MY2585;MY2713;QX1233;RC301	0.0725389	shared_sweep	center	not_HDR
WBGene00000840	0.0417049	0.0180664	0.0220467	0.0802722	0.0248624	0.00146529	0.0417017	0.00933927	0.0267429	ZK856.1.1	cul-5	protein-coding	0.105753	0.551979	1	1	caenorhabditis_elegans_prjna13758	V	10179535	10183154	ZK856.1.1	ZK856.1.1	10181344	0.0417049	167	AB1;BRC20067;BRC20263;CB4852;CB4855;CB4857;CB4858;CX11262;CX11264;CX11271;CX11276;CX11285;CX11292;CX11314;CX11315;DL200;DL226;ECA189;ECA348;ECA349;ECA372;ED3005;ED3012;ED3017;ED3040;ED3048;ED3052;ED3073;ED3077;EG4347;EG4724;EG4946;GXW1;JT11398;JU1088;JU1172;JU1200;JU1212;JU1213;JU1242;JU1246;JU1395;JU1409;JU1440;JU1491;JU1530;JU1543;JU1568;JU1581;JU1586;JU1652;JU1666;JU1792;JU1808;JU1896;JU1934;J…	0.865285	shared_sweep	center	not_HDR
WBGene00000841	-0.0487073	0.0179745	0.00734486	-0.0498212	0.0183532	0.0072472	0.00587691	0.00922672	0.750476	K08E7.7a.1	cul-6	protein-coding	0.0788623	0.55032	1	1	caenorhabditis_elegans_prjna13758	IV	12586485	12590451	K08E7.7a.1	K08E7.7a.1	12588468	0.0487073	102	AB1;BRC20067;BRC20263;CB4852;CB4855;CB4857;CB4858;CX11262;CX11264;CX11271;CX11276;CX11285;CX11292;CX11314;CX11315;DL200;DL226;ECA348;ECA349;ED3005;ED3012;ED3017;ED3040;ED3048;ED3073;ED3077;EG4347;EG4946;GXW1;JT11398;JU1088;JU1172;JU1200;JU1395;JU1409;JU1440;JU1530;JU1586;JU1792;JU1808;JU2007;JU2016;JU2017;JU2464;JU2466;JU2478;JU2513;JU2534;JU2572;JU2575;JU2578;JU2586;JU2592;JU2619;JU2838;JU2841;J…	0.528497	shared_sweep	center	not_HDR
WBGene00000843	0.056491	0.0178548	0.00181145	0.058746	0.0181869	0.0014582	-0.0215783	0.0159157	0.498664	F25D7.1.1	cup-2	protein-coding	0.0334081	0.0397357	1	1	caenorhabditis_elegans_prjna13758	I	10398990	10400177	F25D7.1.1	F25D7.1.1	10399583	0.056491	58	AB1;CB4852;CX11276;DL200;ED3017;ED3048;ED3052;ED3077;EG4724;JU1213;JU1242;JU1395;JU1440;JU1491;JU1543;JU1652;JU1666;JU1793;JU1934;JU2001;JU2106;JU2131;JU2141;JU2464;JU2466;JU2513;JU2519;JU2522;JU2526;JU2565;JU2570;JU2600;JU2610;JU3140;JU323;JU397;JU774;JU778;JU782;JU792;JU847;LKC34;MY10;MY920;NIC199;NIC231;NIC242;NIC258;NIC259;NIC261;NIC271;NIC274;NIC275;NIC501;NIC513;NIC514;NIC529;QW947	0.300518	shared_sweep	center	not_HDR
WBGene00000845	-0.0101585	0.018302	0.579511	-0.0131804	0.0184305	0.475399	-0.0455797	0.0180839	0.209132	C02C2.3.1	cup-4	protein-coding	0.0169937	0.639171	1	1	caenorhabditis_elegans_prjna13758	III	7866489	7868737	C02C2.3.1	C02C2.3.1	7867613	0.0101585	14	JU1213;JU1246;JU1793;JU1934;JU2007;JU2106;JU2141;JU2841;JU3132;NIC501;NIC515;NIC527;QW947;WN2050	0.0725389	shared_sweep	center	not_HDR
WBGene00000846	-0.0341297	0.0181495	0.0615653	-0.0337996	0.0181946	0.0647623	0.0123105	0.0116555	0.598047	R13A5.1b.1	cup-5	protein-coding	0.0862298	0.244985	1	1	caenorhabditis_elegans_prjna13758	III	7584181	7591581	R13A5.1a.2	R13A5.1a.2	7587881	0.0341297	5	JU2007;JU2841;NIC515;NIC527;QW947	0.0259067	shared_sweep	center	not_HDR
WBGene00000853	-0.0368126	0.018122	0.0436028	-0.0270752	0.0208219	0.195066	-0.0236218	0.0124276	0.343128	M142.2.1	cut-6	protein-coding	0.0515557	0.14323	1	1	caenorhabditis_elegans_prjna13758	III	10911460	10916665	M142.2.1	M142.2.1	10914062	0.0368126	32	BRC20067;CB4855;CB4857;CB4858;CX11271;CX11276;CX11285;CX11292;ECA349;ED3048;ED3049;ED3052;JU1172;JU1586;JU2016;JU2017;JU2234;JU2464;JU2466;JU2478;JU2619;JU2853;JU2862;JU2866;JU323;JU642;MY2713;NIC231;NIC266;NIC275;PX179;QX1212	0.165803	shared_sweep	arm	not_HDR
WBGene00000854	0.0184594	0.018268	0.313545	0.0398406	0.021064	0.0600912	0.0398075	0.00998652	0.0476857	C07H6.8.1	cux-7	protein-coding	0.0775135	0.0966118	1	1	caenorhabditis_elegans_prjna13758	III	7518628	7520845	C07H6.8.3	C07H6.8.3	7519736	0.0184594	5	JU2007;JU2841;NIC515;NIC527;QW947	0.0259067	shared_sweep	center	not_HDR
WBGene00000857	0.012335	0.018295	0.500982	0.0292356	0.0212426	0.170357	0.0425465	0.0137299	0.122947	K10B4.6a.2	cwn-1	protein-coding	0.0178416	0.109453	1	1	caenorhabditis_elegans_prjna13758	II	130983	133598		K10B4.6b	132290	0.012335	71	AB1;BRC20067;CB4852;DL200;ED3012;ED3017;ED3040;ED3048;ED3073;ED3077;EG4724;GXW1;JT11398;JU1213;JU1242;JU1395;JU1409;JU1491;JU1581;JU1586;JU1666;JU1792;JU1793;JU2007;JU2131;JU2141;JU2234;JU2250;JU2464;JU2466;JU2519;JU2522;JU2534;JU2570;JU2862;JU310;JU311;JU3128;JU3132;JU3140;JU3144;JU397;JU775;JU778;JU792;LKC34;MY1;MY10;MY2147;MY2453;MY2585;NIC1;NIC207;NIC231;NIC236;NIC242;NIC259;NIC265;NIC268;NIC…	0.367876	shared_sweep	arm	not_HDR
WBGene00000858	-0.0563695	0.0178568	0.00185422	-0.0623557	0.0192961	0.00145148	0.0167607	0.0101855	0.411667	W01B6.1.1	cwn-2	protein-coding	0.112908	0.424247	1	1	caenorhabditis_elegans_prjna13758	IV	10067816	10070251	W01B6.1.1	W01B6.1.1	10069033	0.0563695	106	AB1;BRC20067;BRC20263;CB4852;CB4855;CB4857;CB4858;CX11262;CX11264;CX11271;CX11276;CX11285;CX11292;CX11314;CX11315;DL200;DL226;ECA348;ECA349;ED3005;ED3012;ED3017;ED3040;ED3048;ED3073;ED3077;EG4347;EG4946;JT11398;JU1088;JU1172;JU1200;JU1242;JU1395;JU1409;JU1440;JU1530;JU1568;JU1586;JU1792;JU1808;JU2007;JU2016;JU2017;JU2464;JU2466;JU2478;JU2513;JU2534;JU2572;JU2575;JU2578;JU2586;JU2592;JU2619;JU2838…	0.549223	shared_sweep	center	not_HDR
WBGene00000862	-0.0421639	0.0177966	0.018829	-0.0358095	0.0198272	0.0724963	-0.0211046	0.0144408	0.465849	K11D12.1.1	cwp-4	protein-coding	0.0784281	0.341577	1	1	caenorhabditis_elegans_prjna13758	V	5053635	5056474	K11D12.1.1	K11D12.1.1	5055054	0.0421639	144	AB1;BRC20067;CB4852;CB4857;CB4858;CX11262;CX11271;CX11276;CX11292;CX11307;CX11315;DL200;DL226;ECA349;ED3005;ED3012;ED3017;ED3048;ED3049;ED3052;ED3073;EG4347;EG4946;GXW1;JT11398;JU1088;JU1172;JU1200;JU1242;JU1246;JU1395;JU1409;JU1440;JU1491;JU1530;JU1543;JU1568;JU1581;JU1586;JU1652;JU1792;JU1808;JU1896;JU1934;JU2001;JU2016;JU2141;JU2234;JU2250;JU2257;JU2464;JU2466;JU2478;JU2513;JU2534;JU2565;JU256…	0.746114	shared_sweep	arm	HDR
WBGene00000863	0.0271721	0.0182109	0.137329	0.0221975	0.0204189	0.278368	-0.0119332	0.0109971	0.58807	ZK507.6.2	cya-1	protein-coding	0.0273412	0.563691	1	1	caenorhabditis_elegans_prjna13758	III	9106699	9109272	ZK507.6.1	ZK507.6.1	9107985	0.0271721	14	JU1213;JU1246;JU1793;JU1934;JU2007;JU2106;JU2141;JU2841;JU3132;NIC501;NIC515;NIC527;QW947;WN2050	0.0725389	shared_sweep	center	not_HDR
WBGene00000864	-0.0411785	0.0208467	0.0504376	-0.0372674	0.0227346	0.103698	-0.00822224	0.00936929	0.66158	F59H6.7.1	cya-2	protein-coding	0.201546	0.401969	1	1	caenorhabditis_elegans_prjna13758	II	2022673	2023614	F59H6.7.1	F59H6.7.1	2023143	0.0411785	82	AB1;BRC20067;CB4852;CX11292;DL200;ED3017;ED3040;ED3048;ED3073;ED3077;EG4347;EG4724;GXW1;JT11398;JU1213;JU1242;JU1246;JU1395;JU1409;JU1440;JU1491;JU1530;JU1581;JU1586;JU1666;JU1792;JU1793;JU1808;JU2007;JU2131;JU2141;JU2234;JU2250;JU2466;JU2478;JU2519;JU2522;JU2534;JU2566;JU2570;JU2600;JU2610;JU2862;JU2906;JU310;JU3128;JU3140;JU3144;JU346;JU360;JU397;JU642;JU775;JU792;LKC34;MY1;MY10;MY2147;MY2453;M…	0.42487	shared_sweep	arm	HDR
WBGene00000865	0.00819576	0.0183071	0.65489	0.0134765	0.0203687	0.509009	0.0199832	0.016774	0.55211	ZC168.4.1	cyb-1	protein-coding	0.078095	0.289146	1	1	caenorhabditis_elegans_prjna13758	IV	10735216	10737177	ZC168.4.2	ZC168.4.2	10736196	0.00819576	107	AB1;BRC20067;BRC20263;CB4852;CB4855;CB4857;CB4858;CX11262;CX11264;CX11271;CX11276;CX11285;CX11292;CX11314;CX11315;DL200;DL226;ECA348;ECA349;ED3005;ED3012;ED3017;ED3040;ED3048;ED3073;ED3077;EG4347;EG4946;GXW1;JT11398;JU1088;JU1172;JU1200;JU1242;JU1395;JU1409;JU1440;JU1530;JU1568;JU1586;JU1792;JU1808;JU2007;JU2016;JU2017;JU2464;JU2466;JU2478;JU2513;JU2534;JU2572;JU2575;JU2578;JU2586;JU2592;JU2619;J…	0.554404	shared_sweep	center	not_HDR
WBGene00000866	0.0108111	0.0183	0.555372	0.0116878	0.0231245	0.613843	0.00176314	0.0141531	0.950399	Y43E12A.1.2	cyb-2.1	protein-coding	0.157582	0.201873	1	1	caenorhabditis_elegans_prjna13758	IV	10985985	10987426	Y43E12A.1.1	Y43E12A.1.1	10986705	0.0108111	77	AB1;BRC20067;BRC20263;CB4852;CX11285;DL200;DL226;ED3012;ED3017;ED3040;ED3048;ED3073;ED3077;GXW1;JT11398;JU1088;JU1200;JU1242;JU1395;JU1409;JU1440;JU1530;JU1543;JU1568;JU1586;JU1792;JU2007;JU2464;JU2466;JU2478;JU2513;JU2534;JU2572;JU2575;JU2578;JU2586;JU2592;JU2619;JU2838;JU2853;JU2866;JU2879;JU2906;JU2907;JU310;JU3128;JU3134;JU3144;JU323;JU367;JU440;JU642;JU774;KR314;MY1;MY2585;MY2713;MY920;N2;NI…	0.398964	shared_sweep	center	not_HDR
WBGene00000867	0.0264175	0.0182167	0.148648	0.0201565	0.0189086	0.287777	-0.0266159	0.010945	0.225534	H31G24.4.2	cyb-2.2	protein-coding	0.0334123	0.274511	1	1	caenorhabditis_elegans_prjna13758	I	4114861	4116370	H31G24.4.1	H31G24.4.1	4115615	0.0264175	106	AB1;CB4852;CX11276;DL200;DL226;ED3012;ED3017;ED3048;ED3049;ED3052;ED3073;ED3077;EG4724;JT11398;JU1200;JU1212;JU1213;JU1242;JU1246;JU1395;JU1409;JU1440;JU1491;JU1530;JU1543;JU1568;JU1586;JU1652;JU1666;JU1792;JU1934;JU2001;JU2131;JU2141;JU2234;JU2250;JU2257;JU2464;JU2466;JU2478;JU2513;JU2519;JU2522;JU2534;JU2565;JU2566;JU2570;JU2572;JU2575;JU2592;JU2600;JU2610;JU2838;JU2841;JU2853;JU310;JU311;JU312…	0.549223	shared_sweep	center	not_HDR
WBGene00000868	-0.00282827	0.0180564	0.875699	-0.0105432	0.0203582	0.605145	-0.0219978	0.013364	0.411532	T06E6.2a.2	cyb-3	protein-coding	0.0385873	0.530476	1	1	caenorhabditis_elegans_prjna13758	V	15395696	15397353	T06E6.2a.2	T06E6.2a.2	15396524	0.00282827	138	AB1;BRC20067;BRC20263;CB4852;CB4855;CB4857;CB4858;CX11292;DL200;DL226;ECA349;ED3005;ED3012;ED3017;ED3040;ED3048;ED3049;ED3052;ED3073;ED3077;EG4347;EG4946;GXW1;JT11398;JU1088;JU1172;JU1200;JU1212;JU1213;JU1242;JU1246;JU1395;JU1409;JU1440;JU1491;JU1530;JU1543;JU1568;JU1581;JU1586;JU1652;JU1666;JU1792;JU1808;JU1896;JU1934;JU2007;JU2016;JU2017;JU2131;JU2141;JU2234;JU2250;JU2257;JU2464;JU2466;JU2478;J…	0.715026	shared_sweep	center	HDR
WBGene00000869	0.00194149	0.0183162	0.915695	0.00141851	0.0182734	0.938206	-0.0401555	0.0142873	0.161569	C54G4.8.2	cyc-1	protein-coding	0.0393204	0.572272	1	1	caenorhabditis_elegans_prjna13758	I	8022674	8024422	C54G4.8.1	C54G4.8.1	8023548	0.00194149	125	AB1;BRC20067;BRC20263;CB4852;CB4855;CB4858;CX11262;CX11264;CX11271;CX11276;CX11292;CX11307;CX11314;DL200;ECA189;ECA348;ECA349;ECA372;ED3017;ED3048;ED3049;ED3052;ED3073;ED3077;EG4724;EG4946;GXW1;JU1088;JU1172;JU1213;JU1242;JU1246;JU1395;JU1409;JU1440;JU1491;JU1530;JU1543;JU1652;JU1666;JU1793;JU1934;JU2001;JU2007;JU2016;JU2106;JU2131;JU2141;JU2234;JU2250;JU2464;JU2466;JU2478;JU2513;JU2519;JU2522;JU…	0.647668	shared_sweep	center	not_HDR
WBGene00000870	-0.0299673	0.0181879	0.101069	-0.0322592	0.0181682	0.0774025	-0.0342706	0.0106364	0.108839	Y38F1A.5.2	cyd-1	protein-coding	0.297504	0.653657	1	1	caenorhabditis_elegans_prjna13758	II	12980591	12993117	Y38F1A.5.2	Y38F1A.5.2	12986854	0.0299673	5	ED3052;JU3144;JU774;LKC34;NIC267	0.0259067	shared_sweep	arm	not_HDR
WBGene00000871	0.0298184	0.0181892	0.102787	0.0203353	0.0195119	0.298642	-0.0342866	0.0129318	0.186541	C37A2.4a.2	cye-1	protein-coding	0	0.12587	1	1	caenorhabditis_elegans_prjna13758	I	6780799	6784397	C37A2.4b.1	C37A2.4b.1	6782598	0.0298184	121	AB1;CB4852;CB4855;CB4858;CX11262;CX11264;CX11271;CX11276;CX11292;CX11307;CX11314;DL200;ECA189;ECA348;ECA349;ECA372;ED3012;ED3017;ED3048;ED3052;ED3073;ED3077;EG4724;EG4946;JU1172;JU1200;JU1213;JU1242;JU1246;JU1395;JU1409;JU1440;JU1491;JU1530;JU1543;JU1568;JU1586;JU1652;JU1666;JU1792;JU1793;JU1934;JU2001;JU2016;JU2017;JU2106;JU2131;JU2141;JU2234;JU2250;JU2257;JU2464;JU2466;JU2478;JU2513;JU2519;JU25…	0.626943	shared_sweep	center	not_HDR
WBGene00000872	-0.00154283	0.0183164	0.93296	-0.00281737	0.0182518	0.877489	0.0469246	0.014272	0.101842	F11H8.4a.1	cyk-1	protein-coding	0	0	1	1	caenorhabditis_elegans_prjna13758	III	7023642	7029205	F11H8.4b.1	F11H8.4b.1	7026423	0.00154283	5	JU2007;JU2841;NIC515;NIC527;QW947	0.0259067	shared_sweep	center	not_HDR
WBGene00000874	0.0600934	0.0177931	0.000886895	0.059651	0.0179833	0.00109016	-0.00462615	0.011925	0.846407	ZK328.1a.1	cyk-3	protein-coding	0.020406	0.142535	1	1	caenorhabditis_elegans_prjna13758	III	6020159	6024985	ZK328.1b.1	ZK328.1b.1	6022572	0.0600934	5	JU2007;JU2841;NIC515;NIC527;QW947	0.0259067	shared_sweep	center	not_HDR
WBGene00000875	0.00865956	0.018306	0.636721	0.00733069	0.0217884	0.736903	-0.00276941	0.0122358	0.910016	K08E3.6.1	cyk-4	protein-coding	0.033339	0.00124606	1	1	caenorhabditis_elegans_prjna13758	III	13768648	13771224	K08E3.6.1	K08E3.6.1	13769936	0.00865956	42	BRC20263;CB4852;CB4858;CX11271;CX11276;CX11285;CX11292;ECA349;ED3048;ED3052;EG4347;EG4946;JU1395;JU1409;JU1530;JU1586;JU2007;JU2016;JU2464;JU2466;JU2478;JU2534;JU2862;JU2866;JU2879;JU323;JU642;MY1;MY10;MY920;NIC231;NIC266;NIC267;NIC268;NIC274;NIC275;NIC276;NIC277;NIC3;NIC528;PX179;QW947	0.217617	shared_sweep	arm	not_HDR
WBGene00000876	0.0421767	0.0180607	0.0205676	0.0418458	0.0184815	0.0246913	0.00280496	0.0156737	0.928795	C52E4.6a.2	cyl-1	protein-coding	0.0121023	0.0779384	1	1	caenorhabditis_elegans_prjna13758	V	11991011	11993723	C52E4.6a.1	C52E4.6a.1	11992367	0.0421767	140	AB1;BRC20067;BRC20263;CB4852;CB4857;CB4858;CX11271;CX11276;CX11292;CX11315;DL200;DL226;ECA349;ED3005;ED3012;ED3017;ED3040;ED3048;ED3052;ED3073;ED3077;EG4347;EG4946;GXW1;JT11398;JU1088;JU1172;JU1200;JU1212;JU1213;JU1246;JU1395;JU1409;JU1440;JU1491;JU1530;JU1543;JU1568;JU1581;JU1586;JU1652;JU1666;JU1792;JU1808;JU1896;JU2001;JU2007;JU2016;JU2017;JU2131;JU2234;JU2257;JU2464;JU2466;JU2478;JU2513;JU253…	0.725389	shared_sweep	center	not_HDR
WBGene00000877	0.00409589	0.0183143	0.823273	0.00284261	0.0185591	0.878431	-0.0112551	0.0124006	0.650482	Y49A3A.5.1	cyn-1	protein-coding	0.118577	0.388364	1	1	caenorhabditis_elegans_prjna13758	V	14356076	14356822	Y49A3A.5.1	Y49A3A.5.1	14356449	0.00409589	140	AB1;BRC20067;CB4852;CB4855;CB4857;CB4858;CX11271;CX11276;CX11285;CX11292;CX11315;DL200;DL226;ECA349;ED3005;ED3012;ED3017;ED3040;ED3048;ED3052;ED3073;ED3077;EG4347;EG4946;GXW1;JT11398;JU1088;JU1172;JU1200;JU1212;JU1242;JU1246;JU1395;JU1409;JU1440;JU1491;JU1530;JU1543;JU1568;JU1581;JU1586;JU1652;JU1666;JU1792;JU1808;JU1896;JU1934;JU2007;JU2016;JU2017;JU2131;JU2141;JU2234;JU2250;JU2257;JU2464;JU2466…	0.725389	shared_sweep	center	not_HDR
WBGene00000878	0.0104452	0.0183011	0.568847	-0.0054685	0.0197766	0.782454	-0.0685559	0.0168997	0.0439238	ZK520.5.1	cyn-2	protein-coding	0.066714	0.678969	1	1	caenorhabditis_elegans_prjna13758	III	13692668	13693811	ZK520.5.1	ZK520.5.1	13693239	0.0104452	44	BRC20263;CB4852;CB4858;CX11271;CX11276;CX11285;CX11292;ECA349;ED3048;ED3052;EG4347;EG4946;JU1395;JU1409;JU1530;JU1586;JU2007;JU2016;JU2464;JU2466;JU2478;JU2534;JU2578;JU2862;JU2866;JU2879;JU3144;JU323;JU642;MY1;MY10;MY920;NIC231;NIC266;NIC267;NIC268;NIC274;NIC275;NIC276;NIC277;NIC3;NIC528;PX179;QW947	0.227979	shared_sweep	arm	not_HDR
WBGene00000879	-0.019025	0.0180048	0.292006	-0.0197315	0.0182231	0.280287	0.00665888	0.0118563	0.779159	Y75B12B.5.2	cyn-3	protein-coding	0.103709	0.137698	1	1	caenorhabditis_elegans_prjna13758	V	15189927	15190926	Y75B12B.5.1	Y75B12B.5.1	15190426	0.019025	132	AB1;BRC20067;CB4852;CB4855;CB4857;CB4858;CX11292;DL200;DL226;ECA349;ED3005;ED3012;ED3017;ED3040;ED3048;ED3049;ED3052;ED3073;ED3077;EG4347;EG4946;GXW1;JT11398;JU1088;JU1172;JU1200;JU1212;JU1242;JU1246;JU1395;JU1409;JU1440;JU1491;JU1530;JU1543;JU1568;JU1581;JU1586;JU1666;JU1792;JU1808;JU1896;JU1934;JU2007;JU2016;JU2017;JU2131;JU2141;JU2234;JU2250;JU2257;JU2464;JU2466;JU2478;JU2513;JU2534;JU2565;JU2…	0.683938	shared_sweep	center	HDR
WBGene00000880	-0.00898456	0.0183052	0.624117	-0.0286014	0.0263049	0.278282	-0.0267912	0.0129025	0.300486	F59E10.2.1	cyn-4	protein-coding	0.0972171	0.205169	1	1	caenorhabditis_elegans_prjna13758	II	10870779	10872611	F59E10.2.1	F59E10.2.1	10871695	0.00898456	27	BRC20067;CB4855;CX11285;ED3073;GXW1;JU2464;JU2466;JU2513;JU2534;JU2566;JU2619;JU2841;JU2879;JU3128;JU774;KR314;MY10;MY2212;MY2585;MY2713;NIC255;NIC523;NIC526;NIC528;NIC529;QX1233;RC301	0.139896	shared_sweep	center	not_HDR
WBGene00000881	-0.0279835	0.0182045	0.125905	-0.032713	0.0189514	0.0859457	0.0262541	0.0145373	0.367675	F31C3.1.1	cyn-5	protein-coding	0.127734	0.0640432	1	1	caenorhabditis_elegans_prjna13758	I	15040474	15041274	F31C3.1.1	F31C3.1.1	15040874	0.0279835	56	BRC20067;CB4852;CB4855;CB4857;CB4858;CX11264;CX11271;CX11276;CX11285;CX11292;CX11307;CX11314;ECA349;ED3017;ED3048;ED3052;ED3077;EG4347;EG4724;EG4946;GXW1;JT11398;JU1088;JU1172;JU1395;JU1440;JU1793;JU1808;JU2007;JU2016;JU2106;JU2464;JU2478;JU2513;JU2570;JU2838;JU2862;JU2866;JU2907;JU774;JU847;LKC34;MY1;MY10;MY518;MY920;N2;NIC231;NIC274;NIC275;NIC276;NIC3;NIC501;QG2075;QW947;RC301	0.290155	shared_sweep	arm	not_HDR
WBGene00000882	-0.0213986	0.0182512	0.242476	-0.0203245	0.0182511	0.266857	-0.020533	0.00850764	0.229033	F42G9.2.2	cyn-6	protein-coding	0.0463918	0.197724	1	1	caenorhabditis_elegans_prjna13758	III	773414	774159	F42G9.2.1	F42G9.2.1	773786	0.0213986	23	BRC20067;CB4852;ED3052;ED3073;ED3077;EG4347;JU1213;JU1246;JU1395;JU1530;JU1586;JU2234;JU2466;JU2478;JU2534;JU310;JU3128;JU323;MY772;MY920;NIC3;NIC528;PX179	0.119171	shared_sweep	arm	not_HDR
WBGene00000883	-2.31267e-05	0.0180576	0.998979	-0.00383324	0.0193712	0.843348	-0.00721376	0.00655623	0.582869	Y75B12B.2.1	cyn-7	protein-coding	0.0582988	0.270758	1	1	caenorhabditis_elegans_prjna13758	V	15186582	15187378	Y75B12B.2.1	Y75B12B.2.1	15186980	2.31267036831619e-05	132	AB1;BRC20067;CB4852;CB4855;CB4857;CB4858;CX11292;DL200;DL226;ECA349;ED3005;ED3012;ED3017;ED3040;ED3048;ED3049;ED3052;ED3073;ED3077;EG4347;EG4946;GXW1;JT11398;JU1088;JU1172;JU1200;JU1212;JU1242;JU1246;JU1395;JU1409;JU1440;JU1491;JU1530;JU1543;JU1568;JU1581;JU1586;JU1666;JU1792;JU1808;JU1896;JU1934;JU2007;JU2016;JU2017;JU2131;JU2141;JU2234;JU2250;JU2257;JU2464;JU2466;JU2478;JU2513;JU2534;JU2565;JU2…	0.683938	shared_sweep	center	HDR
WBGene00000884	-0.0171587	0.0182746	0.348949	-0.0212118	0.0192635	0.272229	-0.0200223	0.014854	0.50115	D1009.2.1	cyn-8	protein-coding	0.0181372	0.164752	1	1	caenorhabditis_elegans_prjna13758	X	8911293	8914261	D1009.2.1	D1009.2.1	8912777	0.0171587	59	AB1;BRC20067;BRC20263;CB4852;CX11285;CX11315;DL226;ED3012;ED3017;ED3040;ED3048;ED3049;ED3052;ED3073;ED3077;EG4724;GXW1;JT11398;JU1088;JU1200;JU1395;JU1409;JU1440;JU1543;JU1652;JU1896;JU2007;JU2017;JU2234;JU2464;JU2466;JU2513;JU2578;JU2581;JU2586;JU2841;JU2853;JU2907;JU360;JU774;JU830;KR314;MY10;MY2212;MY2585;MY2713;MY920;NIC2;NIC207;NIC231;NIC255;NIC275;NIC515;NIC526;NIC528;PX179;QG2075;QW947;RC3…	0.305699	shared_sweep	center	not_HDR
WBGene00000885	0.0251831	0.0182259	0.16867	0.0232752	0.0183085	0.205184	-0.0268714	0.0126674	0.290194	T27D1.1.2	cyn-9	protein-coding	0.00760175	0.110144	1	1	caenorhabditis_elegans_prjna13758	III	3697821	3699640	T27D1.1.1	T27D1.1.1	3698730	0.0251831	2	JU2841;NIC528	0.0103627	shared_sweep	arm	not_HDR
WBGene00000886	-0.0124525	0.0182946	0.496905	-0.0121063	0.0183647	0.510556	0.00673018	0.00980432	0.731809	B0252.4a.1	cyn-10	protein-coding	0.0847357	0.237388	1	1	caenorhabditis_elegans_prjna13758	II	6912540	6913365	B0252.4a.1	B0252.4a.1	6912952	0.0124525	13	BRC20067;CB4855;GXW1;JU2464;JU2466;JU2619;JU2879;KR314;MY2212;MY2585;MY2713;QX1233;RC301	0.0673575	shared_sweep	center	not_HDR
WBGene00000887	0.0117284	0.0182971	0.522293	0.0242834	0.0222805	0.27714	-0.0143048	0.00724185	0.324579	T01B7.4.2	cyn-11	protein-coding	0.0466305	0.319239	1	1	caenorhabditis_elegans_prjna13758	II	8715131	8716281	T01B7.4.1	T01B7.4.1	8715706	0.0117284	16	BRC20067;CB4855;GXW1;JU2464;JU2466;JU2513;JU2566;JU2619;JU2879;JU3128;KR314;MY2212;MY2585;MY2713;QX1233;RC301	0.0829016	shared_sweep	center	not_HDR
WBGene00000888	0.0257875	0.0182214	0.158629	0.0322784	0.0186738	0.0855158	-0.0218458	0.00730178	0.136332	C34D4.12a.2	cyn-12	protein-coding	0.0894493	0.190067	1	1	caenorhabditis_elegans_prjna13758	IV	7132132	7133217	C34D4.12a.1	C34D4.12a.1	7132674	0.0257875	80	AB1;BRC20067;BRC20263;CB4852;CX11285;CX11307;DL200;DL226;ED3012;ED3017;ED3040;ED3048;ED3073;ED3077;EG4724;JT11398;JU1088;JU1200;JU1242;JU1395;JU1530;JU1543;JU1568;JU1586;JU1792;JU2007;JU2464;JU2466;JU2478;JU2513;JU2519;JU2522;JU2534;JU2572;JU2575;JU2578;JU2586;JU2592;JU2619;JU2838;JU2841;JU2853;JU2906;JU2907;JU310;JU3128;JU3144;JU367;JU440;JU642;JU774;KR314;MY1;MY2585;MY2713;MY920;N2;NIC1;NIC166;…	0.414508	shared_sweep	center	not_HDR
WBGene00000889	0.0190984	0.0182645	0.297042	0.0175696	0.0184238	0.341479	0.0191763	0.0139146	0.491619	Y116A8C.34a.1	cyn-13	protein-coding	0.0831786	0.30007	1	1	caenorhabditis_elegans_prjna13758	IV	17111081	17116657	Y116A8C.34b.1	Y116A8C.34b.1	17113869	0.0190984	62	AB1;BRC20067;BRC20263;CB4852;CX11307;DL200;DL226;ED3017;ED3040;ED3052;ED3073;ED3077;EG4347;EG4946;GXW1;JT11398;JU1088;JU1395;JU1409;JU1440;JU1530;JU1586;JU2017;JU2466;JU2478;JU2534;JU2566;JU2575;JU2578;JU2619;JU2866;JU2879;JU2906;JU2907;JU310;JU3144;JU323;JU346;JU367;JU774;JU830;LKC34;MY10;MY2585;MY2713;MY772;MY920;N2;NIC1;NIC2;NIC231;NIC267;NIC276;NIC511;NIC515;NIC523;NIC528;NIC529;PX179;QG2075;…	0.321244	shared_sweep	arm	not_HDR
WBGene00000890	0.0251869	0.0182258	0.168606	0.0258586	0.0180533	0.153689	-0.0668944	0.0153883	0.030976	F39H2.2b.2	sig-7	protein-coding	0.0218237	0.0530137	1	1	caenorhabditis_elegans_prjna13758	I	8646451	8651671	F39H2.2a.1	F39H2.2a.1	8649061	0.0251869	58	AB1;BRC20067;BRC20263;CB4852;CX11276;DL200;ED3017;ED3048;ED3049;ED3052;ED3077;EG4724;GXW1;JU1088;JU1246;JU1395;JU1409;JU1530;JU1543;JU1652;JU2007;JU2234;JU2464;JU2466;JU2513;JU2534;JU2565;JU2578;JU2811;JU2853;JU2906;JU2907;JU310;JU3128;JU3132;JU3144;JU323;JU346;JU360;JU440;JU847;KR314;LKC34;MY10;MY2212;MY2453;MY2585;MY772;NIC236;NIC265;NIC275;NIC276;NIC277;NIC3;NIC526;NIC527;NIC528;QW947	0.300518	shared_sweep	center	not_HDR
WBGene00000891	0.0414256	0.0180698	0.0229649	0.0413787	0.0181625	0.0238241	-0.00119737	0.0163774	0.970878	Y87G2A.6.1	cyn-15	protein-coding	0.0264892	0.551827	1	1	caenorhabditis_elegans_prjna13758	I	13566251	13572047	Y87G2A.6.1	Y87G2A.6.1	13569149	0.0414256	133	BRC20067;CB4852;CB4855;CB4857;CB4858;CX11264;CX11271;CX11276;CX11285;CX11292;CX11314;DL200;ECA349;ED3005;ED3012;ED3017;ED3048;ED3052;ED3073;ED3077;EG4347;EG4724;EG4946;GXW1;JU1088;JU1172;JU1200;JU1212;JU1213;JU1242;JU1246;JU1395;JU1409;JU1440;JU1491;JU1530;JU1543;JU1568;JU1586;JU1652;JU1666;JU1792;JU1793;JU1808;JU1934;JU2001;JU2007;JU2016;JU2106;JU2131;JU2141;JU2250;JU2257;JU2464;JU2466;JU2478;JU…	0.689119	shared_sweep	arm	not_HDR
WBGene00000892	0.029542	0.0181916	0.106038	0.0288547	0.0182419	0.115363	-0.0178296	0.012682	0.482946	Y17G7B.9.1	cyn-16	protein-coding	0.172636	0.404925	1	1	caenorhabditis_elegans_prjna13758	II	12028128	12036742	Y17G7B.9.1	Y17G7B.9.1	12032435	0.029542	12	ED3017;ED3052;GXW1;JU2007;JU2131;JU2862;JU3144;JU346;LKC34;MY772;NIC277;NIC527	0.0621762	shared_sweep	arm	HDR
WBGene00000893	-0.0434853	0.0180444	0.0169056	-0.0466435	0.0273024	0.0891949	0.00288334	0.00933443	0.877421	ZC250.1a.1	cyn-17	protein-coding	0.0644439	0.519806	1	1	caenorhabditis_elegans_prjna13758	V	5799673	5805666	ZC250.1b.1	ZC250.1b.1	5802669	0.0434853	142	AB1;BRC20067;CB4852;CB4857;CB4858;CX11271;CX11276;CX11292;CX11307;CX11315;DL200;DL226;ECA349;ED3005;ED3012;ED3017;ED3048;ED3052;ED3073;EG4347;EG4946;GXW1;JT11398;JU1088;JU1172;JU1200;JU1213;JU1242;JU1246;JU1395;JU1409;JU1440;JU1491;JU1530;JU1543;JU1568;JU1581;JU1586;JU1652;JU1666;JU1792;JU1808;JU1896;JU1934;JU2001;JU2016;JU2131;JU2141;JU2234;JU2250;JU2257;JU2464;JU2466;JU2478;JU2513;JU2534;JU2565…	0.735751	shared_sweep	arm	not_HDR
WBGene00000894	-0.0108663	0.0182998	0.553355	-0.0110483	0.019033	0.562279	-0.00091003	0.0126521	0.971349	M110.5c.2	dab-1	protein-coding	0.0699015	0.234137	1	1	caenorhabditis_elegans_prjna13758	II	8222386	8229153	M110.5f.1	M110.5f.1	8225769	0.0108663	15	BRC20067;CB4855;GXW1;JU2464;JU2466;JU2566;JU2619;JU2879;JU3128;KR314;MY2212;MY2585;MY2713;QX1233;RC301	0.0777202	shared_sweep	center	not_HDR
WBGene00000895	-0.012261	0.0182952	0.503557	0.00350523	0.0201866	0.862332	-0.049079	0.0136283	0.0733477	B0412.1b.1	dac-1	protein-coding	0	0.00554433	1	1	caenorhabditis_elegans_prjna13758	III	816145	821730	B0412.1b.1	B0412.1b.1	818937	0.012261	15	BRC20067;CB4852;ED3052;ED3073;ED3077;JU1395;JU1530;JU2466;JU2534;JU310;JU323;MY772;MY920;NIC3;NIC528	0.0777202	shared_sweep	arm	not_HDR
WBGene00000896	0.00513712	0.018313	0.779384	0.00619014	0.018719	0.741245	0.00410626	0.00714224	0.774071	F57B10.10.2	dad-1	protein-coding	0.0938466	0.0888366	1	1	caenorhabditis_elegans_prjna13758	I	6553481	6554290	F57B10.10.1	F57B10.10.1	6553885	0.00513712	122	AB1;CB4852;CB4855;CB4858;CX11262;CX11264;CX11271;CX11276;CX11292;CX11307;CX11314;DL200;ECA189;ECA348;ECA349;ECA372;ED3012;ED3017;ED3048;ED3052;ED3073;ED3077;EG4724;EG4946;JU1172;JU1200;JU1213;JU1242;JU1246;JU1395;JU1409;JU1440;JU1491;JU1530;JU1543;JU1568;JU1586;JU1652;JU1666;JU1792;JU1793;JU1934;JU2001;JU2016;JU2017;JU2106;JU2131;JU2141;JU2234;JU2250;JU2257;JU2464;JU2466;JU2478;JU2513;JU2519;JU25…	0.632124	shared_sweep	center	not_HDR
WBGene00000897	-0.0292626	0.0181939	0.109406	-0.0267027	0.019992	0.183255	-0.00899681	0.0143935	0.754981	F29C4.1b.1	daf-1	protein-coding	0	0	1	1	caenorhabditis_elegans_prjna13758	IV	132416	138081	F29C4.1b.1	F29C4.1b.1	135248	0.0292626	3	AB1;CB4852;ED3073	0.015544	shared_sweep	arm	not_HDR
WBGene00000898	-0.00906277	0.018305	0.6211	-0.0173146	0.0205523	0.400589	-0.0191542	0.010822	0.377296	Y55D5A.5c.1	daf-2	protein-coding	0.13728	0.283744	1	1	caenorhabditis_elegans_prjna13758	III	2994514	3040846	Y55D5A.5c.1	Y55D5A.5c.1	3017680	0.00906277	0	NA	0	not_swept	arm	not_HDR
WBGene00000899	-0.0186058	0.0182672	0.30971	-0.0240343	0.0194534	0.218177	-0.0222233	0.0136028	0.415028	F25E2.5c.1	daf-3	protein-coding	0.0521272	0.14626	1	1	caenorhabditis_elegans_prjna13758	X	817922	825475	F25E2.5d.1	F25E2.5d.1	821698	0.0186058	101	AB1;BRC20067;BRC20263;CB4855;CB4857;CB4858;CX11271;CX11276;CX11285;CX11292;CX11307;CX11314;CX11315;DL226;ECA349;ED3012;ED3040;ED3048;ED3073;ED3077;EG4347;EG4724;EG4946;GXW1;JT11398;JU1088;JU1172;JU1200;JU1212;JU1246;JU1409;JU1440;JU1491;JU1530;JU1543;JU1568;JU1586;JU1652;JU1792;JU1896;JU1934;JU2016;JU2017;JU2141;JU2234;JU2257;JU2464;JU2466;JU2513;JU2522;JU2565;JU2566;JU2572;JU2576;JU2581;JU2592;J…	0.523316	shared_sweep	arm	not_HDR
[truncated: 15,411 more rows]

## Sheet: SuppTable1B_Zhang_Agar_Univar
gene	S.	S.err.	S.sig.	S.quad.	S.quad.err	S.quad.sig	C	C.err	C.sig	S.padj	C.padj	GENEID	WBGeneID	GeneName	biotype	h2	H2
[truncated: 25,848 more rows]

## Sheet: SuppTable2_Multivar_Model
Principal Component	β	β Error	p-value (β)	Ɣ	Ɣ Error	p-value (Ɣ)
[truncated: 22 more rows]

## Sheet: SuppTable3_Sig_Tran_PC_Loadings
	PC1	PC2	PC3	PC4	PC5	PC6	PC7	PC8	PC9	PC10	PC11	PC12	PC13	PC14	PC15	PC16	PC17	PC18	PC19	PC20	PC21	PC22
[truncated: 7 more rows]

[truncated: 4 more sheets: SuppTable34Non-Hawaiian_Univar, SuppTable5_QTL_Univar, SuppTable6_Tau, SuppTable7_GO_Terms]
